# Supplementary material for: The influence of speed abilities and technical skills in early adolescence on adult success in soccer: A long-term prospective analysis using ANOVA and SEM approaches
Source: PLoS One. 2017 Aug 14;12(8):e0182211. doi: 10.1371/journal.pone.0182211 (PMC5555567; doi:10.1371/journal.pone.0182211)
Supplement: S1 File — (TXT) [file pone.0182211.s001.txt]

age spr agi dri bc sho hei wei apl
12 3.57 8.74 11.07 12 23 160 42 2
12 3.58 7.96 10.99 10.5 19 142 38 3
11 3.59 8.06 11.88 11.84 24 148 37 3
11 3.65 8.54 12.04 12.62 23 142 32.2 3
11 4.06 8.53 9.99 8.62 19 150 39.7 2
11 3.79 8.68 11.42 10.97 24 164 56 3
11 3.46 8.14 10.38 10.24 15 155 39 3
12 3.48 7.97 11.48 12.67 20 145 38.2 2
11 3.96 8.94 11.68 11.03 20 142 40 3
12 3.73 8.69 10.51 9.74 16 151 42 3
12 3.94 9.48 11.2 10.95 22 158 58 3
12 3.8 8.28 10.56 9.53 16 160 43 3
11 3.59 7.93 12.66 11.68 20 149 39 3
12 3.53 8.68 13.17 11.45 19 158 40 1
11 3.52 8.39 12 999 23 158 40 2
12 3.51 8.57 12.69 12.86 999 157 45.2 3
12 3.53 7.54 10.52 12.37 19 155 37.6 3
11 3.56 8.39 11.21 12.33 17 147 36.2 3
12 3.47 8.62 10.8 17.17 20 148 39 3
12 3.6 7.9 10.43 10.09 10 147 42 3
11 3.71 8.45 11.76 10.15 19 148 36.5 3
12 3.57 8.18 11.4 9.36 19 141 36 3
11 3.39 8.49 12.25 9.17 21 155 42 3
11 3.24 8.88 11.49 9.13 19 168 55 3
11 3.36 8.22 11.12 9.8 19 150 35 3
11 3.65 8.94 12.13 10.56 20 153 39 3
11 3.62 8.47 11.91 10 21 130 30 3
12 3.97 8.48 11.92 9.8 20 152 46 3
11 3.87 9.39 11.51 11.24 16 153 40 3
11 3.66 8.45 12.01 12.45 18 145 35 3
11 3.82 8.26 11.12 12.45 18 150 40 3
11 3.57 8.22 11.43 8.91 21 156 40 3
12 999 999 999 999 20 142 40 3
12 3.64 8.1 11.2 10.66 19 151 42 3
11 3.84 8.89 12.04 12.18 12 149 46 3
11 3.54 7.98 10.99 10.94 20 156 41 3
12 3.51 7.99 11.17 10.08 19 160 48 3
11 3.81 8.53 12.69 13.76 18 139 39 3
11 3.58 8.62 12.5 12.67 20 152 35 3
11 3.68 8.51 12.44 11.92 21 153 38 3
11 3.57 8.58 12.59 12.56 18 149 37 3
12 3.48 8.28 12.06 12.24 21 150 37 3
11 999 999 999 999 18 154 39 3
11 3.56 8.41 12.07 11.67 18 148 36 3
11 3.58 8.86 13.66 13.96 25 146 33 3
11 3.99 8.89 11.86 12.56 13 149 38 3
11 3.81 8.99 11.17 10.68 23 145 41 3
11 3.73 9 13.72 12.79 22 156 42 3
11 3.73 8.72 11.36 10.8 22 148 39 2
11 999 8.99 12.16 11.44 8 158 54.5 3
11 4.04 9.38 12.33 9.48 999 159 57 3
11 3.86 8.7 11.1 9.69 23 147 42 3
11 3.79 8.28 11.66 11.68 21 143 37 3
11 3.42 8.8 12.51 12.23 20 153 38 3
11 3.56 8.26 13.19 13.13 21 152 39 3
12 3.54 8.59 11.28 12.85 19 147 36 3
12 3.5 8.32 11.1 11.59 20 147 36 3
11 3.69 8.28 12.4 11.96 22 138 30 3
11 3.68 9.18 12.33 12.31 15 153 48 3
11 3.82 8.76 11.63 12.52 12 138 39 3
11 3.96 8.66 11.68 10.94 15 167 55 3
11 999 999 999 999 13 147 39 3
11 3.78 8.62 11.98 9.16 12 162 55 3
11 3.49 7.63 13.23 10.59 21 141 30 3
11 3.78 8.48 11.84 14.31 13 149 38 3
11 3.64 8.17 11.33 9.51 19 154 48 3
11 999 999 999 999 22 150 38 3
12 3.62 8.3 11.18 10.15 23 152 42 3
12 3.82 7.91 12.39 10.31 15 141 35 3
11 3.38 7.66 9.89 10.75 15 155 38 3
12 3.58 8.21 11.38 10.87 21 144 34 3
11 3.59 8.14 11.41 12.79 21 147 36 3
11 3.7 9.52 13.5 999 22 161 45 3
11 3.52 8.61 11.4 999 23 150 35 3
12 3.69 9.2 11.9 999 23 165 49 2
11 3.66 9.36 12.9 999 999 150 33 3
12 3.83 8.79 11.97 12.69 22 148 41 3
11 3.69 8.48 11.14 10.84 22 154 40 3
12 3.84 8.53 12.68 14.5 21 150 41 3
11 3.7 8.69 11.79 8.48 19 145 33 3
11 3.58 8.19 9.93 7.66 19 142 35 3
12 3.72 8.3 11.61 10.74 21 146 33 3
11 3.73 8.64 11.24 10.3 999 139 30 3
11 3.71 8.55 10.83 12.08 19 141 32 3
11 3.61 8.11 10.8 9.72 21 142 34 3
12 3.89 8.3 11.16 9.8 999 144 34 3
12 3.65 8.27 12.09 10.98 21 151 39 3
11 3.89 8.94 13.11 11.19 999 142 33 3
11 3.82 8.44 11.45 11.12 19 141 34 3
11 3.73 8.32 11.45 9.89 16 145 38 3
11 3.72 9.01 12.05 10.38 16 138 30 3
12 3.82 9.15 12.6 999 18 141 34 3
11 999 999 999 999 18 139 32 3
11 999 999 999 999 21 142 41 3
11 3.61 8.79 11.81 9.04 13 150 44 3
11 3.86 8.43 11.19 10.57 11 152 47 3
11 3.78 8.61 12.58 8.81 10 144 36 3
11 3.87 8.92 12.64 10.96 15 153 38 3
11 3.79 9.45 13.05 8.9 15 147 41 3
11 3.75 999 10.07 11.34 999 154 41 3
11 3.79 9.1 12.65 11.57 999 135 31 3
11 3.88 8.69 11.81 9.31 999 151 39 3
12 4.06 9.19 12.75 11.24 999 147 42 3
12 3.92 9.37 12.79 10.19 999 150 36 3
12 3.84 8.72 12.07 10.49 999 146 40 3
11 3.53 8.06 10.42 10.91 6 152 40 3
11 3.72 8.2 13.49 10.37 19 154 40 3
12 3.83 8.68 11.71 999 13 164 52 2
11 3.78 8.88 13.06 10.13 999 146 34 3
11 999 999 999 999 15 151 38 3
12 3.73 8.61 11.31 12.08 20 161 40 3
12 999 999 999 999 11 145 35 3
12 3.78 8.65 11.18 9.57 16 151 38 2
11 3.61 8.73 12.19 11.08 13 151 36 3
11 4.06 9.17 12.9 12.24 16 153 38 3
11 4.16 9.08 14.39 10.37 18 160 49 3
11 3.33 7.78 11.69 10.62 13 151 43 2
11 3.76 9.38 12.17 11.59 999 150 39 3
11 3.74 8.37 12.4 11.25 999 143 34 3
11 3.72 8.48 12.91 11.26 999 154 43 2
11 4.05 999 999 999 999 147 40 3
11 3.85 9.44 13.01 11.78 999 154 39 3
11 3.55 999 999 999 999 152 36 3
11 3.75 9.34 13.28 10.59 999 144 31 3
11 4.17 8.77 12.43 11.5 999 156 48 3
12 3.63 8.16 10.05 9.86 15 140 33 3
12 3.51 8.18 11.2 12.99 17 141 35 3
11 3.59 8.11 11.51 9.78 23 152 45 3
11 3.27 8.69 11.3 10.03 22 157 41 3
11 3.61 8.51 11.8 9.41 18 150 36 3
11 4.17 9.64 12.41 10.02 18 154 41 3
12 3.82 9.34 12.51 12.22 999 156 48 3
11 3.83 9.21 13.5 13.91 20 152 42 3
11 3.68 7.91 11.53 13.92 17 149 35 3
11 3.83 7.81 11.02 10.99 24 136 32 3
12 3.68 7.87 11.39 12.71 20 144 33 3
11 3.68 8.18 11.49 11.45 11 153 48 3
11 3.65 8.99 12.14 12.09 12 151 42 3
12 3.85 8.2 12.1 13.43 18 146 41 3
11 3.76 8.45 11.93 13.54 15 148 45 3
11 3.65 7.21 11.59 11.76 13 149 45 3
12 3.39 9.38 13.29 14.09 23 145 36 3
11 4 9.51 12.41 12.31 8 152 41 3
11 3.9 8.41 13.28 13.09 20 138 32 3
11 3.58 8.76 999 999 18 147 40 3
11 3.97 8.28 12.17 13.37 16 148 40 3
11 3.41 8.01 10.78 10.32 25 152 37 3
11 3.56 8.12 10.88 11.23 12 144 33 3
11 3.44 8.24 11.45 10.54 19 144 53 3
12 3.86 8.91 10.97 10.65 10 142 39 3
11 3.78 8.07 11.09 10.1 22 144 36 3
12 3.72 8.87 13.43 12.09 25 139 30.5 3
11 3.64 8.46 11.99 11.86 17 142 32.8 3
11 3.66 7.92 10 9.25 13 138 31 3
12 3.65 8.56 11.99 12.48 21 141 30 3
11 3.83 8.3 11.9 10.29 20 150 36 3
12 4.06 9.16 11.91 11.46 18 145 40 3
12 3.87 8.48 10.61 11.27 17 140 36 2
12 3.5 8.13 12.22 12.87 18 154 42 2
11 3.47 8.62 10.92 12.29 15 146 44 3
12 3.42 8.3 10.96 10.87 14 169 63 1
11 3.99 9.97 12.71 11.8 17 143 38 3
11 3.49 7.48 11.08 9.63 15 145 33 2
11 3.62 8.21 10.73 11.3 11 160 49 2
12 3.54 9.13 12.78 12.5 11 140 36 3
12 3.81 8.79 12 999 24 140 30 3
12 3.72 8.7 11.46 20 17 157 39 3
12 3.59 8.14 10.54 999 18 154 35 3
11 3.63 8.42 12.26 9.3 17 156 42 3
11 3.57 7.87 10.66 7.75 16 154 46 3
11 3.76 8.4 10.96 11.09 18 152 40 3
12 3.8 8.76 13.53 11.35 18 151 39 3
12 3.63 8.9 11.9 10.8 17 140 35 3
12 3.48 9.1 12.2 12.6 10 140 36 3
12 4.28 9.54 12.81 16.73 22 150 49 3
11 3.83 8.47 11.28 10.14 20 151 30 3
12 3.59 9.44 13.28 16.25 18 155 37 3
11 3.66 9.67 13.12 11.28 20 164 50 3
11 3.97 9.94 14.75 11.49 18 161 50 3
11 3.43 9.29 13.66 13.75 18 140 30 3
11 3.53 9.03 13.57 11.03 15 153 41 3
11 3.69 10 13.66 18.22 20 150 45 3
11 3.76 8.82 9 11.12 10 154 55 3
11 3.75 8.08 10.95 11.39 13 137 30 3
12 3.54 8.28 11.44 10.25 11 150 37 3
11 3.7 8.8 11.33 11.27 15 142 35 3
12 3.69 9 12.99 12.08 20 143 36 3
12 3.56 8.07 11.29 10.13 22 155 40 3
11 3.58 8.34 10.26 11.53 999 144 35 3
12 3.86 9.31 13.35 11.19 20 178 50 3
11 3.46 8.37 11.44 9 20 157 54 1
12 3.5 8.54 12.5 11.53 13 169 52 3
11 3.57 9.26 12.38 12.43 5 148 40.7 3
11 3.47 8.38 10.57 8.42 19 142 30 2
11 3.54 8.68 12.5 9.5 20 152 46 3
11 3.52 8.47 10.87 10.42 13 159 47 2
11 3.64 7.71 11.94 14.45 21 152 39 3
11 3.87 8.97 12.9 11.18 15 148 37.7 3
11 3.52 7.97 10.2 9.81 17 151 44 3
11 3.43 7.95 12.38 10.88 19 169 48 3
11 3.79 9.11 12.01 11.72 15 153 40.4 3
11 3.94 9.84 12.02 9.5 22 148 38 3
11 3.69 8.57 11.88 11.7 20 154 42 3
12 3.58 8.36 13.14 12.9 22 153 40 3
12 3.79 8.28 11.1 12.8 15 156 38.4 3
12 3.79 8.62 10.76 10.82 16 153 41 3
11 3.97 9.44 12.38 9.98 14 151 40 3
11 3.91 8.94 11.14 8.77 15 153 41 3
11 3.82 8.94 12.34 8.97 13 152 42 3
11 3.53 8.06 12.64 12.36 20 154 41 3
11 3.62 8.61 11.56 9.41 22 153 50 3
11 3.51 8.61 12.23 10.85 15 153 38 3
11 3.43 8.16 10.24 9.12 17 148 36 3
11 999 999 999 999 18 -99 -99 3
12 3.54 8.32 11.04 10.21 16 160 46 3
11 3.87 8.48 11.68 16.21 13 145 37 3
11 3.92 9.42 13.26 10.69 20 150 39 3
11 3.62 8.79 11.54 10.09 15 156 46 3
11 999 999 999 999 21 160 40 3
11 3.67 8.8 12.46 10.2 12 158 43.8 3
11 3.47 7.94 11.21 10.86 17 160 44 3
11 999 999 999 999 16 156 42 3
12 3.64 8.4 11.71 11.39 10 155 44 3
12 3.32 7.34 9.58 9.01 10 146 35 3
12 4.09 9.02 12.38 10.14 16 141 38.5 3
11 3.73 8.99 12.19 10.06 18 152 33 3
11 3.26 8.48 12.72 10.03 15 163 47 3
11 3.42 8.62 13.19 10.78 23 150 40 3
11 3.88 9.09 11.69 11.18 15 143 34 3
11 3.54 8.88 11.57 10.28 21 136 32 3
12 999 999 999 999 20 150 38.5 3
11 4.18 8.89 13.3 10.82 20 138 32 3
11 3.98 9.08 13.94 12.81 23 149 42 3
12 3.66 8.68 11.75 11.01 25 152 44 3
11 3.71 8.48 11.14 10.29 18 149 39 3
11 3.87 8.89 14.21 12.72 22 143 37 3
11 3.76 8.55 12.18 11.28 18 160 49.4 3
11 3.59 8.11 10.2 9.93 23 147 36 2
12 3.66 999 16.3 12.9 24 158 45 3
12 3.41 9.9 14.4 10.5 17 142 33 3
11 3.56 10 14.8 13.62 12 139 29 3
11 3.43 999 13.03 10.94 13 142 37 2
12 3.68 999 14.04 11.84 14 140 36 3
12 3.92 9.68 14.2 12.1 25 154 41 3
12 3.57 999 14.9 11.69 25 144 31 3
11 3.49 10 14.8 11.81 23 144 33 3
12 3.64 10 15.7 11 23 138 31 3
11 3.44 8.41 11.34 999 17 150 40 3
11 3.76 8.48 10.96 9.26 17 158 50 3
12 3.54 8.82 11.89 11.89 21 152 41 2
12 3.96 8.92 12.7 10.39 18 148 45 3
11 4.01 9.52 12.88 8.86 19 152 61 3
11 3.69 9.51 12.1 13.82 17 156 42 3
12 3.57 8.13 10.61 12.44 17 155 35 3
11 3.74 8.97 12.76 10.31 11 152 37 3
12 3.62 8.31 12.02 12 19 148 35 3
11 3.57 8.52 11.24 9.47 17 161 41 1
11 3.9 8.88 12.51 12.51 18 150 47 3
11 3.88 8.62 12.72 14 25 143 34 3
11 3.88 8.44 11.78 10.47 14 143 35 3
12 3.71 9.47 13.07 12 20 155 39 3
12 3.58 8.16 10.76 12.34 11 148 42 3
11 3.8 8.6 11.88 13.11 12 152 45 3
12 3.7 9.9 17.1 14.95 22 158 47 3
12 3.74 8.41 13.26 12.97 15 149 36 3
11 3.96 9.14 12.89 13.9 16 150 40 3
12 3.74 8.78 12.6 11.1 15 142 38 3
11 3.94 9.36 12.4 13.4 12 141 39 3
11 3.94 8.91 11.14 12.17 12 150 43 3
11 3.89 8.57 10.9 11.8 17 149 35 3
11 3.99 9.16 12.96 9.24 16 153 42 3
11 3.92 8.68 12.16 12.4 12 153 34 3
12 3.49 7.96 10.7 10.88 999 145 31 3
12 3.59 8.47 11.49 9.93 7 148 38 3
12 3.7 8.57 11.57 9.69 8 156 44 3
11 3.6 8.28 12.38 10.3 8 160 43 3
12 3.68 7.97 12.44 12.5 21 150 40 3
11 3.86 8.43 11.08 9.41 16 162 48 3
11 3.69 8.4 11.83 11.12 19 150 45 3
11 3.68 8.35 11.59 11.25 16 150 40 3
12 3.87 8.76 12.07 11.06 19 150 40 3
12 3.92 8.81 11.66 10.89 13 158 49 3
11 3.72 8.19 10.69 8.69 16 145 41 3
11 3.59 8.29 10.42 9.5 10 144 38 3
12 3.59 8.3 12.16 999 21 154 40 3
11 3.86 8.65 12.03 999 20 152 43 3
12 3.85 8.69 11.71 999 14 150 45 3
12 3.76 8.52 11.61 999 22 137 30 3
12 3.64 8.69 11.19 999 17 151 39 2
11 3.71 8.31 11.75 999 19 137 30 3
11 3.66 8.7 13.1 11.21 19 148 37 3
11 3.79 8.78 12.62 13.01 22 159 49 3
11 3.72 8.3 11.74 11.14 16 144 35 3
12 3.54 8.78 12.58 10.34 999 142 30 3
11 3.81 9.38 13.2 12.31 999 142 34 3
11 3.79 8.38 12.78 10.32 23 145 33 3
12 999 999 999 999 24 147 32 3
12 3.97 9 12.18 9.4 22 150 47 3
12 3.88 8.87 12.39 12.59 22 140 30 3
11 3.54 7.87 12.98 10.13 16 150 40 3
11 999 999 999 999 24 144 35 3
11 3.76 9.57 12.09 11.53 19 153 35 3
11 3.5 9.22 12.69 10.09 18 157 38 3
11 3.76 8.67 12.71 10.08 999 152 37 3
11 3.84 8.62 10.14 9.69 14 155 48 2
12 3.62 8.52 12.26 19.92 17 148 37 3
12 3.52 8.39 10.81 10.84 11 158 49 3
11 3.56 7.8 10.46 15.17 14 136 32 3
12 3.5 8.02 11.9 11.31 999 136 28 3
12 3.44 8.03 10.62 13.6 12 150 39 2
11 3.73 999 999 11.83 20 151 37 3
11 3.82 8.9 11.54 11.23 17 150 47 3
11 3.72 8.93 12.14 16.12 18 157 39 3
11 3.57 8.33 10.41 10.45 4 148 35 3
11 3.56 8.4 10.58 12.08 8 140 36 3
11 3.47 8.16 10.77 9.5 15 150 40 3
11 3.53 7.69 10.52 9.9 22 142 36 3
11 3.76 8.7 11.4 11.63 17 137 32 3
12 3.79 8.06 11.8 9.4 17 135 34 3
11 3.76 8.52 11.41 9.9 20 157 38 3
11 3.56 7.62 11.65 10.75 19 140 30 3
11 3.81 8.56 12.42 12.64 25 145 35 3
11 4.06 8.54 10.87 10.32 22 144 43.5 3
11 3.64 8.8 11.71 11.56 16 143 34 3
11 3.72 8.28 12.57 11.63 15 134 32 3
11 3.84 8.48 12.57 11.63 21 156 45 3
11 4.14 10 13.16 11.29 10 162 60 3
11 4.17 8.84 13.07 13.32 23 140 48 3
11 3.96 9.01 12.19 11.27 21 140 40 3
11 3.63 8.11 12.08 9.41 14 148 37 3
11 999 999 999 999 15 153 38 3
11 4.03 8.42 12.03 10.58 20 150 37.5 3
12 3.9 8.81 11.08 9.59 8 152 44.5 3
12 3.71 8.36 10.87 11.22 21 147 34.5 3
12 3.83 8.71 11.38 10.62 18 142 35 3
12 3.72 8.42 11.81 10.53 16 138 30.9 3
11 3.6 8.47 11.73 11.66 9 148 37 3
11 3.87 8.42 11.69 9.88 17 140 33 3
12 3.56 7.88 11.04 9.6 6 147 42 3
11 3.92 8.87 11.58 11.37 18 147 35 3
11 3.84 9.03 13.64 12.4 19 145 38 3
12 3.98 9.02 12.2 11.42 18 156 54 3
12 3.56 8.25 11.97 10.12 13 153 37 3
11 3.79 8.76 13.06 10.46 21 148 40 3
11 3.92 9.2 11.99 13.5 16 146 36 3
12 3.66 9.03 14.8 11.57 18 152 44 3
11 999 999 999 999 20 153 38 3
12 3.56 8.3 11.96 11 13 140 31 3
11 3.74 8.48 10.57 10.41 9 146 40 3
12 3.66 9.62 12.45 10.16 11 148 39 3
11 3.62 9.09 12.28 12.44 14 151 37 2
11 3.55 9.06 12.85 12.22 22 158 43 3
11 3.87 8.79 10.97 14.02 20 145 43.4 2
12 3.88 8.79 13.5 11.25 21 142 34 3
11 3.86 8.5 12.46 11.43 18 142 29 3
11 3.96 8.51 11.87 9.9 18 153 39 3
11 3.78 8.58 13.07 11.61 18 151 45 3
12 3.83 9.28 13.72 12.91 20 163 51 3
11 3.48 8.03 10.25 10.65 17 145 37 3
11 3.58 8 11.51 11 17 150 38 3
12 3.61 8.21 10.28 11.78 11 150 40 3
11 3.68 8.19 11.11 10.98 15 148 38 3
12 3.8 8.78 11.79 12.68 20 148 46 3
12 3.96 8.54 12.38 11.34 18 145 38 3
11 3.86 9.57 13.01 13.98 15 152 46 3
12 3.98 9.92 14.18 14.39 19 148 37 3
11 3.59 8.01 11.07 10.18 16 153 44 3
11 3.77 8.21 11.81 11.61 14 141 42 3
12 3.87 8.47 11.5 9.72 20 147 39 3
11 3.82 8.71 12.78 999 21 146 39 3
11 3.71 9.1 12.63 14.02 21 145 40 3
12 3.76 8.84 12.68 15.81 14 138 29 3
11 3.98 9.07 13.42 12.32 19 153 37 3
11 4.06 9.84 13.23 13.74 21 150 60 3
12 3.84 9.12 12.6 11.03 20 151 43 3
12 3.72 8.41 12.28 10.34 22 153 40 3
11 3.83 8.71 12.26 9.5 15 140 30 3
12 3.94 9.68 12.75 9.06 19 165 45 3
11 3.88 8.73 11.82 10.15 15 150 40 3
12 3.75 8.9 13 10.98 18 155 47 3
11 3.87 999 14.02 13.98 15 151 43 3
12 3.7 9.21 12.9 11.22 16 149 48 3
12 3.76 8.92 12.54 11.98 18 140 30 3
12 3.88 8.78 12.48 14.85 17 149 39 3
11 3.75 8.43 12.85 12.86 15 148 41 3
12 3.68 8.34 11.62 12.5 19 152 31 3
12 3.7 8.18 11.24 9.85 13 163 54 3
11 3.47 7.7 11.62 12.15 24 166 60 3
11 3.83 8.71 11.05 10.26 18 163 55 3
11 4.09 9.06 12.07 11.2 999 157 47 3
12 3.99 8.88 13.33 18.44 18 142 34 3
11 3.77 9.18 12.79 18.56 17 159 43 3
11 3.6 8.88 13.96 14.83 17 157 35 3
11 999 999 999 999 9 148 37 3
11 3.57 8.5 11.32 13.66 15 149 36 3
11 3.72 9.07 11.81 12.07 16 155 40 2
12 4.02 9.62 13.5 17.79 17 160 47 3
11 999 999 999 999 18 150 36.7 3
11 999 999 999 999 17 140 37 3
11 3.89 8.97 12.09 10.82 20 156 44.5 3
11 999 999 999 999 14 151 45.5 3
12 999 999 999 999 18 138 34 3
12 3.64 8.8 11.17 9.68 16 151 37 3
12 3.44 8.76 12.14 11.9 16 156 43 3
12 3.59 8.21 12.1 13.99 23 140 32 3
12 3.69 7.92 11.09 14.76 15 140 33 3
11 3.64 8.22 11.9 14.29 19 152 38 2
12 3.62 7.66 10.38 11.05 8 148 40 3
11 3.88 8.27 12.71 12.52 17 140 32 3
11 3.64 8.15 11.11 10.49 11 148 38 3
11 3.78 8.23 11.68 12.28 15 142 35 3
11 3.83 8.68 11.22 10.81 999 146 40 3
11 3.57 8.68 12.07 12.88 17 150 40 3
11 3.7 8.59 11.74 10.31 13 153 40 3
11 3.58 8.8 12.36 13.34 12 153 40 3
11 3.68 8.28 12 9.47 22 153 37 3
11 3.88 8.89 12.87 14.93 24 148 39 3
11 3.66 8.38 11.41 11.28 999 146 36 3
12 3.63 8.33 11.91 11.15 999 153 42 3
11 3.66 8.72 13.01 12.06 24 136 31 3
12 3.8 8.52 12.72 11.66 999 149 44 3
12 3.72 8.94 12.18 10.97 21 150 33 3
12 3.6 8.2 13.43 11.26 22 145 32 3
12 3.54 8.25 10.47 9.77 16 153 40 3
11 3.49 7.87 10.86 11.04 15 157 46 3
12 3.68 8.73 10.8 10.31 16 152 41 3
11 3.5 7.97 12.5 11.37 999 158 45 3
11 3.61 8.58 12.01 10.16 13 150 35 3
11 3.4 7.94 11.91 14.12 999 151 37 3
11 999 999 999 999 17 133 26 3
11 3.92 9.11 11.08 9.5 18 156 44 3
12 3.56 8.04 10.62 9.81 17 152 46 3
11 3.36 7.87 10.92 9.73 19 156 43 3
11 3.86 8.88 13.13 13.23 19 146 41 3
12 3.63 8.69 13.3 11.58 18 138 32 3
12 3.64 8.71 10.99 8.59 999 156 46 3
11 3.6 8.8 13.58 9.02 16 151 37 3
12 3.59 8.3 13.64 15.58 19 162 47 3
12 3.38 7.82 10.91 11.29 19 140 30 3
11 3.46 8.53 11.44 11.05 14 150 36 3
11 3.69 8.62 10.97 8.46 8 144 31 3
11 3.43 8.43 10.98 9.95 12 144 37 3
12 3.72 8.7 15.38 13.1 20 157 53 3
11 3.74 8.2 12.07 9.98 18 145 39 3
11 3.81 8.12 11.48 14.85 999 152 40 3
12 3.51 7.84 10.68 10.46 16 146 35 3
11 3.87 8.12 10.61 18.37 18 148 39 3
12 3.39 7.9 10.95 10.22 9 152 46 1
11 3.98 8.91 12.12 10.71 13 165 53 3
11 3.33 8.18 11.84 9.34 14 151 41 3
12 3.59 7.86 10.63 8.69 11 161 44 3
12 3.56 8.36 12.73 12.67 19 155 46 3
12 3.54 8.14 10.38 7.94 15 154 46 1
11 3.63 8.32 11.48 11.9 24 158 40 3
11 3.4 8.32 11.48 12.21 15 151 43 3
12 3.7 8.58 12.1 15.55 15 153 37 3
11 3.31 8.63 11.73 10.91 19 158 48 3
11 3.77 8 11.06 12.59 20 144 38 3
12 3.65 8.23 12.79 16.21 17 155 39 3
11 3.18 7.5 10.78 11.27 17 148 42 2
11 3.66 8.28 10.99 11.07 15 148 40 3
11 3.58 7.97 10.4 9.65 20 148 41 1
12 3.87 8.76 13.17 11.66 14 156 40.2 3
12 3.9 8.31 12.17 13.78 21 150 35 3
12 3.68 9.77 12.58 13.29 999 149 38.3 3
12 3.39 9.05 11.83 11.05 18 158 45 3
11 3.66 9.39 11.51 10.53 13 164 67.2 3
12 3.38 9.13 11.18 10.48 10 145 36.8 3
11 3.96 8.98 999 11.83 16 152 36 3
11 3.56 8.81 12.28 11.62 9 158 51.2 3
11 3.83 7.9 10.96 11.61 999 148 37 3
11 999 999 999 999 21 142 35 3
11 3.74 8.97 12.06 12.06 18 149 36 3
12 3.81 999 13.89 12.38 19 167 58 3
11 4.22 9.36 13.94 9.99 16 157 49 3
11 999 999 999 999 13 146 39 3
12 3.93 9.65 12.56 999 999 144 38.1 3
12 3.6 8.53 11.37 14.19 999 145 37.2 3
11 3.91 9.57 13 999 999 147 35.3 3
11 4.1 8.71 13.22 12.07 999 144 30.4 3
11 3.87 9.6 14.52 999 23 143 35 3
12 3.71 9.04 11.8 999 23 155 44 3
11 3.73 8.91 12.56 10.31 999 157 41 3
12 3.57 8.03 12.45 10.9 999 145 33 3
11 3.9 8.87 12.53 11.02 999 145 32 3
11 3.66 9.46 12.23 8.78 999 152 49 1
11 3.52 7.82 10.82 9.07 11 147 40 2
11 3.68 8.42 12.1 9.66 14 141 36 3
11 3.7 7.82 12.03 16.4 21 146 33 3
12 3.87 8.28 12.17 13.46 22 156 49 3
12 4.22 9.31 15.17 16.59 999 154 53.5 3
12 3.63 8.52 10.47 10.83 19 144 39 3
12 3.71 9.06 11.78 10.1 14 140 36 3
11 3.58 8.84 13.9 13.2 13 150 36 3
11 3.84 8.39 12.38 10.09 15 150 42 3
12 3.56 8.02 10.77 9.5 8 140 32 2
12 3.66 8.75 13.4 10.15 17 151 38.2 3
12 3.43 7.83 12.1 11.41 7 149 36.4 3
12 3.56 8.9 11.2 11.54 11 158 61.1 3
11 999 999 999 999 24 157 51 3
12 3.3 8.62 10.4 10.33 21 147 36 3
12 3.88 8.59 12.72 11.53 20 153 36 3
11 4.01 8.93 11.94 11.05 20 138 31 3
12 3.63 8.87 12.3 10.51 20 146 35 3
11 3.88 8.5 14.5 13.57 21 150 36 3
12 3.97 9.35 13.57 13.25 999 154 42.1 3
11 3.4 8.78 12.46 11.31 21 152 39 3
12 3.6 8.27 12.51 11.67 20 150 41 3
12 3.63 8.69 11.38 10 10 155 39 3
12 3.94 8.68 11.66 11.84 19 143 32 3
11 3.81 7.76 13.21 9.11 18 149 40 2
12 999 999 999 999 20 152 38 3
11 999 999 999 999 22 153 37 3
11 3.7 8.61 11.3 10.57 13 153 41 3
11 3.52 9.1 12.45 9.96 17 165 55 2
12 3.89 8.91 12.75 11.14 24 145 33.5 3
12 4.16 8.63 12.66 11.4 999 146 29 3
11 3.72 8.28 10.38 9.09 999 158 41 2
12 3.31 7.71 11.04 12 21 140 30 3
11 3.62 8.24 11.31 14 999 140 29 2
11 3.87 8.51 13.32 14.6 999 148 39 3
12 3.66 7.93 10.94 999 999 142 31 3
11 3.69 8.38 12.26 999 999 152 37 3
12 3.86 9.06 12.28 12.09 18 168 46 3
11 3.68 7.93 10.44 9.26 999 157 44 2
11 3.91 9.07 12.01 8.62 999 148 38 3
11 3.88 8.49 12.69 10.01 11 146 34 3
12 3.86 8.76 12.28 12.32 22 142 36 3
11 3.51 7.72 11.33 11.62 15 141 30 3
12 3.51 7.63 11.03 12.76 18 145 35 3
12 3.78 8.68 12.5 11.59 20 146 39.4 3
11 3.62 8.9 14.87 13.23 16 141 33 3
12 3.89 9.35 15.12 12 18 145 35 3
12 3.54 9.16 12.54 10.95 21 137 36 3
11 3.87 8.62 12.53 14.57 21 148 44 3
11 3.67 8.81 12.57 13.2 15 160 41 3
12 3.7 8.57 11.89 12.5 999 151 36 3
12 3.89 8.43 11.68 8.4 14 138 35 3
12 3.42 8.03 11.62 11.82 22 144 37.6 3
12 3.79 8.85 11.94 999 14 147 40 3
12 3.71 8.41 11.03 999 13 146 34 3
11 3.99 9.38 13.22 999 24 158 40 3
11 3.81 8.46 12.58 999 19 144 32 3
12 3.64 8.02 12.36 999 22 138 30 3
12 3.6 9.61 14.01 14.59 21 146 35 3
11 3.79 8.06 10.41 9.06 22 146 37 2
11 3.62 8.8 12.31 10.15 15 157 49 3
11 3.57 8.58 11.28 11.36 17 160 45 3
11 3.44 8.46 11.36 10.47 16 151 38 3
12 3.68 8.74 12.19 10.55 21 155 48 3
11 3.79 8.37 13 12.96 17 149 42 3
11 3.84 8.68 10.7 11.68 18 146 35 3
11 3.9 9.4 11.89 10.34 24 147 37 3
11 3.63 9.42 12.82 13.04 999 142 36 3
12 3.62 8.88 11.73 12.25 21 146 38 3
11 3.43 8.38 13.98 12.98 22 151 37 3
11 3.63 8.37 12.47 11.25 16 137 30 3
11 3.76 8.72 13.9 13.31 20 142 37 3
11 3.43 9 12.2 12.84 21 146 40 3
12 3.59 8.47 12.26 14.57 14 145 41 3
11 3.52 8.16 12.39 17.6 11 153 38 3
12 3.66 8.78 12.06 14.32 8 152 43 3
11 3.68 8.54 11.57 11.62 9 149 41 3
12 3.33 7.9 13.21 11.1 23 140 33 3
12 3.58 8.28 11.31 9.31 15 147 35 3
12 3.8 8.97 13.76 12.2 18 147 40 3
12 3.75 8.42 13.29 11.83 13 150 39 3
11 3.5 9.94 14.25 12.4 18 150 44 3
12 3.86 9.98 14.02 13.87 16 150 40 3
11 4.09 8.87 13.2 12.03 999 156 40 3
11 3.75 8.46 12.99 11.9 999 141 32 3
11 999 999 999 999 17 149 32 3
12 999 999 999 999 20 152 38 3
12 3.61 8.41 11.23 8.58 8 160 43 2
12 3.73 9.1 15.23 10 13 147 37 3
12 3.98 9.31 12.59 11.44 18 153 50 3
12 3.51 8.08 10.69 10.01 7 156 36 3
11 3.46 8.75 14.13 8.9 13 142 31 3
11 3.62 8.43 13.52 12.4 999 162 47 3
11 3.43 8.19 12.44 12.46 18 148 34 3
11 3.83 8.52 11.04 12.24 4 145 36 3
12 3.51 8.96 11.8 9.87 12 158 44 3
11 3.87 8.71 11.58 10.16 24 155 37.5 3
11 3.59 8.38 12.4 11.18 22 143 33.5 3
11 3.7 8.92 12.41 12.87 999 144 35 2
11 3.87 8.78 11.41 10.44 23 142 31.5 2
11 3.5 8.81 11.59 8.75 999 149 34.5 3
11 3.71 7.83 10.97 11.12 19 136 30 3
12 3.35 8.31 11.33 11.43 14 146 35 3
12 3.76 8.44 11.79 11.04 21 142 32 3
11 3.74 8.47 11.62 11.37 21 150 34 3
12 3.63 8.1 11.57 8.22 20 162 45 3
11 3.53 7.98 10.22 8.6 999 155 38 3
11 3.49 8.22 11.2 11.93 18 164 47 2
11 999 999 999 999 19 167 39 3
11 3.63 7.96 10.47 9.88 12 154 39 3
11 3.81 7.96 11.11 9.58 999 142 31 3
11 3.4 8.39 11.3 11.54 999 155 38 3
11 3.42 8.15 12.54 12.56 17 155 39 3
11 3.84 8.26 11.66 13.43 21 148 39 3
11 3.98 8.31 11.07 999 25 134 26 3
12 3.46 8.12 10.51 13.97 22 156 39 3
11 3.32 8.08 11.22 14.37 19 169 41 3
11 3.52 7.87 10.81 12.32 19 147 32 3
11 3.68 8.26 11.62 11.37 21 150 42 3
11 3.63 8.02 11.28 11.7 21 146 34 3
12 4.11 9.21 12.59 13 18 147 38 3
11 3.57 8.32 11.48 10.3 17 141 33 3
11 3.93 9.19 12.64 11.97 21 145 40 3
11 3.97 8.36 12.23 10 17 138 29 3
12 3.8 9.34 13.08 13.1 999 144 40 3
11 3.66 8.33 10.48 8.78 14 149 36 2
12 3.54 8.54 11.36 10.69 13 154 39 3
12 4.06 8.56 10.87 9.7 16 156 39 3
11 3.6 8.92 12.54 12.27 18 151 42 3
12 3.5 8.41 11.4 11.11 17 155 45 2
11 3.83 8.26 11.25 10.47 23 145 30 3
11 3.93 9.32 13.74 12.87 21 149 34 3
12 3.89 9.13 12.81 10.69 20 139 36 3
11 3.76 9.24 12.69 11 999 150 39 3
11 3.43 8.78 14.53 10 17 157 41 3
11 3.87 8.96 12.78 13 10 150 42 3
12 3.72 8.12 10.07 8.43 19 155 40 2
12 3.8 8.73 12.57 18.13 23 154 48 3
11 3.54 8.5 11.73 11.42 999 148 39 3
12 3.55 8.19 12.24 12.7 21 141 32 3
11 3.47 7.78 9.72 12.99 20 145 34 3
11 3.6 8.36 10.65 11.62 22 154 40 1
12 999 999 999 999 16 148 34 3
11 3.59 7.96 11.58 9.93 14 148 37 3
11 3.74 8.4 11.33 12.89 23 139 36 3
12 3.56 8.3 10.52 10.7 18 156 34 3
11 3.51 8.44 11.12 12.71 21 155 48 2
12 3.48 8.78 11.84 13.52 999 143 29 3
12 3.41 7.96 10.38 14.01 21 158 38 3
11 3.53 8.25 10.91 12.03 19 144 32 3
12 3.64 8.76 10.99 12.27 13 148 36 3
11 3.71 8.47 12.44 13.1 25 143 32 3
11 3.99 9.46 12.12 11.63 24 152 43.6 2
11 3.87 9.73 14.01 17.81 22 158 47 3
11 3.71 9.42 12.51 9.33 12 140 30 3
11 999 999 999 999 20 142 33 3
11 3.6 9.1 11.4 10.66 18 143 44.1 3
11 3.42 9.47 12.62 12.8 17 153 46 3
11 3.51 8.96 12.09 12.47 17 146 35 3
11 3.68 9.38 12.09 12.39 16 146 37 3
12 3.78 8.99 12.04 11.79 18 151 37 3
11 3.74 9.22 11.51 9.64 16 151 40 3
11 999 999 999 999 15 149 38 3
11 3.5 8.53 11.7 9.68 19 159 40 3
12 3.31 8.33 11.91 999 24 150 38 3
12 3.7 8.46 10.6 9.45 18 145 36 3
11 3.88 9.11 12.83 13.39 16 141 29 3
11 3.52 8.69 11.89 10.52 14 160 46 3
11 4.11 9.33 13.12 10.84 13 164 59 3
11 3.57 8.96 14 12.64 17 157 48 3
12 3.66 8.63 11.71 12.8 22 143 30 3
12 3.78 8.58 10.97 11.05 14 150 34 3
11 3.9 9.5 12.5 12.9 17 145 36 3
12 3.73 8.18 11.51 10.81 999 142 39.5 3
12 3.72 8.5 10.72 10.9 20 146 36 3
12 3.57 8.41 10.91 9.68 12 148 37 3
12 3.52 8.07 11.28 9.77 8 149 36 3
11 3.65 9.15 12.3 11.01 13 152 37 3
11 3.61 9.08 12.07 9.09 9 152 38 3
12 3.64 9.11 12.11 10.08 13 151 38 3
12 3.97 9.01 11.81 9.14 11 145 37 3
12 3.69 9.58 13.1 11.02 20 160 52 3
12 3.58 9.12 12.06 11.57 14 144 38 3
11 3.48 7.99 12.07 11.88 18 140 35 3
12 3.69 8.58 12.84 9.44 7 145 35 3
12 3.53 7.91 11.13 10.13 19 155 41 3
11 3.51 8.44 13.03 10.97 17 158 41 3
11 3.3 7.72 11.78 15.48 19 153 38 3
12 3.86 8.44 11.8 9.37 20 148 44 3
11 3.54 8.38 12.45 13.01 21 144 32 3
11 3.5 8.78 11.2 16.65 22 149 38 3
11 999 999 999 999 21 150 44 3
11 3.81 8.43 14.69 12.31 24 148 39 3
11 3.48 8.16 11.28 10.74 23 146 39 3
11 3.47 8.48 12.52 11.4 23 147 43 3
11 3.48 8.83 999 14.44 20 152 39 3
12 3.62 8.38 11.62 10.69 22 140 34 3
11 3.42 8.39 12.94 13.63 24 159 45 3
11 3.55 8.89 15.34 14.03 22 158 50 3
11 3.47 8.26 11.38 12.46 18 146 41 3
11 3.54 8.38 12.4 12.2 18 143 38 3
11 3.4 8.64 11.76 9.79 20 148 35 3
11 4.08 9.22 11.86 9.9 20 154 40 3
12 3.9 8.36 11.68 11.32 9 150 35 3
11 3.87 8.4 10.91 9.63 13 139 30 3
11 3.71 8.11 10.66 9.5 20 140 31 2
11 3.87 8.24 10.84 9.03 9 150 40 3
11 3.74 8.9 11.56 9.57 13 151 38 3
12 3.98 9.12 11.97 8.37 19 150 40 3
12 3.9 9.36 11.94 8.26 14 163 40 3
11 3.54 8.47 10.77 13.55 18 149 34 3
12 3.68 8.18 10.86 10.7 17 148 35 3
11 3.61 8.3 12.14 13.55 13 140 32 3
11 3.51 8.42 10.57 10.02 4 154 40 3
11 3.41 8.07 11.89 11.49 22 156 44 3
11 3.49 8.93 11.36 14.75 17 155 42 2
12 3.57 8.06 12.58 12.67 23 160 44 3
11 999 999 999 999 13 146 38 3
11 999 999 999 999 12 142 36 3
11 3.68 8.35 12.48 11.13 18 153 40 3
11 3.54 8.22 11.23 12.57 18 141 36 3
12 3.99 8.34 10.26 9.73 19 146 40 3
12 3.79 8.84 12.32 12.27 999 158 40 3
11 3.64 8.16 10.86 14.21 999 150 37 3
11 4.22 9 12.97 11.06 14 154 45 3
11 3.82 8.15 11.17 12.66 19 154 42 3
11 3.58 8.58 11.49 8.71 999 149 40 3
11 3.82 8.47 11.03 12.03 17 158 39 3
11 3.74 7.93 10.74 10.56 20 154 38 3
11 3.57 7.81 10.72 11.49 18 142 35 2
11 3.74 8.8 11.42 10.65 16 154 48 3
11 3.68 8.3 12.16 11.05 17 156 46 3
11 3.33 8.78 12.24 11.6 17 160 48 3
11 3.52 8.32 10.99 10.29 19 147 36 3
11 3.53 8.78 12.43 10.76 22 164 45 3
11 3.62 8.14 11.68 10.38 999 145 35 2
11 3.58 8.71 10.72 11.04 17 150 39 3
11 3.54 8.42 11.58 13.42 13 145 44 3
11 3.29 7.87 12.57 12.49 23 155 40 3
12 3.62 8.62 11.82 14.16 16 148 38 2
12 3.56 8.13 11.17 13.29 15 147 36 2
12 3.64 8.43 10.98 13.08 23 158 44 3
12 3.71 8.74 12 10.76 21 154 46 3
11 3.56 8.17 10.84 10.65 14 139 34 3
12 3.48 8.48 12.19 12.56 10 147 43 3
12 999 999 999 999 12 146 38 3
11 3.4 9.12 12.4 15.05 10 149 39 3
11 3.43 9.16 11.91 11.98 19 143 34 3
11 3.69 9.32 12.73 10.62 20 150 45 3
12 3.41 9.32 12.28 10.5 17 144 34 3
11 3.56 8.93 10.47 10.64 22 143 34 2
11 3.57 9.26 12.28 13.03 999 148 35 3
12 3.83 8.91 11.78 12.19 20 149 35 3
12 3.88 9.76 12.26 10.58 17 153 47 3
11 999 999 999 999 11 149 39 3
12 3.25 8.72 11.57 13 16 147 39 3
11 3.48 9.56 15.43 13.6 14 150 46 3
11 999 999 999 999 19 150 44 3
11 999 999 999 999 20 149 39 3
11 3.68 9.15 15.26 12.3 18 161 49 3
11 3.42 9.16 12.8 11.16 19 153 36 3
11 999 999 999 999 15 151 34 3
11 3.78 8.96 12.11 9.41 21 146 36 3
11 3.48 8.88 11.49 9.43 13 162 46 3
11 3.9 8.68 12.23 15.03 12 145 38 3
11 3.47 7.97 11.52 13.74 11 145 34 3
12 999 999 999 999 16 148 39 3
11 3.61 8.18 14.91 13.84 999 150 36 3
11 4.08 8.07 13.38 14.68 999 155 42 3
11 3.41 8.81 12.71 16.51 18 160 48 3
11 3.88 8.6 12.85 10.07 19 999 99 3
12 3.72 8.5 11.81 10.74 22 999 99 3
12 3.57 8.39 11.16 11.99 999 144 29 3
11 3.7 8.32 11.3 11.89 19 141 32 3
12 3.43 8.22 11.3 11.88 19 147 35 3
11 3.6 8.38 12.46 10.99 999 150 43 3
12 3.52 8.21 11.16 10.36 16 147 43 3
12 3.74 8.23 12.5 12.53 21 144 33 3
12 3.46 8.28 11.53 11.63 20 156 45 3
12 3.46 8.2 10.97 12.06 23 151 39 3
12 3.8 8.91 12.87 13.39 19 155 48 3
12 3.8 8.91 13.57 11.57 25 149 40 3
11 3.86 8.78 11.68 11.57 25 152 49 3
11 3.78 8.52 10.62 12.01 21 142 34 3
11 4.01 8.58 10.94 9.89 20 139 33 3
11 3.46 8.2 10.81 10.5 21 136 30 3
12 3.71 8.71 11.82 10.28 24 143 36 3
12 3.57 8.75 11.06 9.63 25 153 40 2
12 3.71 8.47 12.02 13.43 999 152 40 3
12 3.97 8.43 11.88 10.49 23 133 31 3
12 3.58 8.67 11.98 12.13 17 146 34 3
11 3.81 8.38 10.81 12.06 13 150 42 3
11 3.56 8.17 10.96 11.96 18 147 33 3
11 3.67 8.18 10.88 11.3 14 145 38 3
11 3.78 8.38 11.26 13.05 18 141 32 3
11 999 999 999 999 19 147 41.1 3
12 3.66 8.44 12.5 14.26 24 150 42 3
12 999 999 999 999 19 159 39 3
11 3.52 8.4 12.4 999 25 141 35 3
11 999 999 999 999 21 154 38.6 3
11 999 999 999 999 17 159 45 3
11 3.54 9.5 11.61 12.26 999 150 39.8 3
12 3.57 8.4 10.84 12.25 20 150 47.3 3
11 3.39 8.57 11.78 11.99 11 158 41 3
12 999 999 999 999 22 151 46.7 3
11 3.57 8.98 11.53 14.05 18 142 35.1 3
12 3.7 8.4 12.68 17.98 18 152 43 3
11 4.07 9.36 14.28 14.9 19 147 40 3
11 999 999 999 999 21 153 39.7 3
11 3.46 9 10.99 13.14 14 160 49.9 3
12 999 999 999 999 22 148 38.2 3
12 999 999 999 999 13 152 47 3
12 4.01 9.17 999 17.84 19 156 42.2 3
11 3.66 8.71 13.01 14.15 17 146 36.4 3
12 3.51 8.51 10.98 999 19 159 46 3
12 999 999 999 999 18 136 32 3
11 999 999 999 999 19 154 50 3
12 999 999 999 999 18 151 47 3
12 999 999 999 999 20 153 53 2
11 999 999 999 999 13 162 47.8 3
12 3.57 8.72 12.04 12.13 18 149 35 3
11 3.8 8.86 12.24 14.38 18 157 47 3
12 3.88 8.7 11.92 14.08 23 160 45 3
11 4.02 9.24 13.67 14.22 17 145 43 3
11 3.75 8.85 12.92 19.72 20 160 51 3
11 3.58 8.36 15.38 11.74 22 145 33 3
11 3.52 8.55 11.86 13.07 18 159 42 3
12 3.56 8.26 12.24 13.07 999 142 38 3
12 3.64 8.82 11.96 13.42 999 156 39 3
11 3.73 8.12 11.4 10.09 999 142 33 3
12 3.55 7.99 10.91 10.25 999 147 37 3
11 3.41 8.02 11.53 11.73 17 158 50 3
11 3.57 8.03 11.12 12.06 21 152 38 3
12 3.39 8.08 11.32 11.03 999 150 37 3
11 3.46 8.12 10.34 10.93 19 157 40 2
11 3.5 8.34 12.01 14.03 999 163 46 3
11 3.7 8.68 11.34 11.28 21 149 37 3
12 3.34 8.37 10.31 11.93 999 152 43 3
11 3.66 8.84 12.32 12.98 999 151 43 3
11 3.53 8.41 13.08 12.79 999 153 35 3
12 3.4 8.42 11.57 11.08 999 140 29 3
12 3.87 8.72 12.14 11.38 18 999 99 3
11 3.93 8.98 12.63 12.46 23 999 99 3
11 4.03 8.92 11.26 10.09 15 999 99 3
12 3.87 8.81 13.04 12.19 18 999 99 3
12 3.71 8.71 12.17 11.31 20 999 99 3
11 3.76 8.56 11.52 11.48 12 999 99 3
12 3.52 8.09 13.41 10.62 22 156 40 3
11 3.52 7.28 10.81 9.75 19 148 30 3
11 3.71 8.3 11.8 10.5 20 148 39 3
12 3.66 7.81 10.78 9.75 999 999 99 2
12 3.71 8.78 12.76 13.2 25 151 42 3
11 3.91 8.48 11.34 11.22 20 148 41 3
12 3.73 8.57 11 11.13 20 145 35 3
11 3.46 8.68 10.87 9.69 20 159 44 3
11 3.68 8.24 11.27 999 23 156 39 3
11 3.5 8 9.92 8.92 20 149 44 3
11 3.53 8.18 10 10.6 18 149 35 3
11 3.6 8.4 10.68 11 23 144 35 3
11 3.12 7.76 10.01 999 22 154 44 2
11 3.61 8.25 10.57 15.33 21 154 40 3
11 999 999 999 999 24 146 40 3
11 3.63 8.81 12.53 12.44 15 137 34 3
11 3.59 8.44 13.7 10.41 21 152 41 3
11 3.52 8.5 11.19 9.13 17 150 35 3
11 3.5 8.57 999 10.79 999 154 38 2
11 3.7 8.89 11.89 10.67 16 145 34 3
12 3.7 7.91 11.31 9.77 16 144 33 3
11 3.8 8.68 11.91 9.48 13 137 33 3
12 3.67 8.61 11.54 10.5 11 137 30 3
12 3.69 8.06 12.51 9.96 999 143 31 3
11 3.91 9.08 13.14 11.3 19 148 40 3
12 3.8 9.18 12.78 9.9 13 140 35 3
11 3.64 8.88 12.72 10.83 24 162 41 3
12 4.17 9.82 11.76 10.69 15 148 38 3
11 3.9 8.87 11.47 9.17 25 141 40 3
12 3.28 7.7 11.59 11 11 156 39 3
11 3.46 8.63 11.64 9.45 19 150 35 3
12 3.73 9.08 12.66 11.77 19 140 35 3
12 3.84 9.72 12.16 10.42 21 154 40 3
11 3.68 8.48 12.18 11.97 19 155 36 3
11 3.58 8.17 11.07 11.07 19 155 40 3
11 3.9 8.43 13.04 12.16 13 149 38 3
11 3.71 8.79 13.82 18.15 10 157 44 3
12 3.76 8.83 12.39 999 10 157 46 3
11 3.47 8.11 14.68 12.11 17 155 37 2
12 999 999 999 999 11 160 55 3
12 3.68 8.3 14.2 13.91 18 140 36 3
12 3.84 9.3 11.84 12.3 14 153 32 3
12 999 999 999 999 21 140 29 3
11 3.69 8.42 11.12 11.55 11 144 39 3
12 3.52 8.44 13.48 15.86 21 145 36 3
12 3.58 8.28 12.19 12.45 16 146 34 3
11 999 999 999 999 14 150 45 3
11 3.8 8.57 12.34 12.59 11 151 39 3
11 3.5 8.14 11.29 10.78 8 156 41 3
11 3.64 8.46 12.63 12 17 143 37 3
11 3.52 8 11.81 13.71 20 144 36.5 3
11 3.54 8.21 10.94 13.45 21 150 41 3
12 3.62 8.29 10.46 10.94 19 150 35.5 3
11 3.32 8 10.88 15.65 20 154 39.5 3
12 3.51 8.3 11.61 12.35 20 148 36 3
12 3.34 7.81 12.12 11.73 21 146 29 3
12 3.76 8.32 12.02 12.81 17 151 37 3
11 3.78 8.33 11.39 10.63 21 144 33.5 3
11 3.53 8.06 12.01 12.33 23 145 34 3
11 3.54 8.07 13.66 9.88 24 153 38.5 3
12 3.64 8.17 13.99 15.9 999 164 45 3
12 3.73 8.26 10.98 12.09 23 160 44.5 3
12 3.46 7.98 11.1 16.06 22 148 33 3
11 3.72 8.51 12.41 11.93 21 147 35 3
11 3.68 8.26 12.11 9.71 23 149 34.5 3
11 3.7 8.4 11.6 10.87 16 144 36 3
12 3.66 8.14 11.16 12.65 15 154 38 3
11 3.63 8.49 11.72 13.58 20 142 33 3
11 3.86 999 12.38 12.79 22 152 36 3
11 3.72 9.24 11.59 10.84 999 147 35 3
11 3.66 9.12 13.44 16.1 19 154 38 3
11 3.89 9.22 11.88 19.84 24 168 45 3
12 3.93 999 13.89 12.9 22 160 43 3
11 3.52 9.78 12.29 10.53 17 155 40 3
11 3.96 9.81 13.18 15.61 21 149 40 3
11 3.81 9.78 11.29 9.52 19 147 40 3
11 3.6 9.17 12.44 11.81 18 158 38 3
11 3.91 9.22 11.78 12.02 22 145 32 3
11 3.43 8.8 11.28 15.92 999 155 42 3
11 3.72 8.92 12.57 13.95 21 151 35 3
12 3.64 9.53 13.34 14.56 22 142 28 3
11 3.57 8.78 11.76 13.86 22 148 37 3
12 3.75 9 12.17 13.21 999 160 47 3
12 3.59 8.44 12.07 11.1 17 160 47.6 3
12 3.9 8.66 11.26 10.56 20 153 41 3
11 3.42 8.38 11.07 9.81 15 135 32 3
11 3.66 8.41 12.14 11.67 20 145 34 3
11 4.01 8.87 11.44 10.21 16 147 35 3
11 3.91 8.72 999 11.83 17 141 36 3
11 3.88 8.9 11.6 11.22 18 135 27 3
11 3.42 8.29 11.86 10.45 20 153 43 2
11 3.84 8.63 12.87 11.05 16 154 44 3
12 3.71 8.65 13.28 11.64 19 151 43 3
12 3.51 8.21 11.29 10.08 20 156 46 3
12 3.7 8.25 12.84 13.91 14 134 32 3
12 3.68 8.11 11.78 11.14 13 145 37 3
11 3.72 8.14 10.46 12.94 23 151 38 2
12 3.76 8.42 11.1 11.49 19 153 40 3
11 3.81 8.39 11.62 8.9 15 135 29 1
12 3.83 8.52 11.54 10.94 11 152 41 3
11 3.59 8.18 12.28 11.35 20 149 34 3
11 3.63 8.13 10.91 10.25 14 148 37 3
11 3.83 8.68 11.5 10.75 999 150 38 3
11 3.97 8.57 10.98 10.69 999 145 35 3
12 3.81 8.19 10.91 11.27 999 145 38 3
11 3.78 8.52 12.6 12.19 18 147 37 3
11 3.84 8.48 11.44 11.72 17 151 38 3
12 3.88 8.97 12.08 12.4 17 135 29 3
12 3.72 8.3 10.54 15.89 12 140 32 3
11 999 999 999 999 19 -99 -99 3
12 3.78 8.66 13.11 12.68 17 145 36 3
11 3.8 8.61 11.98 10.78 20 145 36 3
11 3.83 8.38 11.03 10.98 18 141 38 2
12 3.6 8.5 10.53 8.97 19 150 43 3
12 3.73 8.56 14.97 17.53 23 150 41 3
11 999 999 999 999 17 147 36 3
12 3.53 8.18 10.82 9.72 14 151 35 3
12 999 999 999 999 18 148 40 3
11 3.73 8.51 11.64 13.59 20 147 35 3
12 3.59 8.51 12.06 10.1 17 151 39 3
11 3.56 7.87 10.57 10.66 18 162 46 3
11 3.49 8.36 14.54 14.38 18 144 33 3
11 3.66 8.54 14.62 9.83 21 143 38 3
11 3.55 8.19 12.97 12.56 19 145 37 3
12 3.63 8.08 10.28 9.14 18 147 35 3
11 3.7 8.44 11.59 9.84 18 143 37 3
11 3.57 8.07 11.73 11.81 15 140 31 3
12 3.53 7.88 10.38 10.29 21 155 36 3
11 3.9 8.3 12.81 10.59 999 162 38 3
11 3.59 8.33 10.66 9.79 13 155 46 3
12 3.72 8.32 11.42 10.83 23 144 34 3
11 3.53 7.97 11.64 10.78 18 151 35.7 3
11 3.82 8.32 13.09 12.38 17 162 42.7 3
11 3.69 9.46 11.47 10.08 20 144 39 3
12 3.57 7.94 11.09 12.55 18 148 37 3
12 3.68 8.58 11.99 11.2 23 151 40.8 3
11 3.46 7.62 10.97 11.51 18 158 45 3
11 3.73 8.41 11.02 9.73 20 148 35.5 3
11 3.4 7.84 10.78 10.98 19 152 35 3
11 3.82 8.42 10.99 10.62 18 153 38 3
11 3.54 8.01 11.18 12.18 23 149 36 3
11 3.73 8.82 14 11.84 999 166 42.1 3
11 3.78 8.46 11.36 10.18 16 150 39 3
11 3.76 8.03 10.43 10.76 17 155 43 2
11 3.66 7.96 11.57 9.46 18 136 31 3
11 3.7 8.19 10.59 10.56 15 145 32 3
12 3.82 8.3 11.16 10.47 21 135 27.5 3
12 3.69 8.4 11.1 9.23 20 146 35.5 3
11 3.7 8.46 10.68 12.53 21 154 36.8 3
12 3.78 8.38 12.04 9.77 21 153 39.1 3
11 3.76 8.2 11.46 9.23 17 152 44.7 3
11 3.73 8.34 12.92 10.39 19 144 37.2 3
12 4.06 8.84 12.71 13.2 22 156 35.4 3
12 3.81 8.02 12.6 8.89 17 147 40 3
12 3.54 7.91 10.89 10.39 11 144 32 3
11 3.5 8.02 11.68 9.68 20 134 28.5 3
11 3.87 8.28 11.43 11.33 19 148 38.4 3
11 999 999 999 999 25 -99 -99 3
11 3.87 8.87 11.64 999 19 156 38 3
12 3.8 8.46 11.28 11.85 15 152 35 3
11 3.86 8.16 9.97 9.95 17 145 34 3
11 3.68 8.14 10.04 9.89 20 150 38 3
11 4.24 9.32 13.92 999 22 155 38 3
12 3.63 8.42 10.73 9.94 18 146 35 3
12 3.64 8.34 12.71 10.69 17 152 40 3
11 3.41 9 10.56 12.05 16 140 31.2 3
12 3.91 8.86 11.47 14.41 23 156 40.5 3
11 3.97 9.19 12.48 14.18 15 155 48.7 3
12 3.54 8.66 12.08 12.74 22 145 35.5 3
11 4.01 9.02 12.02 11.62 21 147 32.5 3
12 3.69 8.76 14.06 16.59 23 155 45 3
12 3.76 8.26 11.28 12.05 16 145 36.7 3
11 3.86 8.61 12.16 14.41 23 143 31.4 3
12 3.84 8.72 11.99 13.29 20 144 35.5 3
12 3.94 9.35 11.84 10.7 19 142 32 3
11 3.56 8.6 12.74 15.16 25 152 42.5 3
12 3.61 8.33 11.17 11.1 15 146 33.3 3
11 3.79 8.17 11.54 9.5 19 156 43 3
12 3.5 8.61 11.68 10.3 23 146 33.4 3
11 3.72 8.53 10.68 11.8 14 143 36.9 3
11 3.57 8.57 11.56 12 16 156 40.3 3
12 3.89 8.81 11.16 11 23 141 29.4 3
11 3.58 8.18 10.34 9.47 14 161 41 3
12 3.68 8.78 11.48 10.33 16 156 46 2
11 3.52 8.36 10.9 11.42 16 149 38 3
11 3.92 8.02 10.52 10.25 11 142 40 3
12 3.72 8.69 13.69 13.75 16 144 36 3
11 3.86 9.16 12.96 13.11 15 159 55 3
11 3.86 8.98 11.76 11.31 22 149 45 3
12 3.58 8.52 13.88 15.88 23 162 46 3
12 3.49 8.5 11.81 12.6 24 153 36 3
12 3.64 7.93 10.64 10.82 20 155 36 3
12 3.58 8.68 11.33 14.91 22 163 52 3
12 3.8 8.78 11.92 9.07 20 146 36 3
11 3.78 8.52 10.87 10.75 15 156 37 2
11 3.58 8.6 12.52 12.15 22 154 39 2
11 3.59 8.38 11.86 11.78 17 143 32 3
11 3.76 8.87 12.01 10.47 11 146 37 3
12 999 999 999 999 20 -99 -99 3
12 3.78 8.81 12.32 11.59 17 141 32 3
11 3.93 8.32 11.8 11.7 20 139 32 3
11 3.65 7.78 11.14 999 21 160 42 3
11 3.78 8.14 11.21 12.8 12 142 32 3
12 3.69 8.56 11.21 10 21 140 31.5 2
12 3.82 8.28 11.94 11.8 17 148 38 3
11 3.82 8.21 12.46 12.8 23 157 40 3
11 3.72 8.07 11 10.8 18 145 35 3
11 3.89 8.68 10.19 12.3 21 133 28 3
11 3.67 7.62 10.3 9.4 21 137 34.5 3
12 3.66 7.94 10.72 11.8 21 153 43 3
12 3.7 8.28 10.86 11.4 19 149 36 3
11 3.76 8.18 10.92 11.5 19 140 32 3
11 3.47 8.09 11.46 9.7 21 148 39 3
11 999 999 999 999 15 149 40 3
11 3.9 8.4 11.5 11.9 21 135 28 3
11 3.7 8.29 11.92 11.5 22 152 38 3
12 3.52 7.9 10.2 9.83 20 146 33 3
11 3.54 8.41 10.73 9.66 19 150 40 3
12 3.29 7.81 12.74 9.31 20 154 44 3
12 3.68 8.17 11.19 11 19 144 34.3 3
11 3.63 8.58 10.69 10.5 17 151 38.8 2
11 3.56 8 11.07 10 23 153 37.8 3
11 3.68 8.44 11.94 9.9 22 160 42.6 3
11 3.94 8.78 12.17 10.1 22 155 36.5 3
11 999 999 999 999 18 151 39 3
12 4.19 9.5 13.31 10.3 20 150 45.9 3
11 3.83 8.58 14.42 14 16 154 43.6 3
11 3.46 8.24 11.41 15.49 18 151 36.4 3
11 999 999 999 999 12 146 33.9 3
11 3.74 8.47 11.87 11.34 18 145 39 3
11 4 9.02 11.91 11.53 999 176 58 3
12 3.58 8.65 10.93 10.05 999 150 47 3
12 3.78 8.68 12.57 10.49 999 143 46 1
12 3.78 8.3 10.84 10.42 999 146 31 3
12 3.84 8.08 10.46 10.99 999 140 35 3
12 3.68 8.1 11.79 12.46 999 156 45 3
11 3.98 8.16 10.57 13.72 999 139 36 3
11 3.92 8.51 10.47 12.01 999 145 37 3
11 3.47 7.99 12.38 10.29 11 143 35 3
12 4.06 8.28 10.46 11.13 999 138 28 3
12 3.89 8.32 11.14 13.11 999 135 31 2
12 3.64 8.5 12.28 10.34 18 151 36.5 2
12 3.48 8.5 12.97 11.01 14 156 43.1 3
12 3.5 8.62 11.39 12.41 21 157 40.2 3
12 3.56 8.25 11.36 999 15 139 35 3
12 3.69 8.62 12.57 13.58 22 155 37.6 3
11 3.91 9.01 11.16 10.66 12 160 55.4 3
12 3.62 8.81 11.54 11.49 22 156 34.7 3
11 3.46 7.65 11.22 999 11 140 31.3 3
12 3.63 8.68 11.6 11.37 19 144 34.9 3
11 3.64 8.56 10.97 11.93 15 155 47.6 3
11 3.62 8.46 13.66 12.51 21 157 38.8 3
12 3.78 8.48 11.52 9.76 13 154 42.1 3
12 3.62 8.62 11 12.72 18 146 32.9 3
11 2.92 8.68 11.68 10 18 151 53.9 3
12 3.69 9.04 11.82 12.77 14 143 35 3
12 3.9 8.26 11.78 14.68 19 145 35.5 3
12 999 999 999 999 23 -99 -99 2
11 3.62 8.46 11.34 9.8 20 145 35 3
11 3.46 8.8 12.06 11.9 16 158 40 3
11 3.8 8.87 12.23 12.15 19 155 34 3
11 3.84 9.09 13.09 999 15 162 45 3
11 3.79 8.68 12.28 13.82 18 146 39 3
11 3.93 9.29 12.78 10.83 15 159 46 3
12 3.78 8.69 11.2 11.3 19 149 35.5 3
11 3.58 8.01 10.36 12.7 16 146 33 3
12 3.78 8.7 12.07 10.58 16 156 39 3
11 3.6 8.39 10.81 12.8 999 154 44 3
12 3.82 8.68 11.48 12.1 21 139 32 3
11 3.56 8.65 11.4 11.6 16 158 40 3
12 3.74 9.38 11.82 10.47 19 148 39 3
11 3.49 8.59 11.81 13.38 18 146 34 3
11 4.09 8.99 12.13 10.78 20 140 38 3
11 3.6 8.94 11.23 11.29 999 150 38 3
12 3.7 9.48 11.78 12.75 17 140 36 3
12 3.51 9.12 11.31 13.41 18 149 35 3
12 3.58 8.63 11.49 11.5 16 143 36 3
11 3.53 8.44 11.14 11.44 999 149 39 3
11 3.56 8.16 11.07 10.53 13 151 38 3
11 3.63 9.09 13.07 11.37 9 151 41 3
12 3.88 8.86 10.98 13.83 8 151 48.5 3
11 3.92 8.69 13.68 11.5 16 161 43 3
11 3.97 8.68 13.56 12.7 19 156 41 3
12 3.81 8.38 11.56 10.15 14 143 33.9 3
12 3.61 8.04 11.53 11.42 15 149 34.5 3
11 4.08 9.48 12.8 10.67 999 146 44.5 3
11 4.02 8.63 10.86 10.96 19 143 28.6 2
11 3.76 8.73 12.9 10.81 20 136 29.7 3
12 3.9 8.78 11.88 12.62 19 140 27.8 2
11 3.66 8.25 11.52 11.62 15 146 37.8 3
12 4.21 8.97 13.52 12.09 21 147 46 3
11 3.88 8.68 12.02 11.29 16 142 27.5 3
12 3.74 8.38 11.38 10.57 16 140 25.3 3
12 3.68 8.41 11.22 11.02 20 157 40.4 2
11 3.76 9.04 11.85 12.19 18 151 40.5 3
12 3.72 8.95 13.42 11.88 17 144 34.7 3
12 3.66 7.84 11.1 999 21 138 29.7 3
12 3.7 8.88 11.21 10.65 16 160 44 3
11 3.96 9.2 12.35 12.2 21 141 32 3
11 3.61 8.62 11.66 10.41 24 146 31 3
11 3.96 8.68 12.54 12.02 22 143 38 3
12 3.69 8.68 11.2 9.69 13 153 40 3
12 3.61 8.58 10.83 12.46 16 145 37 3
11 3.69 8.15 11.33 9.17 19 149 34 3
11 3.56 8.58 11.9 11.23 18 150 35 3
11 3.84 8.41 11.11 9.2 13 151 44 3
11 3.83 8.4 11.08 10.81 19 139 27 3
11 3.74 8.81 11.04 11.25 19 142 32 3
11 3.66 8.14 11.22 10.81 15 145 32 3
11 3.63 8.38 11.97 11.42 21 149 38 2
12 3.81 8.78 10.68 12.13 22 157 41 3
11 4.01 9.28 14.28 15.41 999 154 51 3
12 3.49 8.17 12.08 12.05 22 156 43 3
12 3.51 8.47 12.57 11.34 19 153 40 3
11 3.87 8.28 11.48 12.27 21 151 43 3
11 3.84 9.02 12.4 10.63 999 162 43 3
12 3.72 8.52 14.28 14.55 20 158 50 3
11 3.5 8.57 13.91 10.66 21 151 40 3
11 3.82 8.54 12.19 12.66 19 158 43 3
11 3.62 8.28 12.36 13.07 23 148 33 3
12 999 999 999 999 20 156 54 3
11 3.61 8.12 11.07 10.27 21 146 36 3
11 3.8 8.35 11.43 10.91 16 143 34 2
12 3.99 9.35 11.79 11.55 15 143 33 3
11 3.58 8.13 11.94 11.6 17 147 33 3
11 4.01 9.13 13.6 16.49 21 155 37 3
11 3.86 9.06 11.8 11.85 17 140 36 3
12 3.76 8.84 11.98 9.68 19 147 39 3
11 3.8 9.86 12.24 12.83 17 153 41 3
11 3.88 9.07 11.97 11.9 13 154 39 2
12 3.84 8.78 13.34 999 18 152 46 3
11 3.84 9.08 12.91 9.87 19 150 38 3
12 3.79 8.74 11.7 10.31 19 138 28 3
12 3.57 8.31 13.51 9.81 17 152 40 2
12 4.24 9.48 13.08 13.18 16 151 49 3
11 3.79 8.38 11.63 10.29 21 156 39 3
12 3.82 8.51 12.07 11.2 11 146 32.5 3
12 3.94 9.06 11.12 13.57 24 136 30 3
12 3.81 9.08 10.29 12.16 19 160 48 3
11 3.56 7.94 12.72 13.5 19 145 36 1
12 999 999 999 999 19 151 45 2
12 3.72 9 13.37 16.97 22 142 33 3
11 3.53 8.64 11.3 13.54 18 155 35 3
11 3.68 8.47 11.16 12.09 19 155 35 3
12 3.54 8.53 11.5 14.3 19 147 39 3
12 3.6 8.47 11.75 11.94 21 157 41 3
12 3.78 8.74 11.52 13.66 17 151 38 3
12 4.01 8.64 12.58 12.4 17 143 36 3
12 3.92 8.62 13.17 17.13 17 146 36 3
12 3.52 8.97 11.12 12.25 14 162 52.5 3
11 3.36 7.79 11.47 13.26 18 139 32.5 3
11 3.84 8.74 10.96 16.09 17 144 32 3
11 3.51 8.61 11.54 11.03 18 143 32 3
12 3.66 8.72 11.79 15.13 17 165 43 3
11 3.69 8.22 10.59 12.03 17 148 36 3
11 3.61 8.41 10.83 10.08 12 145 35 3
11 3.58 8.6 14.12 14.75 15 142 32 3
11 3.87 8.68 11.69 12.55 23 160 49.5 3
12 3.97 9.1 11.02 13.52 22 141 35 3
12 3.89 8.96 12.51 13.26 12 150 38 3
11 3.62 8.12 10.87 15.67 14 148 34 3
12 3.32 8.74 12.02 13.1 10 144 33 3
11 3.89 9.02 15.01 13.9 14 156 48.6 3
11 3.66 8.26 11.47 11.75 25 144 33.6 3
11 3.69 8.3 10.01 15.96 25 140 32.6 3
12 3.91 9.04 13.07 14.89 20 150 43 3
11 3.68 8.68 11.36 14.17 23 157 43.6 3
11 4.16 9.22 11.88 12.54 21 153 42 3
12 3.79 8.97 12.06 14.09 24 152 40.2 3
11 3.76 8.53 11.04 11.88 999 148 39.8 3
12 3.81 8.47 10.33 10.42 15 141 37.8 3
12 3.9 8.83 11.06 12.59 25 140 33.4 3
12 3.98 8.65 10.71 12.66 24 150 44.6 3
12 3.7 8.14 11.2 12.53 17 150 42 3
12 3.96 8.73 11.3 15.1 18 136 31.4 3
12 3.87 8.49 12.31 13.2 23 143 38.6 3
11 3.58 8.14 12.21 16.8 18 152 38 3
11 3.38 8.2 10.46 11.9 18 153 38 3
11 3.47 7.99 10.9 12.94 999 156 45 3
11 3.69 8.33 10.17 10.49 14 151 36 3
11 999 999 999 999 19 -99 -99 3
11 3.72 8.41 13.14 999 17 157 39 3
11 3.73 8.64 10.97 9.94 14 140 30 3
11 3.5 8.17 10.5 12.11 17 152 34 3
11 3.54 8.62 11.28 15.09 21 148 38 3
11 3.49 8.48 11.68 12.47 16 155 38 3
12 3.66 8.2 11.52 11.31 15 148 31 2
12 3.5 8.28 11.26 11.96 14 165 47 3
11 3.56 8.21 12.89 10.99 21 155 37 2
12 3.74 8.19 10.84 13.26 15 151 35 3
12 3.91 9.42 13.79 999 999 164 49 3
12 3.62 8.2 10.78 11.18 18 139 29.5 3
11 3.68 8.68 11.8 11.37 22 138 30 3
11 3.78 8.3 10.98 10.49 20 140 36 3
12 3.88 8.72 12.43 11.8 23 136 30.2 3
11 3.78 8.79 12.25 9.47 18 155 43 3
11 3.68 9.16 12.22 12.08 14 156 38.2 3
11 3.38 8.41 11.89 10.95 19 145 36 3
11 3.51 8.11 11.69 11.49 16 145 38.6 3
12 3.74 8.61 12.02 11.44 21 144 29.7 3
11 3.98 8.96 14.23 14.25 21 153 45 3
11 3.52 8.48 12.44 11.19 17 148 38.5 3
12 3.58 8.75 12.5 11.22 999 152 36 3
11 3.89 8.99 14.29 999 999 149 35.1 3
11 3.92 9 14.61 14.28 14 167 52.5 3
11 3.6 8.65 12.48 12.76 20 147 37.6 3
12 3.48 8.13 10.89 11.01 15 142 31.6 3
12 3.46 7.94 11.32 15.88 10 151 37.5 3
11 3.69 8.58 12.23 14.58 15 145 33.8 3
11 3.58 8.42 11.47 15.32 11 152 41.1 3
12 3.71 8.36 12.01 12.3 18 145 32.1 3
11 3.54 8.08 10.57 11.46 8 142 33.2 3
11 3.61 8.38 10.73 12.57 16 143 33.7 3
11 3.69 8.24 12.51 14.68 21 139 30.3 3
12 3.57 7.52 11.12 13 9 140 33.4 3
11 3.46 7.97 10.66 11.69 15 143 33.9 3
11 3.53 8.42 11.42 12.58 13 142 32.3 3
11 4.09 9.68 11.91 14.42 11 136 30.2 3
11 3.99 8.8 12.38 12.74 20 160 62.7 3
12 3.57 8.49 11.08 14.73 16 147 42.4 3
11 3.7 8.32 10.87 12.91 23 151 44.1 3
11 3.76 8.76 12.88 16 17 145 35.8 3
11 3.42 8.06 14.17 12.16 11 155 39.9 3
11 3.72 8.4 11.28 11.12 16 142 33.4 3
12 3.7 8.18 10.96 13.91 21 143 32 3
12 3.78 8.13 10.71 12.7 23 135 31 3
11 3.64 8.22 12.21 999 24 148 34 3
11 3.75 8.93 12.16 17.3 16 140 36 3
11 3.61 8.4 11.35 14.6 23 147 37 3
11 3.74 8.5 10.82 999 19 158 40 3
11 3.57 8.8 12.6 14.7 14 160 42 3
11 3.62 8.01 11.18 17.6 22 153 34 3
11 3.68 8.28 11.68 12.3 16 152 40 3
11 3.38 7.96 12.35 14.3 22 145 37 2
12 3.84 8.38 11.18 14.72 23 144 35 2
11 3.72 8.57 12.18 999 24 158 46.4 3
12 3.92 8.42 11.8 14.42 20 150 32.4 3
12 3.9 8.96 12.2 13.58 18 148 43.1 3
11 3.42 7.96 11.1 16.48 22 139 35 3
11 3.81 8.49 11.38 12.77 22 146 42.5 3
11 3.63 8.3 10.48 14.8 20 149 36.5 3
12 3.68 8.12 11.13 13.77 19 145 35.4 3
12 3.54 8.18 10.83 13.01 22 143 35.9 3
12 3.53 7.77 11.41 13.97 20 144 33.4 3
12 3.51 8.11 12.39 17.25 18 146 36.6 3
11 3.63 8.32 11.28 11.9 16 144 40.5 3
11 3.38 8.16 11.73 12.52 21 159 49.6 3
11 3.47 7.8 10.52 11.77 22 137 33.3 3
11 3.97 8.31 10.54 999 18 137 28.4 3
11 3.7 8.72 11.38 10.3 17 145 34.2 3
11 3.56 8.44 13.04 999 18 149 36.6 3
11 3.76 8.43 10.61 10.68 19 148 32.8 2
11 3.82 8.31 10.44 9.53 14 147 35.2 3
11 3.73 9.01 11.82 11.95 19 152 33.8 3
11 3.6 8.21 11.01 14.58 12 145 34.8 3
11 4.06 8.89 11.11 13.85 18 151 38 3
11 3.67 8.13 11.08 12.17 24 150 35.6 3
11 3.76 8.61 11.99 12.29 17 143 32 3
11 3.51 8.07 10.94 11.4 19 154 35.2 2
12 3.84 8.87 12.54 15.28 21 149 36 3
12 3.78 9.07 12.28 13.86 16 144 33.2 3
12 3.68 8.72 11.71 14.23 15 157 40 3
12 999 999 999 999 22 -99 -99 3
12 3.56 8.04 11.76 11.01 21 152 35 3
12 3.73 8.49 11.41 10.74 18 162 45 3
12 3.84 8.67 11.12 11.82 20 140 30 3
12 3.6 8.46 10.88 10.5 17 166 48 3
11 3.69 8.13 10.33 9.61 16 160 47 3
11 3.8 8.42 11.34 9.67 24 154 41 3
11 3.71 8.87 11.73 13.89 23 148 32 3
11 3.52 8.09 10.78 10.98 20 155 37 3
11 3.38 7.96 11.04 12.6 18 152 38 3
11 3.57 8.59 14.32 12.47 21 156 40 3
11 3.96 9.04 11.74 12.9 16 146 42 2
11 3.66 8.07 11.91 999 23 143 35 3
12 3.72 8.76 11.41 12.11 15 154 37.1 3
12 3.6 7.79 11.62 9.4 22 145 30.6 3
11 3.52 8.28 11.22 10.99 999 148 38.7 3
12 3.98 9.16 14.17 14.5 19 159 49.3 3
11 3.38 8.38 12.07 12.43 999 169 47.7 3
11 4.03 999 12.12 10.67 18 158 47.5 3
11 3.64 8.1 11.92 11.03 18 147 45.5 3
11 3.88 8.9 14.91 12.23 17 155 40 3
12 3.59 8.54 13.97 9.14 18 160 47.5 3
12 3.68 9.02 11.73 10.95 20 145 37.5 3
12 3.73 8.89 12.43 13.39 18 145 36 3
11 3.97 9.29 12.8 9.41 22 143 34 3
11 3.81 8.53 11.43 9.05 22 156 41.5 2
11 3.94 9.1 11.28 10.34 21 149 42.5 3
11 3.81 9.71 11.82 11.17 18 140 34 3
12 3.64 8.71 15.81 10.58 22 145 35 3
12 3.87 9.2 11.72 10.36 19 146 38 3
11 3.66 8.28 11.07 12.7 20 156 40 3
11 3.8 9.04 14.78 12.24 21 144 38 3
11 4.08 9.07 12.6 16.08 21 152 49 3
12 3.94 8.59 13.1 16.15 18 158 43 3
11 3.76 8.48 11.84 15.95 21 146 34 2
11 3.8 8.49 11.63 14.06 19 143 37 2
11 3.39 8.23 11.36 13.49 21 140 32 3
11 3.38 8.18 10.96 999 22 135 31 3
12 3.5 8.09 10.68 12.25 13 145 35 3
12 3.51 8.03 10.84 12.56 20 146 36 3
11 3.72 8.36 12.34 14.66 19 145 40 3
11 3.61 8.1 11.97 14.03 20 146 32 3
11 3.86 8.66 11.7 14.21 22 145 40 3
11 3.5 8.27 10.34 11.75 14 150 36 3
12 3.6 8.6 11.31 10.01 15 153 40 3
11 3.51 8.79 11.55 13.15 19 152 46 3
11 3.42 8.23 12.93 13.11 15 152 40 3
11 3.32 8.47 10.02 10.88 21 161 52 3
11 3.5 8.72 10.96 13.21 17 146 36 3
12 3.69 8.59 10.6 11.21 13 150 35 3
11 3.56 8.29 10.84 11.43 13 140 40 3
11 3.51 8.26 11.64 10.77 12 154 45 3
11 3.72 8.62 12.63 12.38 15 153 36 3
12 4.04 8.69 13.04 15.58 14 150 63 3
12 3.48 8.32 11.66 13.54 999 147 35.5 3
12 3.83 8.29 11.01 12.51 13 149 41.5 3
12 3.45 8.18 11.42 14.71 18 155 39.8 3
11 3.5 8.03 11.66 13.43 16 149 38.4 3
11 3.5 8.12 11.97 11.58 19 150 38.4 3
11 3.65 8.4 11.44 11.06 17 139 29.6 3
11 3.44 8.34 13.57 12.65 19 154 36.6 3
11 3.62 8.14 11.5 13.94 22 143 33.8 3
11 3.4 8.01 11.6 12.38 20 147 37.2 3
11 3.58 8.72 10.7 12.03 18 150 47 3
11 3.53 8.11 11.38 12.3 8 155 39.2 3
11 3.57 8.23 11.03 11.5 18 152 46.4 3
12 3.57 8.76 12.49 12.39 19 151 40.2 3
11 3.81 8.44 11.62 13.4 16 142 33 3
12 3.7 8.38 11.84 12.45 13 153 40.6 3
11 3.52 8.22 12.28 12.02 17 147 38.4 3
12 3.84 8.86 10.89 12.84 17 153 40 3
12 3.69 8.07 10.52 9.51 16 150 34 1
12 3.53 8.13 11.3 10.65 20 150 34 3
12 3.22 7.98 11.75 999 9 154 40 3
11 3.96 9.17 12.35 10.56 14 145 35 3
12 2.84 8.82 12.07 9.68 24 150 37 2
11 4.06 8.8 11.41 11.34 17 140 30 3
12 3.63 8.33 11.28 12.12 16 155 39 3
11 3.79 9.04 14.13 999 17 140 35 3
11 3.72 8.63 11.75 12.02 18 160 42 3
11 3.63 8.68 11.87 11.4 16 150 40 3
12 3.66 9.02 14.52 999 22 140 37 3
12 3.19 8.61 11.97 15.92 21 150 38 3
11 3.62 8.64 10.92 999 14 143 35 3
12 3.84 8.4 11.53 12.06 21 136 29 3
11 3.46 8.28 12.38 999 18 136 30 3
11 3.73 8.27 11.16 999 21 140 30 3
11 3.52 8.69 14.32 999 21 150 39 3
12 3.34 8.28 11.13 999 14 142 31 3
11 3.65 8.79 12.72 999 8 147 34 3
12 3.54 8.17 10.48 999 11 137 29 3
11 3.68 8.11 11.58 999 15 149 36 3
12 3.51 8.02 11.7 999 20 138 32 3
11 3.54 8.63 10.98 999 17 140 32 3
12 3.8 8.81 11.29 10.1 19 150 30 3
11 3.43 8.52 11.63 11.5 17 155 38 3
11 999 999 999 999 17 154 37 3
11 3.6 9.44 13.24 12.2 999 155 41 3
11 3.36 9 11.63 999 19 151 39 3
12 3.82 8.36 11.34 11.1 17 138 29 3
11 3.43 8 11.21 10.4 3 140 32 3
11 3.79 9.55 16.79 11.1 22 157 43 3
11 3.62 8.7 12.04 16 13 150 40 3
12 3.63 9.2 14.17 13.7 22 150 40 3
12 3.74 8.18 13.08 999 999 151 43 3
12 3.59 8.72 12.26 12 19 148 35 3
11 3.86 9.51 11.89 11.1 22 148 46 3
11 3.42 9.14 11.18 9.4 16 146 36 3
11 3.74 9.12 12.69 12.2 14 144 35 3
11 3.32 8.32 9.69 9.77 16 148 35 1
12 3.03 8.32 11.34 14.9 12 150 38 2
12 3.6 8.28 11.71 13.34 999 148 37 3
11 3.51 8.6 11.42 12.1 18 147 35 3
12 3.52 9.1 11.94 10.74 12 139 31 3
12 3.71 8.54 12.12 13.79 24 143 38.5 3
11 3.38 8.72 10.71 10.64 25 143 34 3
11 999 999 999 999 14 149 41.5 3
11 3.38 9.45 13.16 12.22 23 158 39 3
11 3.31 8.74 11.87 10.81 21 140 35 3
11 3.54 8.38 13.35 13.25 21 135 34 3
12 3.78 9.14 12.78 15.86 999 141 38 2
12 3.5 9.06 12.01 11.19 21 138 32 3
11 4.07 9.29 14.11 16.13 22 139 30.5 3
11 3.76 9.08 12.98 12.59 19 137 32 3
12 3.24 9 11.01 10.19 12 150 37 2
11 3.74 8.98 12.11 19.07 999 147 38 3
11 999 999 999 999 16 137 40.5 3
11 3.88 9.54 12 13.81 999 145 35 3
11 3.78 9.45 13.1 15.03 21 144 35 3
12 3.92 8.65 14.87 999 20 145 37 3
11 999 999 999 999 24 137 40 3
11 4.04 9.27 13.76 17.25 22 165 60.5 3
12 3.78 9.08 16.4 17.22 21 141 37.5 3
11 3.75 8.92 15.31 16.78 19 151 38 3
12 3.64 8.47 13.64 11.78 17 153 40 3
12 3.81 8.81 11.93 14.12 19 140 29 3
11 3.48 8.6 12.51 18.5 16 156 56 3
11 3.56 8.21 10.57 11.2 18 142 31 3
11 3.58 8.18 11.73 11.24 18 150 35 3
12 3.78 8.4 12.4 13.83 20 131 30 3
12 3.5 8.1 11.71 15.21 20 146 31 3
12 3.7 8.62 12.39 13.66 18 150 45 3
12 3.5 8.31 11.6 13.01 18 143 35 3
11 3.53 9.17 13 14.75 19 156 42 3
11 3.63 8.41 11.8 16.04 18 153 45 3
11 3.79 8.9 11.84 12.51 19 152 39 3
12 3.47 8.42 12.33 19.11 20 154 41 3
11 3.46 8.12 11.56 14.23 19 137 37 3
12 3.75 8.18 13.06 14 19 138 35 3
11 3.58 7.88 11.93 14.99 24 143 35 3
11 3.63 8.18 11.18 999 22 147 40 3
11 3.5 7.98 11.03 999 25 152 51 3
11 3.51 8.86 11.24 12.33 21 145 37 3
12 3.87 8.74 11.76 13.49 24 142 34 3
11 3.86 8.52 999 13.2 21 133 30 3
11 3.81 8.7 12.89 14.54 24 146 43 3
11 3.76 8.69 11.33 11.89 17 153 49 3
11 3.54 7.84 10.87 13.56 23 146 42 3
11 3.57 8.49 10.97 11.17 19 165 52 3
12 3.33 8.28 12.02 15.23 15 146 42 3
11 3.47 8.19 11.92 12.98 19 150 45 3
11 3.43 8.17 11.47 12.18 23 142 35 3
11 3.46 8.18 11.52 16.08 21 141 32 3
11 3.78 8.91 12.28 14.26 24 142 35 3
11 3.91 8.97 11.23 13.08 24 150 45 3
11 3.78 9.1 15.3 12.75 20 156 45 3
12 3.76 8.54 10.96 11.6 19 143 39 3
12 3.78 8.7 11.5 10.54 24 158 52 3
12 3.93 8.97 11.94 10.94 17 140 31 3
11 3.39 8.94 17.13 14.25 22 142 41 3
12 3.83 8.82 13.32 13.41 23 140 30 3
11 3.7 8.41 11.11 9 19 150 41 3
11 3.64 8.73 10.49 11.02 7 146 33.7 3
11 3.79 8.59 13.09 12.75 22 151 40 3
12 3.58 8.68 11.9 13.06 20 146 36.6 3
12 3.62 8.39 10.53 9.11 9 139 35 2
12 3.97 8.6 11.31 11.87 23 140 31 3
12 3.98 9.41 11.64 12.81 20 156 44.4 3
12 3.81 8.41 12.1 12.38 19 138 29 3
12 3.78 8.17 13.3 16.96 21 148 38 3
11 3.63 8.88 12.07 11.68 16 146 33 3
11 3.6 8.51 11.36 14.07 19 136 29.3 3
11 3.81 8.84 12.84 12.27 22 141 31 3
11 3.47 8.28 11.49 13.3 16 152 44 2
11 3.72 8.51 11.75 9.84 8 151 41.7 3
11 3.8 8.38 12.46 15.54 17 145 36 3
11 3.64 8.87 11.68 11.51 21 149 40 3
12 3.49 8.78 12.02 10.39 7 143 34.4 3
11 3.6 8.36 11.38 13.53 23 148 42 3
11 3.25 8.68 13.22 10.16 20 163 51 3
11 3.54 8.68 11.88 13.5 13 151 42.9 3
11 3.64 8.65 12.14 12.56 21 142 30 3
11 3.76 8.93 12.52 16.69 20 136 31.3 3
12 3.68 8.81 12.58 11.67 16 144 33 3
11 3.42 8.68 11.62 11.01 17 151 34 3
12 3.98 8.86 12.01 10.9 15 133 33.4 3
11 3.7 8.97 12.38 12.46 14 147 33 3
11 3.78 9.72 12.44 13.81 22 150 45.2 2
11 3.6 8.71 11.52 11.83 17 142 32 3
11 3.52 8.47 11.06 11.77 21 139 34.3 3
11 3.73 8.82 12.33 12.8 23 150 41 3
11 3.88 8.78 12.33 11.46 13 146 44.4 3
11 3.84 9.3 13.94 16.62 23 147 41 3
12 3.68 8.58 13.57 11.1 16 154 40.3 3
11 3.81 9.07 13.02 12.04 11 148 34.6 3
12 3.47 8.53 10.75 9.14 21 136 29.8 2
12 3.76 8.42 14.57 13.56 21 144 35 3
12 3.74 8.4 11.23 12.1 18 141 33.4 3
12 3.72 8.11 10.63 10.82 23 154 42 2
12 3.72 8.59 11.54 13.99 23 149 34 3
11 3.68 8.36 11.47 11.28 18 141 28 3
12 3.57 7.92 12.12 12 13 142 31 3
11 3.83 8.52 12.06 11.84 17 165 45 3
11 3.58 8.2 11.39 9.68 17 143 33 3
12 3.7 8.43 11.28 12.64 19 150 32 3
12 3.58 7.71 10.4 13.16 16 146 33 3
11 3.53 7.98 10.42 12.05 16 143 34 3
11 3.5 8.1 10.46 11 18 147 36 3
11 3.58 8.14 11.96 12.8 22 147 38 3
11 3.52 7.82 10.82 13.2 17 146 40 2
12 3.57 7.9 10.56 11.27 14 152 33 3
11 3.9 8.82 11.51 15.65 22 145 35 3
12 3.17 8.38 10.99 11.32 18 154 40.9 3
12 3.19 8.39 10.8 8.4 11 154 52.5 2
11 4.02 9.13 14.63 17.71 18 155 47.4 3
11 3.9 8.3 11.3 10.94 17 153 41.3 3
11 3.71 8.74 11.22 12.2 17 157 40.9 1
12 3.3 8.41 12.17 16.07 14 144 37 3
11 3.44 8.28 10.94 13.73 22 149 37.4 3
12 3.64 8.28 10.81 11.16 19 145 37.8 2
12 3.51 8.02 10.68 11.12 12 141 34.9 3
12 3.48 8.43 11.86 12.5 18 160 45.1 3
11 3.62 7.84 11.29 18.49 17 136 26.3 3
11 3.76 9.07 12.06 11.9 17 140 32.1 3
12 3.62 9 12.42 12.84 19 146 33.6 3
11 3.84 8.43 10.66 10.39 24 141 35 3
11 3.74 8.47 10.41 10.84 12 143 34 3
11 3.74 8.47 10.88 11.49 22 147 39 3
11 3.76 8.78 11.3 10.35 15 145 41 2
11 3.62 8.47 11.47 13.44 18 141 35 3
11 3.72 8.12 11.97 12.52 13 140 34 3
11 3.62 8.04 10.18 11.54 13 139 32 3
12 3.54 8.24 11.81 10.97 15 150 40 3
11 3.81 8.5 11.33 11.1 21 145 38 3
11 3.88 8.58 12.16 11.97 20 137 27 3
12 3.62 7.96 12.13 10.8 11 141 35 3
11 3.72 8.22 10.82 12.9 13 157 45 3
12 3.87 8.13 11.11 18.8 17 140 29 3
12 3.92 8.51 12.24 14.4 22 146 36 3
11 4.1 8.76 12.52 13.4 21 137 34 3
12 3.88 8.48 12.86 12.4 15 148 37 3
12 3.7 8.18 12.08 12.8 20 153 38 3
11 3.68 8.16 10.68 11.8 20 144 35 3
11 3.83 8.36 11.03 13.2 20 147 39 3
12 3.78 7.78 12.82 999 16 140 31 3
11 3.42 8.02 12.16 14.06 999 150 33 3
12 3.64 8.68 11.68 12.5 21 147 38 3
12 3.62 8.38 12.41 999 22 142 34 3
11 3.82 7.79 12.7 14.1 22 137 29 3
11 3.62 7.92 12.89 14.6 23 152 46 3
12 999 999 999 999 19 145 35 2
11 3.34 7.7 10.76 12.21 15 152 39 3
12 3.85 8.95 13.13 999 999 138 33 3
12 3.58 8.31 12.07 13.35 16 135 30 3
12 3.59 8.84 13.83 18.82 22 143 31 3
11 3.69 8.4 12.64 15.01 17 148 36 3
11 3.66 8.44 11.37 13.06 16 147 35 3
12 3.69 8.76 11.59 14.61 24 151 40 3
11 3.76 8.72 11.34 13.81 21 146 41 3
12 3.49 8.44 11.26 11.29 21 150 32 3
11 3.79 8.56 11.18 999 15 149 37 3
12 3.76 8.31 10.94 12.32 19 152 36 3
12 3.7 9.03 10.72 13.49 13 150 43 2
12 3.68 8.32 11.02 12.36 23 140 39 3
12 3.74 8 10.44 11.15 19 149 32 3
11 3.91 9.17 12.19 12.9 20 155 42 3
11 3.73 8.76 11.51 10.7 16 150 38 3
11 3.52 8.17 11.2 13.19 18 151 36 3
11 3.86 8.18 10.98 13.93 17 135 35 3
11 3.82 9.08 12.94 14.21 21 147 41 3
11 3.78 8.91 11.28 10.26 16 151 38 3
11 3.84 8.2 10.98 13.09 17 150 36 3
11 3.82 8.17 10.89 17.13 18 146 33 3
11 3.58 8.72 11.19 12.51 15 143 34 3
11 3.73 7.97 11.63 10.29 17 140 34 3
11 3.91 7.98 10.69 10.67 23 135 30 3
11 3.91 8.44 12.28 17.54 15 145 30 3
11 3.78 8.33 11.93 11.67 15 150 35 3
11 3.77 8.62 12.1 15 21 150 38 3
11 4.02 8.38 14.54 15.82 23 145 38 3
11 3.79 8.23 11.8 11.32 13 144 34 3
11 3.85 8.38 13.09 13.73 21 150 41 3
12 3.38 8.48 10.47 11.62 21 155 48 3
12 3.4 8.54 11.7 11.76 20 155 46 3
11 3.68 8.1 11.34 12.49 22 146 35 3
12 3.31 8.86 11.7 11.74 14 164 55 3
11 3.39 8.32 10.63 8.72 13 165 56 3
11 3.62 8.3 11.22 12.23 17 154 39 2
12 3.52 8.4 11.37 13.82 14 159 50 3
11 3.92 8.86 13.91 999 24 149 35 3
11 3.39 9.04 11.69 10.39 16 162 54 3
11 3.55 8.9 14.29 10.97 17 159 50 3
11 3.26 7.9 10.8 12.21 8 159 50 1
11 3.32 8.12 11.33 10.76 22 162 50 3
12 3.5 8.39 13.69 13.6 22 158 48 3
12 999 999 999 999 12 160 54 3
12 3.54 8.06 10.78 10.97 20 145 31 3
11 3.81 8.52 11.53 16.88 20 140 32 3
11 3.91 8.78 10.99 13.68 20 150 38 3
12 3.84 9.03 10.42 10.65 19 155 41 3
11 3.94 9.39 11.54 12.5 21 147 34 3
11 4.14 8.88 12.24 12.84 18 130 28 3
11 3.86 8.71 12.78 12.35 21 149 34 3
11 4.16 9.29 14.68 13.77 21 149 39 3
12 3.99 8.96 11.39 11.87 19 148 34 2
12 3.68 8.28 11.32 14.05 21 145 37 3
11 3.54 8.32 11.65 17.64 22 145 33 3
12 3.7 8.87 11.52 11.67 20 144 35.5 2
12 3.54 8.12 14.32 14.08 17 161 47 3
12 3.68 8.68 12.02 13.49 23 154 47 3
11 3.9 8.24 10.63 9.25 20 149 35.5 3
11 3.86 8.58 10.35 13.27 21 145 44 3
12 3.38 8 11.09 11.53 25 134 28 3
11 3.8 9.22 11.38 9.78 22 150 39 3
11 3.59 8.34 11.06 10.13 11 150 35 3
11 3.44 8.17 10.93 14.18 12 135 35 3
12 4.06 9.41 12.99 14.55 23 154 56.7 3
11 3.57 8.75 11.31 11.34 999 155 40 3
11 3.61 8.86 12.46 12.65 999 157 41 3
12 3.74 8.51 10.48 10.88 999 153 38 3
12 3.77 8.41 12.17 11.06 999 135 30 3
11 3.56 8.06 13.7 12.51 999 139 34 3
12 3.52 8.81 11.32 13.42 999 149 37 3
12 3.68 8.6 11.46 11.39 999 152 44 3
11 3.69 8.24 10.44 10.85 999 143 29 3
11 3.78 8.4 12.13 13.52 999 154 43 3
11 3.75 8.42 14.8 10.5 999 154 43 3
12 3.65 8.23 10.93 11.93 999 145 35 3
11 3.52 8.07 10.97 999 999 150 36 2
12 3.77 8.35 12.55 12.17 999 139 29 3
12 3.87 8.38 12.04 13.16 999 140 36 3
12 3.53 8 11.11 17.24 999 145 37 3
12 3.84 9.1 12.85 12.99 999 149 37 3
12 3.67 8.51 12.69 14.31 999 146 34 3
12 3.88 8.43 13.94 14.59 999 145 41 3
11 3.62 7.82 10.91 13 22 145 35 3
11 3.36 7.35 10.62 13 21 150 38 3
12 3.63 8.04 11.7 13.34 20 148 35 3
12 3.39 7.7 12.61 13.12 19 145 34 3
11 3.53 7.66 11.97 11.87 18 148 35 3
11 3.57 7.88 11.97 11.34 25 145 36 3
11 3.59 7.4 10.1 12.31 17 149 37 3
11 4.17 8.78 16.32 18.97 21 150 40 3
11 3.8 8.07 12.96 13.87 20 146 36 3
11 3.58 7.58 11.44 11.72 19 146 36 3
11 3.54 7.48 10.08 10.28 19 150 38 3
11 3.87 7.6 11.46 10.9 21 148 40 3
11 3.6 7.65 12.73 13.78 13 146 36 3
12 3.97 8.06 10.38 11.69 13 140 32 3
11 3.64 7.92 12.17 12.13 18 145 35 3
12 3.39 7.35 11.06 11.62 20 147 36 3
11 3.97 8.83 12.38 11.18 19 151 42 3
12 3.81 9.46 13.2 13.32 19 158 41 3
11 3.87 8.79 13.7 14.03 18 137 31 3
12 3.72 8.51 10.86 11.58 17 151 44 3
12 3.82 9.2 12.31 12.71 22 144 33 3
12 3.76 8.65 12.1 14.88 20 143 32 3
11 3.46 7.91 10.87 11.51 11 144 38 3
12 3.74 9.42 12.75 14.2 19 155 54 3
12 3.66 8.58 12.38 12.6 21 140 32 3
11 3.78 8.6 11.61 10.58 19 148 36 3
12 4.1 8.91 12.22 11.7 16 140 33 3
11 3.8 9 13.14 15.81 25 147 42 3
11 3.66 8.78 12.22 999 19 146 38 3
12 999 8.41 11.32 9.8 999 140 32.5 3
12 3.78 8.52 12.19 12.19 16 148 36 3
11 3.84 9.3 11.7 10.85 16 148 37 3
12 3.43 8.12 11.01 12.09 15 151 43 2
11 3.52 8.43 11.62 999 20 147 39 3
11 999 8.93 13.71 13.02 999 148 43 3
12 4.07 8.97 13.51 14.6 19 155 44.3 3
11 3.97 8.56 11.39 11.11 15 164 51 3
11 3.56 8.18 11.99 13.08 17 154 35 3
11 3.62 8.47 12.09 999 21 155 36 3
11 999 8.73 13.78 13.9 18 150 40.5 3
11 3.84 8.86 11.13 16.67 19 145 30 3
12 3.78 8.5 11.35 17.7 19 147 33 3
12 999 8.17 11.73 10.5 19 146 40 3
11 3.91 8.37 11.56 14.33 17 148 37 2
12 3.87 8.59 12.7 16.35 21 154 38 3
11 3.63 8.34 12.67 14.44 25 144 36 3
11 3.97 8.49 11.12 17.08 21 137 30 3
12 3.65 8.83 12.18 14.36 21 150 36 3
12 999 7.97 12.68 9.6 14 150 42.5 3
11 3.44 8.32 11.81 13.3 20 151 36 3
11 3.48 7.81 11.91 13.9 14 157 43 3
11 3.86 8.38 12.46 15.1 21 153 45 3
11 3.99 8.65 12.84 11.6 16 153 40 3
12 3.75 8.91 12.62 16.4 23 151 43 3
12 3.6 7.87 11.94 11.6 15 143 34 3
12 4.13 8.65 12.32 999 23 155 43 3
11 3.69 7.8 12.65 11.6 17 136 31 3
11 3.74 7.88 11.73 12 18 148 39 3
11 4.04 8.56 13.68 14.2 24 155 42 3
12 3.63 8.53 11.78 18.7 21 135 30 3
11 3.81 7.96 10.54 999 14 144 32 3
12 3.76 8.68 11.83 11.7 18 159 42 3
11 3.7 8.51 13.98 999 25 160 52 3
12 4.04 8.91 13.06 15 20 156 44 3
11 4.01 8.6 12.7 10.5 999 135 43 3
11 3.88 8.31 12.54 999 20 115 28 3
11 3.74 8.08 10.78 10 23 132 32 3
11 3.54 8.2 999 10.6 20 140 39 3
11 4.1 9 11.98 11.2 25 129 27 3
11 3.78 8.54 13 12.2 17 129 28 3
11 3.73 8.33 12.37 11.5 19 139 35 3
12 3.96 8.57 11.35 12.6 23 145 40 3
11 3.72 8.08 12 11.5 21 128 29 3
12 3.68 8.3 15.07 12.2 25 125 28 3
12 3.52 8.39 15.03 9.5 22 132 39 3
12 3.88 8.7 12.46 11.49 13 147 44.2 3
12 3.71 8.43 10.28 8.94 10 157 51.7 2
11 3.74 8.96 10.92 13.12 10 167 49 2
11 3.66 8.6 11 9.04 22 147 36.4 3
12 3.88 8.6 11.79 11.29 18 148 35 3
11 3.84 8.89 13.17 11.69 23 147 39.1 3
11 3.94 8.68 13.68 11.62 22 144 32.1 3
12 3.59 8.82 13 15.05 21 151 36 3
12 3.57 8.54 11.61 11.04 14 150 34.8 3
11 3.46 8.54 11.88 11.28 14 152 41 3
11 3.49 8.48 11.62 13.1 8 148 41 2
11 3.66 8.41 13.16 13.17 21 143 35.4 3
11 3.53 8.04 11.59 12.11 5 145 33.6 3
11 3.56 8.35 12.81 9.51 20 148 34.6 3
11 3.71 9.12 13.61 12.86 22 148 37 3
12 3.74 9.17 13.42 12.03 25 145 40 2
11 3.78 8.91 12.41 11.36 12 148 36 3
11 3.63 8.89 13.35 13.99 18 162 44 3
11 3.54 8.22 14.86 999 23 142 30.8 3
12 999 999 999 999 21 153 36.9 2
12 3.35 8.38 12.57 12.04 8 163 45.8 3
11 3.56 8.18 10.88 13.62 19 137 33.5 3
11 3.34 7.72 12.06 10.4 18 154 36 3
11 3.51 8.19 12.63 12.9 19 140 30 3
11 3.7 8.26 13.12 15.4 999 145 36 3
12 3.69 8.38 11.97 15 22 150 37 3
11 3.55 8.01 11.87 12.4 19 145 35 3
12 3.59 8.07 11.68 12.2 20 145 30 3
11 3.57 8.44 12.68 14.7 22 139 30 3
12 3.48 7.69 12.26 12.9 22 150 33 3
11 3.74 8.38 11.39 13.7 15 152 39 3
11 3.57 8.07 10.58 13.5 12 149 33 3
11 3.63 8.06 10.68 11 14 152 37 3
11 3.44 7.63 11.32 12.9 23 153 38 3
12 3.51 7.57 11.17 13.4 24 154 38 3
11 3.46 8.06 11.29 12.9 9 154 35 3
12 3.66 7.93 11.38 13 19 145 35 3
11 3.5 7.98 12.38 14.8 21 160 43 3
11 3.87 8.87 12.5 12 18 156 40 3
11 3.8 8.32 10.43 9.36 11 155 42 2
11 3.76 8.91 13.01 14 999 155 38 3
11 3.63 8.5 12.3 11.11 16 152 39 3
11 3.68 8.44 12.2 12.19 999 149 34 3
11 3.63 8.86 12.01 10.45 19 151 38 3
11 3.42 8.18 11.41 999 17 140 35 3
11 3.48 8.46 12.18 11.32 15 144 34 3
12 3.7 8.68 11.11 9.54 10 146 44 3
11 3.6 8.83 11.78 12.16 21 152 40 3
11 3.69 8.24 10.42 11.01 15 149 42 3
12 3.79 8.96 11.18 13.5 17 146 34 3
11 3.69 8.78 14.58 14.43 19 146 36 3
11 3.59 8.3 12.96 11.46 20 160 43 3
11 3.76 8.24 11.62 8.89 10 141 27 3
12 3.94 8.62 12.36 12.15 16 139 36 3
11 3.51 8.7 15.56 10.95 13 160 45 3
11 3.79 8.68 11.4 10.25 16 144 37 3
12 3.41 8.09 11.37 10.71 16 144 30 3
12 3.84 8.54 15.28 11.21 19 149 35 3
12 3.58 8.47 12.92 9.94 15 140 34 3
11 3.68 7.83 12.02 10.14 23 138 28 3
11 3.53 7.74 11.64 9.24 17 145 37 3
11 3.68 8.17 13.05 12.18 23 150 38 3
11 3.7 7.74 12.96 10.72 19 150 46 3
11 3.57 7.82 12.75 11.9 17 150 37 3
12 3.81 7.94 11.86 13.66 20 139 30 3
11 999 8.1 11.41 11.1 19 145 38.8 3
12 3.82 8.73 11.66 17.28 17 136 26 3
12 999 8.24 12.28 13.2 23 134 28.8 3
11 3.46 7.54 10.72 11.36 22 142 30 3
12 999 8.59 12.04 12.3 20 140 32.4 3
11 3.58 7.79 11.47 9.73 15 140 26 3
12 999 8.57 12.08 11.2 19 142 30.6 3
12 3.73 8.14 11.86 10.87 11 145 37 3
12 999 8.73 13.11 12.5 23 143 37.6 3
11 3.63 7.74 11.72 12.05 22 152 41 3
12 999 8.43 13.38 16.7 20 141 32.4 3
11 999 8.48 11.88 9.6 16 143 40.3 3
11 3.76 8.24 14.01 14.32 16 152 40 3
11 999 8.8 11.62 13.9 16 148 37 3
11 999 8.46 11.41 10.1 20 141 35.8 3
11 999 8.3 11.72 12.2 13 142 32.9 3
12 3.28 8.64 11.68 12.4 22 150 36.1 3
11 3.68 8.86 13.42 12.6 20 148 35.1 3
12 3.6 8.72 12 11.52 21 132 31.5 3
11 3.39 8.63 11.13 10.42 21 142 34.7 3
12 3.04 8.2 11.29 11.29 20 154 42.1 3
11 3.44 8.2 11.01 11.72 16 143 39 3
11 3.53 9.12 13.12 13.67 23 153 54.7 3
11 3.66 8.75 10.91 11.67 22 148 41.7 3
11 3.47 8.6 11.64 11.29 20 162 52.2 3
11 3.44 7.96 10.91 11.72 14 144 37 2
11 3.66 8.09 11.68 11.09 14 140 38 3
11 3.87 8.33 11.61 11.15 21 157 43.8 3
12 3.86 8.7 11.12 13.01 16 140 34.9 3
12 3.82 9.46 12 12.98 24 143 36.2 3
12 3.51 8.72 12.23 10.52 20 152 47 3
11 3.91 8.57 13.08 12.65 999 137 32.2 3
12 3.59 8.86 11.8 12.45 20 147 38 3
11 3.87 9.56 15.76 13.88 23 144 38 3
11 4.17 9.06 12.82 13.14 18 140 38.9 3
12 3.68 9.69 13.74 16.52 24 145 41 3
12 3.68 8.5 11.47 12.62 17 142 41 3
11 3.59 9.06 11.38 11.07 18 152 45 3
12 3.59 8.91 11.11 9.76 22 140 35 3
11 3.68 8.98 11.47 11.52 17 149 42 3
11 3.6 8.72 13.47 11.75 17 145 31 3
11 3.57 8.66 10.89 13.98 21 148 37 3
11 3.5 8.2 11.6 11.68 22 153 36 3
11 3.48 8.5 13.12 11.43 22 142 36 3
11 3.66 9.08 14.5 11.83 18 130 31 3
11 3.72 9.71 13.31 12.69 999 148 37 3
11 999 999 999 999 18 149 38 3
11 3.78 8.91 12.94 14.06 999 145 35 3
12 3.8 9.5 12.87 12.31 21 130 31 3
12 3.96 9.95 13.82 14.05 999 144 37 3
12 3.58 9.09 12.57 14.54 20 144 37 3
11 3.68 9.7 13.69 13.81 23 144 37 3
11 3.53 9.03 12.99 12.03 22 143 36 3
12 3.82 9.53 13.39 15.82 999 154 42 3
11 3.9 8.73 11.67 11.66 25 137 31 3
12 4.13 9.3 13.33 10.78 22 151 50.5 3
11 3.63 8.63 11.7 15.1 24 145 32.5 3
11 3.68 8.3 12.32 13.15 21 139 31.5 3
12 4 9.41 12.58 16.21 23 163 51 3
12 3.74 8.79 12.42 11.31 22 142 33.5 3
11 4 9.32 11.77 11.94 24 140 32.1 3
11 3.97 8.18 11.7 13.26 21 136 28.8 3
11 3.81 8.44 12.49 11.87 22 143 30.3 3
11 999 8.97 11.49 10 14 146 33.5 3
12 999 8.86 11.28 10.6 17 154 50 3
12 999 8.68 12.64 15.8 999 150 39 3
11 999 9.33 12.22 11.2 24 134 29 3
12 999 9.59 11.99 16.3 999 151 44 3
12 3.56 8.48 11.13 12.5 24 145 35 3
11 3.58 8.04 11.38 13.5 21 145 35 3
11 3.73 8.64 11.6 12.5 25 152 42 3
12 3.73 8.06 12.17 13 23 142 41 3
11 3.48 8.33 11.86 13.5 25 157 42 3
11 3.84 8.58 12.09 13.5 21 144 32 3
12 999 9.04 13.63 13.4 18 142 31 3
11 999 9.33 12.87 12.7 20 156 39 3
12 3.47 8.44 10.78 11 18 155 41 1
12 3.6 8 15.38 14.5 25 140 34 3
11 3.54 8.14 12.68 11 22 154 39 3
11 3.58 8.38 11.44 11.5 21 150 35 3
12 3.41 8.06 11.28 13.5 17 155 44 3
11 3.64 8.44 11.84 13.5 21 145 30 3
12 3.48 8.11 12.28 12.5 25 142 35 3
11 3.79 9.07 12.5 11.03 14 160 45 3
11 3.69 8.23 11.79 15 22 152 39 3
12 3.53 7.93 11.03 9.5 20 138 31 3
11 3.42 8.6 11.57 13.5 19 159 40 3
12 3.78 8.21 13.07 12 24 150 37 3
11 3.33 8.14 12.48 10.7 18 146 34 3
11 3.2 8.09 11.23 10.23 14 142 32 3
12 3.57 8.63 12.38 10.67 17 142 35 3
11 3.69 8.41 12.61 12.5 20 133 33 3
11 3.5 7.8 10.58 10.75 18 148 34 3
11 3.38 7.97 11.26 10.5 20 147 34 3
11 3.51 8.22 11.08 9.78 16 145 38 2
12 3.57 8.57 12.43 10.64 16 150 38 3
11 3.51 8.65 12.38 9.52 18 147 36 3
12 3.53 8.17 12.54 11.8 20 138 33 3
12 3.63 8.28 11.59 9.69 17 154 42 2
11 3.47 7.9 12.18 11.31 18 146 37 3
12 3.68 7.91 10.99 12.44 19 137 29 3
12 3.78 8.48 11.82 10.5 19 130 30 3
12 3.5 8.28 13.76 14.11 21 152 39 3
12 3.38 8.33 12.62 11.59 21 157 45 1
12 3.68 8.4 12.01 12.42 20 152 39 3
12 999 999 999 999 18 145 34 3
12 999 8.66 12.41 10.5 20 156 40.8 3
12 3.6 8.63 11.42 10.75 25 147 35 3
12 3.69 8.92 11.22 12.14 22 139 30 3
11 3.78 8.99 11.97 11.81 19 151 37 3
11 3.54 8.7 13.26 10.23 22 154 41 3
11 3.54 8.82 12.17 11.68 23 147 36 3
11 3.81 9.04 12.52 12.59 23 149 35 3
11 3.81 9.18 14.63 12.93 23 135 29 3
11 3.72 8.9 12.47 12.1 23 148 38 3
12 3.84 9.04 12.83 13.2 22 127 30 3
11 3.78 8.32 12.17 13.26 23 140 29 3
12 3.9 9.16 11.86 11.53 21 145 47 3
12 3.62 8.65 12.57 12.18 21 145 31 3
12 4.08 9.74 14.14 13.42 20 150 46 3
12 4.47 999 14.68 14.17 23 151 42 3
11 3.61 8.58 11.17 10.82 19 152 38 3
12 3.8 9.14 11.32 11.37 23 148 40 3
12 3.59 8.41 12.86 14.07 21 152 37 3
11 3.46 7.78 13.33 13.81 15 151 39 3
12 3.59 8.16 11.66 14.44 16 149 38 3
11 3.46 9.14 12.38 13.75 16 158 45.5 3
12 3.68 8.23 10.22 11.82 20 148 33 3
12 3.81 8.26 12.75 13.14 18 142 37.5 3
11 3.66 8.52 11.04 12.5 21 150 39.6 2
11 3.6 8.51 12.06 11.93 18 155 45.1 2
12 3.78 8.44 11.08 11.45 16 151 39 3
11 3.64 8.07 11.68 12.03 19 154 40.7 3
11 3.97 8.54 11.32 11.99 20 150 49.8 3
11 3.66 7.91 11.12 13.49 19 144 31.8 3
12 3.62 8.04 10.6 13.2 17 141 37 3
12 3.77 8.46 11.49 12.65 18 144 36.8 3
12 3.87 8.32 11.67 11.29 20 131 28 3
11 3.56 7.97 11.11 13.22 21 153 36.6 3
11 3.84 9.22 12.01 12.3 20 157 47 3
11 3.44 8.51 11.59 11.77 17 150 33 3
12 3.66 8.73 13.52 10.57 22 159 44.5 3
12 3.41 8.19 12.13 12.01 21 162 44 3
11 3.4 8.33 12.12 12.82 21 166 44.5 3
11 3.34 8.14 11.9 13.09 23 154 39.5 3
11 3.68 8.72 11.76 9.91 21 144 33.9 3
11 3.74 9.2 12.07 12.84 25 148 32 3
11 3.48 8.47 12.47 15.27 23 162 48.5 3
12 3.73 8.8 13.19 9.67 22 148 34.5 3
12 3.57 8.87 12.78 10.6 24 154 39.3 3
11 3.73 8.44 12.12 13.41 22 150 33.5 3
11 3.62 8.59 10.8 10.02 20 152 43 3
11 3.7 8.76 12.35 13.5 17 152 37.3 3
11 3.56 8.25 11.71 10.02 9 145 33.6 2
12 3.76 8.69 11.47 10.59 16 145 37.2 3
12 3.78 9.17 999 12.46 20 145 36.3 3
11 3.68 8.21 11.32 10.22 19 144 32.8 3
11 3.63 8.29 12.79 15.3 15 136 29.9 3
11 3.71 8.53 14.44 11.81 23 147 34.9 3
11 3.78 8.69 11.33 14.35 20 146 38 3
11 3.9 9.16 13.02 11.06 18 157 49 2
11 3.7 8.35 12.79 11.57 19 153 40 3
12 3.68 8.66 11.78 11.93 16 158 48 3
11 3.87 8.08 11.2 11.59 18 139 35 3
11 3.9 8.57 11.52 12.21 22 145 38.1 3
11 4.06 8.41 12.5 14.53 21 144 35 3
12 3.82 8.56 12.07 14.65 22 152 35 3
11 3.83 8.27 11.58 14.28 19 151 35 3
11 3.68 8.41 12.46 11.51 21 152 38 3
11 3.63 8.23 11.2 10.49 18 138 41 3
11 3.42 8.09 11.46 11.01 17 134 42 3
12 3.29 8.74 12.16 15.48 16 161 45 3
11 3.54 7.94 11.04 12.95 18 155 42 3
12 3.73 8.58 12.47 11.59 20 144 -99 3
12 3.57 8.04 11.61 999 21 140 36 3
12 3.92 8.8 15.54 13.98 15 164 43 3
12 3.4 8.35 16.9 13.02 22 167 49 3
11 3.98 8.66 11.3 11.09 16 149 36 3
11 3.7 8.66 12.53 13.59 12 144 33 3
12 3.86 8.21 11.2 13.2 14 146 35.8 3
11 3.76 8.01 11.07 10.57 15 137 29.7 2
11 3.68 7.97 10.94 12.25 20 139 35 3
12 3.86 8.28 10.82 11.7 13 150 39 3
11 3.79 8.02 11.62 12.6 16 144 31.5 3
12 4.08 8.72 12.66 12.82 15 154 47 2
12 3.64 8.3 11.47 16.32 19 153 40.2 2
12 3.83 8.04 13.28 16.1 13 147 34.5 3
12 4.01 8.87 13.18 18.35 21 154 43 3
12 3.31 9.47 13.07 10.8 999 -99 -99 3
11 3.51 9.2 11.23 10.06 999 -99 -99 3
11 3.5 9.32 12.46 10.64 999 -99 -99 3
11 3.5 8.91 14 11.02 999 149 37 3
12 3.7 9.58 12.9 10.1 999 -99 -99 3
11 3.72 9.18 12.78 12.01 999 145 35 3
12 3.38 8.71 12.22 11.8 999 155 48 2
12 3.68 9.19 13.21 12.13 999 -99 -99 3
12 3.57 9.45 13.21 10.34 999 147 35 3
11 3.44 8.91 11.88 9.2 999 142 37 2
11 3.89 9.33 12.7 10.58 999 143 39 3
11 3.61 8.81 11.54 10.49 999 143 32 3
11 3.92 9.26 13.31 999 20 153 55 3
11 4.24 9.17 11.68 999 17 147 31 3
11 3.81 8.23 11.1 15.93 22 142 34 2
11 4.07 8.92 12.63 18.34 21 -99 -99 3
12 3.86 8.16 11.78 19.39 23 142 36 3
11 3.32 8.1 10.54 12.44 13 145 38 3
11 3.97 8.7 11.49 999 20 146 38 3
11 3.54 7.78 11.19 19.37 22 152 36 3
12 3.7 8.82 11.98 11.14 14 143 35 3
11 3.58 7.97 11.16 16.06 14 151 37 3
11 3.84 8.57 11.36 11.13 17 146 37 3
12 3.58 7.81 10.62 11 20 140 34 3
12 3.54 7.84 11.62 14.38 20 151 38 2
11 4.01 8.64 11.46 12.87 15 140 30 3
12 3.65 8.51 13.3 11.4 17 153 40.7 3
11 3.86 9.14 11.93 13.82 22 159 44.4 3
11 3.76 9.03 12.86 14.83 18 154 43.5 3
11 3.82 8.58 10.14 11.83 25 140 27.9 3
12 3.73 9.02 13.32 14.2 20 143 40.8 3
12 3.68 8.91 12.34 11.76 19 157 41 3
12 4.06 9.22 12.87 12.92 20 161 50.5 3
11 3.61 9 11.44 9.59 19 150 37.3 3
11 3.79 9.24 14.44 13.11 999 143 33.1 3
12 4.1 9.43 12.63 10.97 18 141 35.1 3
12 3.88 9.7 12.1 19.96 22 143 36.6 3
11 3.42 9.67 12.07 999 999 148 38 3
11 3.81 9.25 13.92 12.15 999 140 31 3
12 3.76 8.7 13.78 11.94 999 136 31 3
11 3.75 8.38 16.4 11.09 999 145 40 3
11 3.88 9.49 12.94 11.3 999 147 34 3
12 4.06 8.54 12.08 12.58 999 140 36 3
11 3.52 9.03 11.51 11.91 999 145 31 2
12 3.61 8.41 10.92 9.96 999 154 40 3
11 3.84 9.8 14.75 11.41 999 149 46 3
11 3.84 9.09 16.72 11.45 999 140 34 3
11 3.28 8.84 11.57 999 21 157 40 3
11 3.87 9.04 12.1 9.84 999 140 31 3
12 3.58 8.89 14.82 10.41 999 159 41 3
12 3.96 9.02 13.1 11.03 999 155 44 3
11 3.83 8.78 13.04 11.43 22 145 35.5 3
11 4.03 9.07 11.58 12.58 21 146 37 3
11 3.58 8.48 10.94 10.62 24 159 39 3
11 3.83 9.78 11.1 8.89 14 146 41 3
12 3.72 9.11 11.16 11.01 21 148 36 2
11 3.66 8.78 11.68 13.4 18 149 39 3
12 3.9 8.67 11.68 10.59 19 152 41 3
12 3.54 9.21 12.18 12.58 16 148 40 3
11 3.76 9.23 12.33 12.62 20 152 35 3
11 3.78 8.63 11.84 15.36 16 148 32 3
11 3.78 8.38 12.16 11.76 22 146 36 3
11 3.7 8.78 12.04 12.05 21 146 34 3
12 3.41 8.26 10.94 12.1 17 146 38 3
12 3.92 9.04 11.56 12.75 11 151 32 3
11 3.78 8.41 12.29 13.05 23 137 31 3
12 3.79 8.47 10.64 11.81 25 149 38 2
11 3.68 8.36 11.44 14.48 21 150 39 3
11 3.88 8.52 11.58 10.99 20 153 39 3
11 3.72 8.5 13.07 11.16 15 148 38 3
11 3.79 8.6 11.91 11.21 24 146 34 3
12 3.51 8.33 11.86 15.08 16 150 38 3
12 3.68 8.07 11.14 9.54 17 157 40 3
12 3.7 8.25 11.61 999 21 150 42 3
12 3.42 8.16 11.58 13.7 21 148 39 3
12 3.48 8.35 12.03 9.14 16 151 37 2
12 3.74 8.47 11.12 10.36 17 152 40 3
12 3.61 8.22 11.56 11.34 20 151 40 2
11 3.81 8.63 12.08 11.35 23 145 34.4 3
11 3.8 8.42 11.09 13.19 21 148 40 3
11 3.76 8.59 13.01 12.76 12 148 35.7 3
11 4.04 9.13 11.23 12.15 17 145 44.7 3
11 3.9 8.92 9.78 14.3 23 142 39 3
11 3.84 9.23 13.12 14.19 24 155 42.5 3
11 3.66 8.13 9.79 12.6 20 144 35.1 3
11 3.84 8.91 10.84 11.14 17 155 56 3
11 3.87 8.68 11.78 14.5 24 140 34.2 3
11 3.56 8.3 15.26 11.42 20 151 37.4 3
11 3.76 8.23 11.29 11.93 20 140 35.3 3
11 3.51 8.64 12.1 14.45 18 148 37.6 3
12 3.6 8.12 11.56 11.12 14 141 34.5 3
11 3.75 8.32 12.16 12.74 15 142 31 2
11 3.26 7.72 11.5 10.98 999 144 30 3
11 3.47 8.46 11.4 14.16 999 146 40 3
12 3.7 8.48 12.07 14.28 999 145 33 3
12 3.48 8.47 12.48 10.97 999 149 40 3
12 3.34 7.6 11.57 10.89 999 145 32 3
12 3.32 7.78 10.83 11.48 999 142 30 3
11 3.38 8.14 11.17 12.01 999 138 33 3
12 3.55 7.92 10.77 10.39 999 136 27 3
12 3.4 8.29 11.63 9.93 999 154 40 3
11 3.68 9.16 12.88 12.55 999 166 53 2
12 3.47 8.89 13.78 16.6 999 163 54 3
11 3.44 8.08 11.68 12.94 999 153 42 3
12 3.39 8.09 10.61 10.91 999 162 40 3
11 3.52 8.68 15.23 15.28 999 168 50 3
12 3.62 8.2 11.14 9.83 17 142 31 3
11 3.68 8.7 11.46 10.37 20 159 36 3
11 3.41 7.93 10.51 9.92 15 144 32 3
11 3.38 8.23 13.19 11 22 154 45 3
12 3.58 9.16 12.04 10.27 17 138 31 3
11 3.66 8.12 12.38 12.34 16 139 33 3
11 3.58 8.44 13.16 11.93 20 149 37 3
12 3.68 9.12 11.39 11.04 16 147 35 3
12 3.72 8.79 12.48 13.12 19 142 32 3
11 3.68 9.07 11.97 12.05 12 145 37 3
12 3.98 9.38 12.71 10.11 16 142 31 3
12 3.68 8.7 12.99 11.26 17 142 29 3
11 3.76 8.38 12.4 11.34 18 137 31 3
12 3.33 8.06 11.25 11.19 999 142 32 3
12 3.89 8.96 12.14 11.21 21 143 37 3
11 4.03 9.21 11.8 13.64 22 157 46 3
11 3.86 9.38 12.78 11.54 21 166 50 3
12 4 8.79 11.01 11.52 17 145 36 3
11 3.82 8.34 11.26 11.07 21 144 35 3
12 3.68 8.72 11.91 12.97 21 153 39 3
11 4 9.11 12.87 999 23 139 32 3
12 999 999 999 999 19 147 35 3
11 3.69 8.12 10.89 10.23 18 168 50 3
11 3.64 8.89 11.46 12.62 23 144 33 3
12 3.73 8.7 11.68 13.8 22 146 41 3
11 3.84 8.52 13.08 999 19 137 31 3
11 3.56 9.04 10.75 10.84 19 160 47 3
12 3.78 8.17 12.87 14.01 19 141 33 3
11 3.86 8.04 10.98 11.11 23 140 35 3
11 3.56 8.52 11.42 10.51 20 146 37 3
12 3.76 7.87 11.35 14.26 21 150 40 3
12 3.6 8.14 12.21 10.81 18 150 35 3
11 3.58 9.2 12.18 10.28 16 142 35 3
11 3.57 8.38 10.68 13.48 22 152 37.4 3
11 3.49 8.28 11.69 17.13 16 161 50.4 3
11 3.76 8.38 11.08 11.43 11 143 39.4 3
12 3.58 8.32 11.38 10.84 16 151 38.8 3
11 3.63 8.2 11.17 10.71 15 146 31.1 3
12 3.76 7.62 11.43 11.4 21 145 32.5 3
11 3.59 8.26 9.99 11.52 16 140 33.8 3
11 3.42 7.47 10.43 10.46 16 142 36.1 3
11 3.54 7.93 10.64 13.73 21 143 35.3 3
12 3.64 8.28 11.06 10.72 20 146 41.1 3
11 3.86 8.41 10.91 10.36 18 146 38.9 3
12 3.69 8.24 10.2 9.69 12 153 36.2 3
12 3.57 8.28 10.38 12.21 17 148 39.6 3
11 3.56 7.97 10.68 12.48 19 133 30.4 3
11 3.61 7.89 10.68 10.36 7 158 41.9 3
12 3.53 8.34 11.57 11.97 21 158 44.5 3
12 3.72 8.53 999 14.01 999 132 29.8 3
12 3.82 9.01 11.92 12.51 19 145 41.2 3
11 4.01 8.79 12.38 12.78 20 -99 -99 3
11 3.79 9.08 12.3 12.27 22 136 34 3
11 3.83 9.26 12.3 11.84 20 -99 -99 3
12 3.64 9.18 12.88 12.95 21 148 37.2 3
11 3.79 8.98 13.16 11.27 19 -99 -99 3
11 999 999 999 999 18 145 44.1 3
11 4.12 9.28 12.51 14.43 23 147 38.8 3
11 3.43 8.48 12.04 11.43 20 148 37.2 3
12 3.71 8.82 11.51 11.73 13 157 44.4 3
11 3.68 8.62 999 9.51 20 147 38.1 3
11 3.8 8.6 12.4 13.5 16 140 35.4 3
11 3.68 8.48 11.6 14 21 146 39 3
12 3.71 9.38 11.17 7.03 23 153 46 3
11 3.78 9.23 12.9 10.58 18 150 42 3
11 3.88 9.26 11.82 11.32 18 150 40 3
12 4.01 9.3 15.8 15.66 20 -99 -99 3
11 3.88 9.18 12.46 12.27 18 137 30 3
11 3.78 9.38 11.88 9.3 16 147 36 3
11 3.64 8.86 12.82 12.3 19 140 35.8 3
11 3.73 9.5 12.17 10.4 19 150 40 3
11 4 9.36 13.11 13.45 22 151 43 3
12 999 999 999 999 20 146 40.5 3
11 3.97 999 12.84 9.55 20 157 45 2
12 3.78 8.38 11.41 10.35 16 152 41 3
11 3.76 9.01 11.44 9.28 12 163 46 3
11 3.8 9.2 12.47 9.67 23 148 36 2
12 4 9.87 13.38 13.41 20 147 47 3
12 3.81 8.71 13.22 11.36 19 156 45 3
12 4.11 9.12 14.06 12.6 20 160 64 3
12 3.92 8.82 13.49 11.22 18 151 43 3
11 3.8 8.46 10.9 10.3 23 153 45 3
12 4 9.87 12.31 12.75 25 136 30 3
12 3.74 8.61 11.9 9.66 16 145 32 3
12 3.82 8.9 13.12 13.28 24 147 35 3
11 3.65 8.38 11.47 10.85 21 157 42 3
11 3.54 7.71 10.68 10.1 17 148 33 3
11 3.51 8.26 11.28 11.58 22 151 33 3
12 3.63 8.5 10.78 10.66 14 146 39 3
12 3.78 8.38 11.57 13.79 999 147 38 3
12 3.58 8.47 11.2 9.29 15 145 35.5 3
11 3.5 8.38 11.76 10.47 10 151 45 3
11 3.81 8.28 10.97 11.32 17 146 33 3
12 3.6 8.35 11.9 11.21 19 148 33.5 3
11 3.71 8.43 11.63 12.78 22 150 37 3
11 3.67 8.36 12.06 9.92 25 142 32 3
11 3.78 8.54 12.68 12.25 19 157 43.5 3
11 3.83 8.47 11.59 10.82 19 147 38.8 3
12 3.64 8.26 12.11 12.68 19 142 34.6 3
12 3.77 8.99 13.68 999 18 143 34.7 3
12 3.46 7.61 10.7 10 18 153 43 3
11 3.7 7.88 11.28 11.44 16 140 31 3
11 3.64 8.26 11.17 12.28 21 139 32.9 3
11 3.57 8.33 10.8 10.13 12 153 43.2 3
11 3.4 8.3 10.7 10.28 20 151 39.9 3
11 4.02 9.3 13.4 17.2 15 150 50 3
11 3.42 8.47 10.83 11.33 10 130 31 3
11 3.52 8.48 11.42 11.86 25 145 47 3
11 3.47 8.38 11.43 15.63 15 140 33 3
11 3.49 8.82 11.61 11.07 16 156 42 3
11 3.46 8.46 10.87 9.84 10 144 31 3
11 3.49 8.59 11.45 11.97 14 145 42 3
12 3.4 7.89 10.98 12 17 140 37 3
11 3.44 8.36 10.89 11.39 11 150 42 2
11 3.4 8 11.91 999 16 154 40 3
11 3.54 8.82 15.54 17.99 25 140 48 3
11 3.84 8.93 12.54 10.81 24 146 34.2 3
12 4.07 9.41 13.1 12.99 23 133 36 3
11 3.49 8.78 12.28 15.01 21 152 45.4 3
11 3.63 8.48 13.43 11.47 19 140 30.6 3
12 3.79 9.14 12.71 12.36 22 145 38 3
11 3.54 8.3 14.41 13.38 20 151 39.1 3
12 3.8 9.11 11.99 15.23 21 145 43 3
12 3.58 8.44 11.65 10.31 22 156 40 3
11 3.78 8.59 12.6 9.91 16 141 37 3
11 3.88 8.16 10.58 13.97 20 139 32 3
12 3.56 7.69 11.17 8.82 14 145 41 3
12 3.75 8.72 12 999 24 148 40 3
12 3.63 8.28 11.11 13.36 19 150 47 3
11 3.7 8.46 11.1 12.03 15 148 40 3
11 3.84 8.34 11.07 12.37 19 150 34 3
11 3.54 7.99 11.52 11.28 19 145 39 3
12 3.64 8.11 12.38 11.97 13 155 41 3
11 3.9 8.14 11.92 11.53 13 150 41.6 3
11 3.68 8.2 13.8 10.5 24 144 33 3
12 3.68 8.08 14.25 17.11 19 140 36 3
12 3.47 8.07 11.04 11.97 23 150 40 3
11 4 8.94 12.02 12.03 16 144 34 3
11 3.48 7.94 10.17 13.32 20 151 37 2
12 3.87 8.09 10 10.94 25 152 40 3
12 3.61 8.48 11.26 14.3 19 154 43 3
12 3.49 8.34 10.87 13.75 20 157 41 2
11 3.73 8.3 11.26 13.14 21 150 38 3
11 3.5 8.71 13.48 17.36 19 152 40 3
11 3.62 8.18 12.86 13.75 17 146 32 3
12 3.62 8.18 11.76 12.34 19 141 35 3
11 3.87 8.82 11.96 13.16 23 155 46 3
12 999 999 999 999 22 145 35 3
11 999 999 999 999 21 142 35 3
11 3.58 8.04 14.73 12.68 22 149 38.3 3
11 3.44 7.47 9.9 11.25 20 139 31.7 3
11 3.63 8.38 10.99 12.13 22 151 43.3 3
11 3.76 8.78 13.22 12.25 20 146 38.6 3
11 3.84 8.29 10.75 10.75 18 152 43.6 3
11 3.62 9.06 11.54 10.57 18 146 37.5 3
12 3.52 8.39 12.08 11.13 19 152 37.5 2
11 3.31 8.01 11.17 10.59 20 146 39.1 3
11 3.79 8.4 11.28 11.47 15 148 42.6 3
11 3.91 9.68 12.14 11.5 21 152 46.1 3
11 3.56 8.01 12.38 11.57 23 147 35 3
12 3.57 8.16 11.21 12.78 19 147 37 3
11 3.92 8.14 11.34 11.47 24 146 37 3
11 3.72 8.61 14.7 13.53 25 158 45 3
12 3.88 8.68 12.28 13.12 16 159 46 3
11 3.75 8.65 13.7 13.78 22 158 43 3
11 3.56 8.68 13.47 12.09 24 150 37 3
11 3.58 8.33 10.57 10.32 21 143 40 3
11 4.07 8.38 12.72 14.75 22 153 42 3
11 3.73 8.02 11.68 9.63 24 150 34 3
12 3.82 8.68 13.56 11.66 23 156 47 3
11 3.91 8.13 11.38 11.22 20 140 35 3
12 3.67 8.38 11.07 12.06 19 143 33 3
12 3.79 8.3 11.84 10.03 20 156 41 3
12 3.8 8.36 11.74 11.71 23 147 35 2
11 3.5 8.07 12.6 11.65 22 153 43 3
11 3.65 8.68 11.78 10.5 17 138 30 3
11 3.8 8.68 12.26 999 23 148 41 3
11 3.97 8.91 13.4 999 21 147 39 3
11 999 999 999 999 23 145 38 3
11 3.46 7.99 10.6 10.65 24 153 37 3
11 4.02 8.54 12.28 12.55 21 134 30 3
12 3.88 8.73 12.54 11.21 18 134 30 3
11 999 999 999 999 20 -99 -99 3
11 3.46 7.63 10.8 9.62 14 149 37 3
11 3.87 8.39 11.07 10.76 17 145 40 3
11 3.64 8.55 11.41 11.74 21 150 36 3
11 3.58 8.47 12.36 12.37 999 144 37 3
12 4.1 9.44 12.26 9.92 999 150 38 3
12 3.71 8.07 10.47 10.18 999 151 40 1
12 3.78 8.36 11.98 11.41 20 140 31 3
12 3.58 7.87 10.14 11.62 25 145 31 3
11 3.88 8.18 11.51 10.62 18 142 36 3
11 3.62 8.11 10.24 12.01 999 151 32 3
11 3.57 7.91 10.41 8.82 13 146 38 3
12 3.79 8.91 999 15.05 22 143 38 3
12 3.74 8.84 12.14 13.85 17 149 39 3
12 3.42 8.2 11.81 10.68 23 150 39 3
12 3.56 8.52 12.07 11.45 23 148 35 2
12 3.74 8.64 13.04 12.3 25 145 32 3
11 3.54 8.26 12.24 11.1 23 140 36 3
12 3.61 8.78 10.62 12.02 17 145 37 3
11 3.86 9.04 10.91 9.12 999 140 31 3
12 3.54 8.68 11.71 999 13 146 36 3
12 3.72 8.48 11.78 10.89 20 148 39 3
11 3.54 8.51 11.73 13.46 22 145 33 3
11 3.73 8.06 11.24 9.11 19 150 37 3
12 3.78 8.81 11.73 12.89 22 139 33.1 3
11 4.07 8.82 13.14 14.2 14 162 53.5 1
11 3.75 8.38 11.22 12.41 18 145 32.4 3
12 3.54 8.28 12.63 13.53 16 146 31.2 3
11 3.54 8.63 12.56 15 16 146 32.3 3
11 3.47 8.01 11.81 10.18 19 134 28.5 3
11 3.63 8.54 11.5 10.21 15 151 38.9 3
12 3.47 7.97 10.41 10.66 21 145 36.4 3
11 3.64 8.39 12.33 11.51 22 140 32.8 3
11 3.54 8.74 11.21 9.09 8 152 54.4 3
11 3.53 8.39 11.02 9.82 15 149 42 3
12 3.82 8.68 12.1 14.51 6 154 55.4 3
11 3.46 7.86 10.57 12.47 16 135 31.3 3
12 3.56 8.42 13.28 13.42 21 154 39.9 3
11 3.48 8.11 11.38 9.48 16 149 35 3
11 3.78 8.5 11.98 13.13 19 147 37.9 3
11 3.81 8.04 12.12 11.58 17 148 36.6 3
11 3.48 8.49 11.22 10.6 18 152 38.3 3
12 3.91 8.61 11.52 9.45 18 137 33.3 3
11 3.68 8.46 12.28 15.09 19 144 28.3 3
12 3.62 8.28 11 12.09 16 150 39.2 3
11 3.68 8.57 12.19 9.52 12 153 41 3
12 3.86 9.16 12.2 9.82 13 150 42 3
12 3.44 8.95 11.25 11.22 20 147 36 3
11 3.3 8 10.09 9.85 11 137 35 3
11 3.68 8.41 11.51 11.36 12 149 35 3
11 3.66 8.63 9.08 11.66 16 155 41 3
11 3.52 8.36 11.97 10.91 12 150 38 3
11 3.59 8.56 11.16 12.11 15 150 38 3
11 3.73 7.81 10.47 7.76 8 142 37 3
12 3.78 8.6 11.63 9.8 9 137 31.1 2
12 3.7 8.52 10.69 8.9 23 148 35.8 3
12 3.68 8.32 10.53 12.8 19 138 30.3 3
11 3.86 8.39 11.5 11.4 19 136 28.4 3
12 3.51 8.18 12.11 13.1 18 149 39.1 3
12 3.46 7.46 11.06 8.82 14 141 32.3 3
12 3.74 8.28 11.43 10.03 17 139 32.9 3
12 3.62 8.02 10.84 10.14 20 147 34.3 3
11 3.73 8.5 11.87 13.8 17 147 39.7 3
12 3.8 8.22 11.18 12.2 18 141 31.9 3
11 3.76 8.28 11.87 13.53 23 140 31.2 2
12 3.74 8.1 11.58 11.24 15 149 43.4 3
12 3.43 7.96 11.87 11.24 22 147 33.1 3
11 4.08 9.46 13 10.74 16 157 53.8 3
12 3.94 9.42 12.34 12.81 19 159 54.6 3
12 3.62 8.47 12.11 10.42 14 142 35.6 3
12 3.4 8.31 14.48 11.62 19 154 45.8 3
12 3.58 8.86 12.44 9.71 10 154 43.4 3
12 3.56 8.54 11.84 9.84 18 151 44.6 2
11 3.68 8.56 11.17 11.63 24 152 41.9 3
12 3.77 8.58 12.65 11.8 23 150 38.1 3
12 3.96 8.5 11.38 9.92 15 147 37.5 3
11 3.48 8.24 12.01 12 17 158 37.4 3
11 3.68 7.98 11.5 10.51 23 146 37.9 3
12 3.78 8.13 13.74 10.2 23 139 31.6 3
11 3.89 8.81 13.42 9.91 14 142 30.9 3
12 3.73 8.57 12.17 10.43 20 133 27.9 3
11 3.65 8.4 11.84 13.06 21 132 27.4 3
11 3.65 8.64 11.78 12.41 19 149 38.9 3
12 3.91 9.09 11.24 12.45 20 157 46.3 3
11 3.68 8.47 11.47 9.95 999 149 38.6 3
11 3.53 8.73 12.66 14.83 19 153 36.9 3
12 3.68 9.02 12.78 14.22 21 151 39.7 3
12 3.63 8.39 11.54 15.11 13 137 31 3
11 3.68 7.62 11.42 12.97 19 148 33.9 3
11 3.56 8.39 11.54 15.11 999 145 32.5 3
11 4.04 9.29 13 999 999 149 36 3
12 3.91 9.03 11.66 13.08 11 158 45.9 3
11 3.94 9.43 13.41 999 21 142 38.5 3
11 3.71 8.5 12.63 13.59 20 144 36 3
12 3.58 8.6 13.25 15.54 999 141 35.8 3
11 3.71 9.28 12.17 9.95 16 152 37.3 3
12 3.56 8.12 11.43 13.18 17 147 40 3
11 3.47 8.09 12.54 11.99 23 151 35.4 3
11 4.15 9.14 12.82 10.62 18 148 36.1 3
11 3.68 9.02 10.87 13.17 21 138 31.4 3
12 3.82 8.6 12.5 12.62 20 145 32.4 3
11 3.68 8.28 11.59 11.06 10 151 39.7 3
12 3.58 8.5 12.46 13.67 7 147 34.5 3
11 3.68 8.5 13.78 16.51 999 145 40.4 3
11 3.69 8.84 11.4 11.64 15 140 36.5 3
11 4.02 9.06 14.12 11.66 22 153 41.6 3
11 3.58 8.47 11.7 13.46 14 151 41.1 3
12 3.62 8.33 14 12.68 10 155 39.3 3
12 3.86 8.96 11.94 12.95 17 145 35.2 3
11 3.7 8.25 13.58 10.5 22 145 34.8 3
11 3.85 7.88 11.04 11.67 999 140 32.3 3
11 3.91 8.97 12.33 9.81 20 145 41 3
11 3.56 8.08 10.52 10.26 22 143 31.3 3
12 3.76 8.73 11.65 10.9 15 151 42.4 3
11 3.97 8.28 10.87 9.13 22 138 30 3
11 4.04 8.63 10.99 8.87 18 150 46.5 3
12 3.86 8.64 12.47 11.43 18 143 33.3 3
12 3.96 8.61 11.81 12.47 22 151 46.6 3
12 3.91 8.87 12.91 13.06 24 155 44.9 3
11 3.64 8.31 11.21 10.34 19 153 34.9 3
12 3.78 8.51 10.71 9.12 21 146 33 3
11 3.84 8.66 10.92 10.7 22 135 29.1 3
11 3.68 9.16 11.45 9.39 22 171 59.6 1
12 3.74 8.68 11.16 9.11 22 153 45.6 3
11 3.51 8.97 11.43 10.77 21 139 31 3
11 3.68 8.63 12.14 12.68 21 147 39.4 3
11 3.69 8.42 11.32 10.82 22 144 32.1 3
12 4.1 9.11 13.62 18.61 20 140 31.7 3
12 3.69 8.79 12.18 10.55 18 146 33 3
12 4.08 9.2 11.41 9.34 23 154 45.3 3
11 3.63 8.48 10.91 9.71 23 146 32 3
12 3.76 8.78 11.68 12.58 22 134 29.9 3
11 3.68 8.79 10.52 11.87 19 153 39.2 3
11 3.51 8.07 10.28 11.99 21 152 37.6 3
11 4.01 8.4 13.04 18.69 21 150 33.2 3
11 3.68 7.92 11.22 12.33 8 153 43.9 1
12 3.72 8.59 11.14 12.4 21 162 49.6 3
11 3.98 8.32 10.48 10.9 20 138 29.5 3
12 3.82 8.26 12 11.17 16 150 37.5 3
12 3.99 8.54 11.21 10.8 18 146 37.6 3
11 3.75 8.14 11.41 13.18 16 152 43.9 3
11 3.68 8.09 10.5 12.38 14 148 37.9 3
12 3.8 8.16 11.64 14.69 21 142 35.2 3
11 4.03 8.53 11.04 11.71 20 140 30.8 3
11 3.76 7.82 11.09 14.69 16 144 29.2 2
11 3.78 8.36 11.65 12.82 9 143 31.7 3
12 3.88 9.07 11.68 13.11 18 138 33 3
11 3.81 8.66 11.68 14.81 16 142 34.5 3
12 4.08 9.03 999 17.43 19 151 39.5 3
11 3.52 8.07 10.26 14.61 20 147 34.9 3
11 999 999 999 999 19 143 35.7 3
11 3.87 8.97 13.38 14.27 21 153 38.5 3
12 3.8 8.28 11.87 10.81 17 154 38.5 3
11 3.82 8.41 10.82 13.79 21 161 42.1 3
12 3.51 7.78 11.16 12.82 21 140 30.9 2
12 3.9 8.64 12.28 12.07 18 150 47 3
11 3.66 8.5 14.56 13.52 22 140 29 3
12 3.76 8.24 11.38 10.74 23 140 30 3
12 999 999 999 999 21 158 49 3
11 4.06 8.99 12.38 16.49 21 155 40.6 3
11 4.04 8.38 10.3 12.82 16 143 33.8 3
11 3.46 8.69 12.47 13.68 24 154 45.3 3
12 3.68 8.28 11.22 11.95 22 150 37.6 3
11 3.87 8.98 14.71 9.99 17 141 33 3
11 3.93 8.78 11.18 12.09 9 150 48.7 3
11 4.12 8.18 12.1 17.28 20 141 34.9 3
11 3.72 8.14 10.92 13.56 20 144 37.8 3
11 3.7 8.36 11.06 11.47 15 139 31.7 3
11 4.07 8.92 13.14 15.36 20 145 34.4 3
11 3.64 8.18 11.04 999 19 145 36.3 3
11 3.47 8.6 12.76 8.75 12 139 34.1 3
11 3.79 9.68 16.78 10.54 18 154 43.2 3
12 3.71 8.18 10.94 11.08 11 133 28.5 3
12 3.81 9.23 12.32 13.16 17 139 31.8 3
11 3.87 9.32 12.33 11.45 15 148 36.5 3
12 3.78 8.78 11.64 13.22 22 149 39 3
11 3.63 9.53 12.56 14.38 17 150 41.8 2
11 3.78 8.91 12.6 11.43 15 140 30.7 3
11 3.65 8.48 11.48 11.81 17 143 32.9 3
12 3.75 8.93 11.97 10.64 14 140 31.5 3
11 4.06 8.41 11.1 11.77 19 145 37.3 2
12 3.63 8.13 11.23 11.32 14 160 42 3
11 3.98 8.3 11.47 11.25 14 138 27.2 3
12 3.92 8.26 11.99 15.34 19 152 40.5 3
11 3.59 7.97 11.9 13.57 18 149 35.9 3
12 3.89 8.26 14.84 999 20 147 34.9 3
12 3.99 8.5 11.37 12.93 15 157 47.6 3
11 3.75 8.17 11.84 12.16 17 154 39.1 3
11 4.06 8.58 14.75 16.26 999 160 51.5 3
12 3.74 7.92 11.3 13.24 17 141 33.2 3
11 3.75 8.21 11.74 14.37 18 162 43.6 3
11 3.7 7.51 10.52 11.04 20 156 43.5 3
11 3.62 8.21 11.46 9.9 17 148 34 3
11 999 999 999 999 23 155 43 3
11 3.63 8.18 10.59 10 10 155 40 3
12 3.87 8.28 11.36 11.1 14 143 35 3
12 3.8 8.84 14.18 15.24 22 159 49 3
11 3.87 8.79 13.24 14.52 25 132 33 3
12 3.55 8.57 12.66 12.58 22 143 36 3
11 3.46 8.36 12.07 12.01 19 148 34 3
11 3.52 7.81 11.68 10.56 999 160 42 3
11 3.54 8.64 11.73 13.48 25 147 37 3
11 3.78 8.57 11.31 11.58 25 155 40 3
11 3.56 8.28 12.01 13.14 20 150 36 3
11 3.78 8.66 11.19 11.9 15 143 33 3
12 3.27 8.69 11.93 11.65 18 148 38 3
11 3.65 8.07 10.84 10.02 21 148 34 3
12 3.67 8.3 10.91 10.82 14 147 36 3
11 3.5 8.63 13.23 13.64 19 150 42 3
12 3.6 9.01 11.17 10.19 19 149 36 3
12 3.64 8.79 12.44 11.76 19 151 39 3
11 3.46 8.56 13.36 13.52 19 150 33 3
11 4.06 9.12 12.88 11.36 24 148 44 3
12 3.4 8.74 12.08 16.69 25 151 38 3
11 3.81 999 13.86 13.6 22 153 48 3
11 3.72 8.88 11.66 12.53 17 139 31 3
11 3.68 8.44 11.2 12.53 20 150 38.6 3
12 3.53 8.62 10.81 16.23 17 153 44.6 1
11 3.54 8.59 11.28 11.74 18 155 47.3 3
12 3.72 8.57 11.81 16.41 12 150 44.2 2
11 3.7 8.64 11.3 11.62 18 150 41.5 3
11 3.63 8.35 11.14 14.85 18 143 32.3 2
11 3.49 8.38 10.24 10.85 18 154 45 1
11 3.72 9.06 11.58 12.57 18 148 47.8 3
12 3.66 8.5 11.87 13.9 22 135 34.2 3
11 3.84 8.91 11.71 9.92 999 140 30 3
11 3.42 8.19 12.23 8.83 17 160 46 3
12 4.07 9.01 13.63 11.16 999 155 44.5 3
11 3.54 8.87 11.25 13.63 25 140 30 3
11 3.54 8.42 12.32 11.31 23 148 32 3
11 3.64 8.62 13.57 13.06 19 150 45 3
12 999 999 999 999 20 -99 -99 3
11 4.06 9.38 12.78 999 18 147 36 3
12 3.78 8.84 10.91 10.44 22 145 34 3
11 999 999 999 999 24 -99 -99 3
11 3.84 9.16 11.72 9.85 19 150 40 3
12 999 999 999 999 14 -99 -99 2
11 3.83 8.72 11.98 12.08 23 149 42 3
11 3.89 8.73 11.99 10.13 23 140 30 3
11 3.68 8.28 11.33 11.87 23 150 37 2
11 3.49 8.48 12.04 999 21 150 35 3
12 3.73 8.83 11.72 12.88 22 150 35 3
12 3.45 8.04 14.28 13.99 16 133 30 3
11 3.73 8.56 10.54 8.92 13 158 48 3
12 3.4 8.88 11.1 13.42 18 141 34 3
12 3.5 8.51 12.41 13.82 15 147 39 3
12 3.68 8.23 13.45 14.88 18 145 36 3
11 3.4 8.06 11.07 8.16 14 149 36 3
11 3.35 8.51 11.89 11.22 14 145 39 3
11 4.11 8.49 11.24 9.19 20 153 46.7 2
11 3.87 8.74 13.06 999 21 152 39.8 3
11 3.76 8.21 10.8 12.66 21 147 39.8 3
11 3.74 7.88 11.69 13.17 17 145 32.7 3
11 4.07 8.53 11.04 11.71 17 148 39.1 3
11 4.24 9.1 11.43 12.05 22 143 40.8 3
11 3.48 8.31 11.66 14.12 22 150 40 3
11 3.87 8.87 11.17 8.94 22 151 39 3
11 4 9.63 12.13 12.84 19 143 36 3
11 3.69 8.73 10.26 13.68 17 145 33 3
11 4.2 9.62 13.4 13.48 22 149 46 3
11 3.65 8.3 11.24 13.18 17 141 36 3
11 3.68 8.03 10.26 11.11 21 149 34 3
12 3.76 9.17 11.72 10.6 19 147 38 3
12 3.7 9.46 12.17 12.97 21 148 38 3
11 3.58 8.46 11.78 10.1 23 143 37 3
11 3.84 8.87 10.94 12.74 16 158 41 3
12 3.8 8.37 10.81 11.02 19 154 46 3
11 3.86 8.59 10.61 12.38 16 151 35 3
11 3.87 9.26 11.92 11.82 20 147 39 3
11 3.89 9.28 12.06 13.62 15 146 42 3
12 3.76 8.34 11.38 10.34 19 154 39 3
12 3.81 9.16 12.57 17.67 20 151 37 3
11 3.79 8.88 11.11 10.58 21 140 32 3
11 3.29 8.87 11.69 11.23 14 150 32 3
11 3.33 8.66 10.96 12.6 20 154 42 3
11 3.46 7.73 10.09 10.23 17 155 40 3
11 3.72 7.74 10.13 8.87 12 149 38 3
11 3.8 7.93 10.86 10.96 18 140 33 3
11 3.63 7.79 11.8 10.3 14 153 37 3
11 3.88 8.62 12.94 12.42 22 158 40 3
11 3.66 8.38 11.22 9.5 8 145 32 3
11 3.68 8.47 10.43 11.18 19 160 40 2
11 3.72 8.28 11.78 12.68 15 138 30 3
12 3.59 8.21 12.1 12.51 18 144 34 3
11 4.04 8.3 11.31 11.3 19 153 34 3
12 3.68 7.92 12.07 13.15 17 148 32 3
11 3.71 8.14 10.73 10.35 19 -99 -99 3
11 3.61 8.81 13.47 11.33 15 159 45 3
12 3.91 8.88 12.84 10.57 15 154 60 3
11 3.51 8.87 11.96 17.61 999 165 43 3
11 3.66 8.81 14.11 12.08 24 150 44 3
11 3.83 9.07 11.89 12.39 24 147 36 3
12 3.73 8.68 10.67 10.31 19 156 39 2
12 3.68 8.62 11.42 9.74 21 161 48 2
11 3.64 8.59 11 10.58 21 158 42 3
11 3.5 8.57 13.18 10.99 999 144 38 2
11 3.8 8.89 11.12 11.67 23 153 38 3
12 3.56 8.31 11.47 11.82 22 150 43 3
12 3.61 7.64 10.02 9.1 23 135 30 3
11 3.68 8.58 10.48 10.81 999 145 34 3
11 999 999 999 999 22 150 37.5 3
11 3.67 8.82 11.44 11.82 24 155 46 2
11 3.78 8.66 11.2 10.92 21 148 36 3
11 3.94 9.08 11.76 11.27 25 158 43 3
12 3.67 8.69 12.22 11.92 23 153 37 3
11 4.12 8.68 12.94 12.28 22 144 33 3
11 3.76 8.9 13.16 11.53 20 146 35.5 2
11 3.82 9.36 11.86 13.04 19 147 31.8 3
12 3.96 9.05 10.98 9.78 9 144 30.2 3
11 3.72 8.51 12.83 10.96 19 153 39 3
11 4.23 999 15.44 12.34 17 155 35 3
11 3.9 8.75 12.12 9.38 20 150 36 3
11 3.59 8.36 11.8 9.78 20 152 45 3
11 3.76 8.59 12.23 11.28 19 149 35 3
12 3.8 9.28 13.92 13.88 19 149 39 3
12 3.63 9.39 13.16 9.84 7 155 49 3
11 3.77 8.48 12.2 9.34 8 150 43 3
11 999 999 999 999 17 169 53 3
11 3.54 8.46 12.42 15.59 23 153 39.7 3
11 3.86 8.51 12.63 11.58 21 147 38.2 3
11 3.75 8.48 11.87 16.65 23 134 32.8 3
11 3.54 8.14 11.11 12.64 22 145 38 3
11 3.63 8.32 12.68 14.57 19 141 36 3
11 3.64 8.28 10.82 13.98 23 140 33.3 3
12 3.57 8.11 11.78 12.73 22 148 38 3
11 3.51 8.26 12.52 11.14 25 149 37.9 3
11 3.42 8.73 11.68 10.65 22 156 45 3
11 3.22 8.66 11.49 12.04 22 142 30 3
11 3.5 8.42 12.08 12.06 13 153 43 3
12 3.3 7.87 10.32 14.81 23 140 33 3
11 3.24 8.09 12.38 10.77 19 149 32 3
12 3.7 8.71 11.2 999 16 149 39 3
11 3.4 8.5 10.94 11.18 19 155 35 3
11 3.63 8.83 11.2 11.74 999 147 37 2
11 3.41 8.4 11.57 11.34 17 149 35 2
11 3.32 8.48 10.43 11.45 18 153 41 2
11 3.8 8.91 11.09 11.45 18 154 45 3
11 3.56 8 10.84 10.37 12 157 42.5 2
11 3.68 8.21 10.9 11.8 19 139 32.4 3
12 3.69 8.5 12.41 11.36 19 155 39.8 3
12 3.57 8.48 11.47 11.13 13 153 35.4 3
11 3.7 7.97 9.82 9.07 11 142 44 3
11 3.57 7.83 10.1 10.33 17 147 33.6 3
11 3.44 8.29 10.92 9.34 15 149 36.2 3
11 3.54 7.99 10.98 12.5 20 146 34.6 1
11 3.73 8.83 12.03 12.94 16 154 40.2 3
12 3.63 8.48 10.83 14.9 16 148 36.2 3
12 3.46 8.17 10.66 11.48 10 148 31.4 3
12 3.78 8.59 12.16 18.92 17 164 49 2
12 3.71 8.17 10.57 13.25 23 152 39 3
12 3.53 8.23 10.6 9.57 18 154 48 2
12 3.64 8.71 10.88 11.33 20 146 36 3
11 3.6 8.17 12.57 999 19 151 39.8 2
11 3.69 8.56 11.34 11.62 18 150 36.2 3
11 3.52 7.76 10.36 10.98 21 148 36.4 3
11 3.6 8.74 12.64 11.16 23 151 38.6 3
11 3.24 8.03 10.34 9.99 14 156 45 3
12 3.56 8.11 11.33 9.37 18 143 39 3
12 3.62 8.38 11.93 11.16 16 139 33 3
11 3.83 8.51 12.44 10.4 18 142 32 3
11 3.81 8.23 10.64 9.94 17 144 36 3
11 4.01 9.75 13.68 12.99 19 160 39.1 3
11 3.78 8.99 12.82 10.03 15 152 45.6 3
12 4.02 9.97 13.58 13.32 20 153 44.9 3
12 3.62 8.58 11.5 11.47 23 154 37.9 3
11 3.79 8.51 11.52 10.56 23 148 34.7 3
11 4.01 8.42 10.61 10.99 17 141 33.5 3
11 3.68 8.12 10.12 10.53 19 147 37.2 3
11 3.88 8.58 11.46 999 20 146 37.7 3
11 3.56 8.6 12.26 11.41 14 157 38.8 3
12 3.69 8.16 10.52 11.79 16 147 37.1 3
11 3.62 8.28 12.44 11.7 15 151 40 2
11 3.71 8.51 11.39 10.07 20 148 35.5 3
12 3.59 8.3 12.58 11.37 16 154 47.2 3
12 3.48 8.3 11.73 12.85 24 160 42.5 3
12 3.65 9.04 11.52 12.33 19 165 44.2 3
11 4.08 9.44 12.38 12.19 23 167 61.3 3
12 3.51 8.49 11.57 12.13 999 149 34.1 3
11 3.91 8.72 11.62 11.3 22 147 36.5 3
11 3.62 8.78 12.67 11.64 24 158 48.1 3
11 3.34 8.52 11.86 11.66 24 162 43.9 2
11 3.83 8.48 10.94 10.21 23 147 29.9 3
11 3.69 8.4 11.68 10.36 19 141 33.9 3
12 3.68 8.14 11.46 10.69 20 151 36.9 3
11 3.68 8.44 10.77 9.86 17 146 43.7 3
12 3.06 8.54 11.22 9.58 25 146 36.7 3
12 3.57 7.24 10.18 10.75 20 142 30 3
12 3.98 9.23 12.57 13.41 22 141 34.3 3
11 3.33 8.5 11.73 10.07 20 158 44 3
12 3.62 8.03 12.28 10.52 20 142 31.7 3
11 3.79 8.9 12.56 12.54 999 151 41.7 3
12 3.89 8.46 12.16 12.45 21 151 43 3
12 3.68 8.34 11.47 11.45 21 155 41.5 3
11 3.5 8.1 11.08 10.48 999 148 40.6 3
12 3.56 8.04 11.46 10.98 22 144 36.8 3
12 3.88 8.49 12.9 11.88 999 148 37.4 3
12 3.7 8.62 11.07 12.08 19 147 40 3
11 3.92 9.03 13.02 999 999 155 50.2 3
12 3.89 8.86 13.7 14.49 19 150 43.4 3
11 3.6 8.22 11.07 11.76 21 140 30 3
12 3.7 8.22 10.16 9.61 23 145 33 3
11 3.73 9.06 12.9 13.39 24 150 32 3
12 3.64 8.59 14.78 11.48 25 155 38 3
11 3.38 8.11 10.63 10.85 23 150 35 3
12 3.9 8.97 11.13 13.93 19 152 37 3
12 3.98 8.93 11.91 11.59 22 148 40 3
11 3.68 8.52 12.24 10.93 20 140 34.5 3
12 3.98 8.68 11.38 11.12 18 145 34.5 2
12 3.79 8.54 10.38 9.66 17 150 33.5 3
11 3.82 8.73 10.78 11.2 13 149 38.5 3
11 3.56 8.64 11.68 11.23 21 149 36 3
12 3.86 8.48 11.76 10.84 20 149 37 3
11 3.58 8.39 11.12 11.41 19 142 32.5 3
11 3.7 8.74 11.28 12.12 14 147 40.5 3
12 3.57 7.97 9.81 12.04 19 147 33.5 3
12 3.96 9.12 12.18 11.02 18 155 50.5 3
12 3.75 8.88 11.07 12.98 21 153 53.5 3
11 3.78 9.13 13.2 13.6 25 148 34 3
12 3.72 9.1 11.54 11.83 18 168 50.5 2
11 3.63 8.56 11.2 13.03 21 146 36.5 3
11 3.68 8.61 11.16 14.99 23 151 39 3
11 4.12 8.8 11.62 10.01 19 139 32 2
11 3.58 8.07 10.97 13 20 150 44.5 3
11 3.86 8.3 13 14.5 18 151 40.6 3
12 3.82 8.47 16.8 999 999 154 43.4 3
11 3.59 8.61 11.56 9.29 22 148 33 3
11 3.63 8.68 11.78 9.45 22 150 37 3
11 3.78 999 12.78 8.81 19 142 34 3
12 3.8 9.11 12.97 11.58 23 149 38 3
12 3.73 8.78 11.62 10.15 22 146 39 3
12 3.78 8.68 11.4 11.85 17 154 47 3
12 3.68 8.13 11.54 10.3 16 149 37 2
12 3.63 8.78 11.4 9.41 20 153 42 3
11 3.83 8.5 11.38 10.43 21 146 35 3
12 3.72 8.61 10.88 11 20 138 31 3
11 3.7 8.72 12.07 10.88 21 145 35 3
11 3.62 8.39 11.19 9.54 18 148 32 3
11 3.52 8.34 11.59 12.22 20 152 34 3
12 3.66 9.26 11.96 9.95 15 157 44 2
11 3.9 999 13.89 11.66 20 145 35 3
11 3.19 9.07 12.32 12.07 22 156 47 3
11 3.51 8.52 13.59 11.9 17 151 39 3
11 3.76 9.32 13.88 10.44 20 151 39 3
12 3.68 8.17 13.01 13.21 999 142 38 3
12 3.96 9.38 13.47 12.22 19 158 47 3
12 3.35 7.96 14.2 13.29 23 142 28 2
11 3.64 8.57 11.18 11.2 20 143 29 3
11 3.72 8.88 13.32 13.76 999 169 65 3
11 3.83 8.44 12.7 12.5 18 151 38 3
11 4.06 9.07 11.49 999 20 158 44 3
12 3.71 8.72 11.32 8.93 16 153 40 3
12 3.89 8.47 11.85 11.12 23 150 40 3
11 3.62 8.41 11.52 11.44 16 139 28 3
11 3.48 8.48 11.82 12.3 18 153 38 3
11 3.25 7.98 11.69 10.62 18 155 45 3
11 3.41 8.36 11.81 10.75 20 149 35 3
11 3.57 8.3 11.52 12.48 15 143 40 3
11 3.68 8.51 11.27 11.01 16 149 38 3
12 3.54 8.16 10.84 11.59 14 147 35 2
11 3.93 8.68 11.66 12.52 21 154 37 3
12 3.56 8.87 13.91 16.67 22 158 40 3
11 3.6 8.64 11.31 10.17 20 145 35 3
11 3.28 7.79 10.16 15.32 20 142 32 2
12 3.7 8.28 11.99 10.95 999 142 37 3
12 3.47 8.28 11.35 11.77 17 155 40 1
12 3.48 8.3 11.9 10.59 14 152 36 3
12 3.74 8.71 11.07 11.66 16 149 36 3
11 3.6 7.97 10.16 10.79 18 145 34 1
11 3.76 8.4 10.53 9.66 20 142 37 2
11 3.56 7.91 10.46 12.97 17 144 36 3
11 3.69 8.01 12.08 10.31 17 142 37 3
11 3.59 8.71 12.23 12.05 21 153 40 3
12 3.7 8.14 10.76 10.86 23 150 38 3
11 3.52 8.89 11.76 14.03 14 143 33 3
11 3.78 8.44 12.18 12.06 16 148 33.8 3
11 3.89 9.38 13.38 13.67 999 153 40 3
12 3.51 7.68 10.86 12.6 15 145 36 3
11 3.54 8.36 12.09 11.02 20 160 52.5 3
11 4.14 9.22 13.97 999 23 144 42 3
12 3.31 7.71 10.58 12.84 17 150 39.3 3
12 3.38 7.96 12.2 12.09 21 153 37.5 3
12 3.68 9.12 15.19 12.69 19 143 39.3 3
12 3.38 8.17 11.1 9.78 17 145 33.2 3
12 3.64 8.38 14.82 11.94 24 147 35.2 3
11 3.69 8.5 14 12.72 16 146 37.6 3
11 3.56 8.15 10.71 10.85 21 135 28.4 2
11 3.6 7.87 10.94 999 19 157 45.5 3
11 3.73 8.81 13.14 999 19 157 46.1 3
11 3.61 8.36 11.08 9.5 16 152 33.7 3
12 3.68 8 12.06 12.44 24 142 34.9 3
12 3.46 8.06 11.29 12.53 19 157 43.3 3
11 3.52 8.41 12.32 13.22 18 147 37.3 3
11 3.58 8.9 11.06 13.2 14 147 42.5 3
12 3.58 7.67 10.33 9.7 19 154 35 2
11 3.41 7.94 12.53 11.29 22 158 36 3
12 3.81 8.39 11.68 8.98 22 158 38 3
11 3.43 8.01 10.19 10.1 21 155 37 3
11 3.47 8.32 11.18 10.36 22 151 37 3
12 3.44 8.8 11.18 9.55 19 161 48 3
11 3.56 8.72 12.38 9.45 23 139 35 3
11 3.63 8.54 10.46 10.33 20 155 40 3
11 3.73 8.54 10.87 11.4 19 169 49 2
12 3.41 8.73 10.84 9.27 22 153 37 3
11 3.49 8.32 11.23 9.81 19 155 45 3
12 3.68 8.1 11.47 12.72 23 149 42 3
11 3.54 8.6 12.07 10.05 21 142 32 3
11 3.61 7.91 12.84 13.56 17 139 29 3
11 3.68 8.47 12.87 10.56 20 157 43 3
11 3.65 8.44 10.87 11.29 22 151 39 3
11 4.19 9.38 14.78 14.16 16 153 48 3
11 3.86 8.86 12 13.84 20 145 32 3
12 3.56 8.06 10.97 12.57 18 145 33 3
11 3.61 8.1 11.22 11.47 13 147 36 3
11 3.83 8.68 13.28 19.51 19 146 33 3
11 4.07 9.29 12.63 999 20 152 47 3
11 4.03 8.71 13.31 14.69 21 143 39 3
12 4.16 8.54 12.29 13.73 17 152 47 3
11 3.04 8.78 11.55 999 18 146 37 3
11 3.56 8.16 12.8 17.82 20 150 40 3
12 3.7 8.52 12.66 15.47 23 150 34 2
11 3.53 8.78 13.11 14.69 23 145 32 3
12 3.57 8.74 12.57 15.52 21 152 38 3
11 3.66 9.19 11.42 9.24 14 142 35 3
12 3.63 8.61 11.08 13.3 18 148 35 2
11 3.97 9.49 12.24 11.27 22 145 34 3
11 3.95 9.62 12.13 10.77 18 134 27 3
11 3.81 8.43 12.4 18.31 21 145 37 3
11 3.76 8.47 10.38 8.29 10 142 35 2
11 3.5 8.25 10.36 9.28 23 145 33 3
11 3.59 8.54 11.47 13.25 17 145 37 3
12 3.94 8.92 12.22 17.08 21 154 40 3
12 3.78 8.57 11.36 10.25 13 150 38.1 2
12 3.6 9.11 13.47 19.01 999 149 34 3
11 3.83 9.93 15.97 14.73 21 149 36.5 3
11 3.7 8.96 12.12 11.2 16 145 37.4 3
12 3.68 8.94 12.44 12.32 19 142 31 3
11 3.78 8.44 11.96 10.99 23 141 31 3
11 3.78 9.82 13.2 12.25 16 147 35.5 3
12 999 999 999 999 21 -99 -99 3
12 3.92 9.51 11.91 999 20 140 34 3
12 3.75 8.88 12.94 10.32 14 150 43 3
12 3.8 9.01 13.07 15.13 19 144 34 3
11 3.79 8.86 11.2 10 17 148 34.4 3
12 3.87 8.69 11.76 10.48 20 145 44.2 3
12 3.7 9.21 12.76 12.01 20 152 44 3
12 3.73 7.9 999 9.84 22 145 38.2 3
11 3.86 8.52 10.69 999 19 148 39.2 3
11 3.78 8.65 11.81 11.79 19 147 37.6 3
12 4 9.68 12.18 12.72 20 151 43.8 3
11 3.94 9.41 12.8 13.97 999 152 44 3
11 3.97 8.71 12.17 10.53 999 144 41 3
11 3.66 9.41 14.17 11.44 19 140 31.2 3
11 3.75 8.66 10.83 10.13 22 142 33 3
11 3.68 8.39 10.37 10.32 19 148 35.2 3
12 3.7 8.57 11.8 11.51 999 150 43 3
12 3.56 7.66 9.79 10.71 18 139 32.2 2
11 3.72 8.78 11.11 9.87 23 146 32.5 3
11 4.14 8.78 11.53 999 23 151 46.4 3
12 4.13 9.93 14.02 10.46 999 155 49 2
11 3.02 7.8 11.87 11.96 999 137 34 3
12 3.07 8.02 11.13 12.21 15 155 40 3
12 3.17 8.11 11.39 11.01 20 144 30 3
12 3.16 7.94 10.92 15.49 21 144 30 3
12 3.28 8.57 12.11 14 21 155 39 3
12 3.17 9.04 12.06 12.28 19 155 38 3
12 3.2 8.58 13.09 16.1 20 141 32 3
12 3.11 8.26 12.08 12.87 21 152 39 3
11 3.31 8.73 11.81 13.13 999 155 41 3
12 3.22 8.49 10.68 14.13 19 151 39 3
11 3 8.2 12.5 13.76 19 137 31 3
11 3.1 8.24 11.93 9.4 20 146 38 3
11 3.07 8.58 10.84 13.68 18 150 34 3
11 3.47 8.18 11.76 15.48 20 149 39 3
12 3.66 8.97 11.17 9.84 23 152 35 3
11 3.83 8.48 11.48 10.32 19 161 39.46 2
11 3.85 8.72 12.65 12.57 15 143 30 3
12 3.68 9.17 12.74 13.39 999 138 29 3
12 3.8 9.26 12.51 12.57 19 155 48 3
12 3.74 9.07 11.82 12.15 18 142 30 3
12 3.69 8.4 12.33 12.41 22 154 36 3
11 3.76 8.56 11.4 12 15 145 32 3
12 999 999 999 999 11 147 37 3
11 3.43 7.98 11.28 10.32 21 150 38 3
11 3.6 8.5 11.08 10.75 17 145 34 3
11 3.68 8.74 13.04 15.44 10 150 38.5 3
12 3.78 9.19 13.36 18.66 999 150 40 3
11 3.92 999 13.2 12.78 21 160 48 3
12 3.72 8.4 12.16 13.22 999 150 36 3
11 3.78 8.98 12.38 13.25 10 147 36 3
11 999 999 999 999 18 143 30 3
11 999 999 999 999 19 140 32 3
11 3.9 8.32 10.85 999 18 142 34 3
11 3.85 8.7 12.65 13.47 23 145 36 3
12 999 999 999 999 18 156 44 3
11 999 999 999 999 19 142 33 3
11 999 999 999 999 19 149 30 3
12 3.84 8.09 12.46 13.13 20 139 30 3
12 999 999 999 999 18 149 34 3
11 3.68 8.51 11.33 10.41 999 140 35 3
12 999 999 999 999 16 159 40 3
12 3.83 9.18 12.58 12.5 18 151 51 3
12 3.84 9.24 12.42 11.5 19 147 43 3
11 3.94 8.84 11.06 11.4 13 135 33 3
11 3.89 8.68 11.5 11.05 14 135 30 3
12 3.87 8.88 13.12 10.06 17 145 45 3
12 3.89 9.17 13.38 12.4 16 140 40 3
11 4.17 9.97 14.1 12.05 19 136 30 3
12 3.74 8.84 11.81 12.33 19 145 37 3
12 3.76 9.3 13.14 14.35 17 142 32 3
11 3.58 8.29 12.36 10.15 24 142 37 3
11 3.73 8.42 10.98 11.53 999 149 40 3
11 3.83 8.64 12.64 11.5 16 143 35 3
11 3.78 8.71 11.41 12.83 18 152 37.5 3
11 3.76 8.72 11.33 11.46 20 151 39 3
12 3.82 8.63 11.66 12.06 18 140 35 3
11 3.56 8.28 12.58 12.67 19 151 34 3
12 3.69 7.99 11.37 11.28 16 143 35 3
11 3.8 8.86 12.34 12.01 21 148 33 3
11 3.69 8.42 11.63 10.61 15 149 39 3
11 3.79 8.07 10.68 11.87 20 148 31 3
11 3.62 8.74 11.22 12.14 19 147 32 3
11 3.72 8.78 12.88 13.31 999 151 36 3
11 3.6 9.12 12.02 11.2 17 156 41 3
11 3.68 8.54 11.47 9.1 19 155 39 3
11 3.82 8.21 11.62 12.52 19 134 30 3
11 3.8 8.33 12 11.5 14 134 31 3
11 4.28 8.97 12.91 10.86 20 157 44 3
11 3.61 8.74 11.07 10.95 999 157 44 3
12 3.65 8.42 11.3 10.28 15 154 40 3
12 3.57 9.03 11.87 9.9 12 160 41 3
12 3.4 8.04 12.92 11.21 11 153 37 3
11 3.71 8.51 11.1 11.88 23 150 37 3
11 3.73 8.69 11.56 11.53 12 148 32 3
11 3.57 8.42 10.94 11.03 13 148 34 3
11 999 999 999 999 22 150 38 3
12 3.02 7.89 12.56 11.82 13 145 34 3
11 3.71 8.96 12.38 999 15 150 39 3
12 3.62 8.28 12.01 12.1 17 158 47 2
12 3.79 8.84 11.41 11.81 20 157 52 3
11 3.66 8.29 12.31 10.92 21 158 43 3
12 3.47 8 12.23 10.89 17 161 49 3
12 3.61 8.79 12.62 13.54 19 147 39 3
12 3.86 8.6 11.7 11.1 13 148 36 3
11 3.88 8.46 11.26 11.09 21 146 42 3
11 3.6 7.87 11.76 11.8 17 148 35 3
12 4.17 9.36 12.26 10.92 23 146 43 3
12 3.52 7.88 11.01 12.18 24 147 37 3
11 3.8 8.44 11.54 12.81 13 160 47 3
11 3.76 8.18 11.68 12.21 20 163 42 3
11 3.88 8.52 13.89 16.28 23 139 40 3
11 3.98 8.8 13.09 10.99 14 148 38 3
12 999 999 999 999 10 -99 -99 3
12 3.79 8.61 11.84 10.78 14 152 43 3
11 3.74 9.88 12.84 13.14 19 145 33 3
11 3.73 8.94 13.12 999 21 153 43 3
11 3.69 8.7 12.13 12.8 21 150 42 3
12 3.73 9.63 12.54 14.8 19 160 39 3
11 3.7 8.87 12.19 11.61 24 146 31 3
11 3.68 9.11 12.19 9.35 13 162 58.5 3
11 3.71 9.11 12.09 8.78 13 154 48.6 3
11 3.81 8.41 12.66 11.93 17 150 38 3
12 3.61 8.13 10.82 11.02 16 151 40 3
11 3.52 8.08 11.78 13.31 19 150 35 3
12 3.24 8.63 11.57 12.84 22 140 32 3
12 3.4 8.44 11.18 12.69 13 150 39 3
12 3.66 8.46 11.54 10.82 21 156 37.3 3
11 3.56 8.51 11.64 13.16 17 147 30 3
12 3.46 8.68 11.42 17.34 17 166 56.8 3
11 3.71 8.43 13.38 999 22 152 39.8 3
12 3.93 8.74 11.38 13.03 23 152 47.6 3
11 3.87 8.56 12.11 15.53 16 145 32 3
11 3.51 8.56 11.6 11.03 18 151 43.5 3
11 3.92 8.06 11.6 999 19 153 41 2
12 3.92 8.86 12.86 12.23 14 145 39 3
11 3.87 8.66 11.78 11.42 999 147 35 3
11 3.44 8.38 11.36 11.92 16 165 47 1
11 3.98 8.45 12.72 11.05 16 155 39 3
11 3.71 8.42 12.52 13.96 16 144 31 3
12 999 999 999 999 18 -99 -99 3
11 3.48 8.52 10.57 9.47 15 146 33 3
12 3.77 8.74 12 10.02 23 145 34 3
11 3.42 8.86 11.88 9.75 15 160 40 3
12 3.78 8.78 12.84 13.3 999 147 47 3
12 3.44 8.68 11.34 8.85 19 151 43 3
11 3.61 8.86 11.54 13.95 19 148 35 2
12 3.48 9.6 12.1 15.01 24 160 45 3
11 3.61 8.98 12.57 11.52 20 148 46 3
11 3.57 8.7 11.89 14.88 16 155 36 3
12 3.51 8.79 12.13 10.24 12 162 42 3
12 3.66 8.47 13.06 11 20 160 40 3
12 3.76 9.16 12.78 11.58 24 140 32 3
11 3.57 8.5 12.51 11.1 22 150 41 3
11 3.96 8.56 13.4 9.56 17 145 32 3
11 3.8 8.59 12.8 13.13 24 134 33 3
11 3.65 8.28 10.79 999 18 138 30 2
12 3.97 999 12.86 13.54 21 154 34 3
11 3.42 8.29 11.08 12.26 21 145 35 3
11 3.57 8.71 11.47 10.14 22 139 33 3
12 3.51 8.88 12.46 12.31 999 157 39 3
12 3.68 9 12.68 12.04 20 145 38 3
12 3.87 9.14 16.61 11.87 23 152 39 3
12 3.7 9.24 12.58 12.07 17 153 39 3
12 3.51 8.62 12.78 11.69 11 143 32 3
11 3.86 9.11 11.61 12.45 999 140 33 3
11 3.42 8.02 11.88 13 999 150 33 3
11 3.49 8.12 10.29 12.01 14 136 34.5 3
11 3.77 8.1 12.24 10.69 12 143 32 3
11 3.75 8.14 12.98 999 6 138 32 3
11 3.74 9.01 11.26 10.74 15 153 42 3
11 3.66 8.9 12.39 9.43 21 160 43 3
12 3.61 8.2 11.28 14.26 10 137 37 3
11 3.5 8.8 12.23 11.34 17 155 40.5 3
11 3.46 7.97 11.11 10.57 7 154 37.3 3
11 4.08 9.7 11.94 10.81 7 154 45 3
11 3.52 7.96 10.9 9.74 10 149 36 3
11 3.76 8.9 13.48 15 20 152 41 3
11 3.9 8.32 10.9 11.19 14 153 39.9 3
12 3.51 8.13 11.57 10.01 20 155 37.6 2
12 3.78 8.47 11.44 13.32 9 146 33.7 3
12 3.72 8.3 10.62 11.87 12 145 40.2 2
12 3.66 7.87 10.07 11.84 19 151 39.1 3
12 3.5 7.96 11.81 12.19 17 146 34.4 3
12 3.3 8.6 11.04 16.96 20 140 36 3
11 3.73 8.68 12.25 10.5 19 148 45.8 2
11 3.72 8.22 11.58 11.15 19 143 35.3 2
12 3.6 8.02 11.33 10.72 999 141 32.3 3
12 3.41 7.76 10.6 10.26 14 139 32 3
11 3.79 8.38 10.96 10.01 21 148 38.6 3
11 3.66 8.06 11.37 10.12 16 152 39.3 2
11 3.56 8.08 11.3 9.44 19 146 34.5 3
11 3.4 8 10.47 10.32 14 143 34.4 3
11 3.78 8.09 11.14 10.02 18 145 40.8 2
12 3.7 8.28 10.87 12.83 14 144 40.4 3
11 3.76 9.02 13.1 9.91 20 151 33.5 3
11 3.71 8.6 12.79 12.74 999 145 33 3
11 3.54 8 10.74 10.79 22 146 38 3
11 999 999 999 999 17 -99 -99 3
11 3.53 8.48 11.72 10.97 14 150 32 3
11 3.88 8.47 12 9.97 13 148 40 3
11 3.73 9.28 11.78 11.64 25 150 43 2
12 3.62 8.63 11.82 11.94 23 143 37 2
12 3.7 8.5 11.52 9.41 23 154 41 3
11 3.54 8.61 11.4 11.5 999 155 38 3
11 3.84 8.87 11.48 14.64 22 153 35 3
12 3.8 8.68 11.99 11.91 17 146 37 3
12 3.78 8.71 12.87 12.12 21 152 38 3
11 3.81 8.72 11.56 11.53 22 138 35 3
11 3.51 8.39 11.91 12.51 13 168 61.5 3
11 3.87 9.25 13.23 12.43 19 147 37.5 3
11 3.58 8.65 12.72 19.31 999 158 39 3
11 3.63 8.52 11.59 12.08 999 149 35 3
11 3.72 8.46 11.63 12.48 999 157 44 3
11 3.52 8.78 11.71 999 999 157 46 3
11 3.64 8.17 12.92 14.89 999 147 32 3
12 4.07 9.02 12.31 10.43 999 158 43 3
11 3.65 8.69 11.73 9.93 18 142 35 3
11 3.46 8.46 11.27 13.95 14 150 34 3
11 3.54 8.36 12.14 12.79 999 151 35 3
11 3.86 8.92 12.46 11.87 18 142 35 3
11 3.54 8.49 11.28 16.43 11 140 34 3
11 3.57 8.3 10.47 9.01 16 143 32 3
11 3.56 8.27 12.17 12.38 999 147 40 3
12 3.69 7.77 10.67 17.28 999 137 29 3
12 3.63 8.44 10.84 9.7 16 141 33 3
12 3.61 8.7 12.46 9.53 19 138 35 3
11 3.67 8.9 12.34 12.73 18 150 37 3
11 3.88 8.71 10.86 9.67 15 153 38 3
11 3.68 8.64 12.42 11.83 19 140 35 3
11 3.76 8.54 11.7 11.1 18 141 32 3
11 3.78 9.01 11.78 12.73 13 145 34 3
11 3.49 8.23 10.97 11.95 22 144 33 3
11 3.79 8.76 12.87 12.16 21 156 38 3
11 3.39 8.38 11.16 10.36 17 154 37 3
11 3.44 8.08 12.62 9.56 18 153 46 3
12 3.56 8.01 10.62 9.09 19 153 38 3
12 3.57 8.61 12.9 13.12 18 148 38 3
12 3.68 8.36 11.47 12.29 19 149 38 3
12 3.76 9.17 12.5 12.16 20 148 38 3
12 3.81 8.63 11.71 10.34 20 136 32 3
11 3.73 8.97 10.87 999 18 152 45 3
11 3.63 8.29 10.8 11.1 999 145 33 3
11 999 999 999 999 15 -99 -99 3
12 3.52 8.41 12.96 11.43 17 140 31 3
11 999 999 999 999 13 146 38 3
11 3.71 8.08 12.15 17.72 21 154 41.2 3
11 3.78 8.93 11.66 9.73 17 152 38 3
11 3.7 8.96 11.68 9.69 19 151 38.8 3
11 3.78 8.53 11.34 11.88 19 152 41.4 3
11 3.76 9.07 11.18 12.54 999 143 33 3
12 3.6 8.69 11.52 13.19 23 153 38.1 3
11 3.66 9.11 11.97 12.74 20 145 35.6 3
12 3.97 8.96 15.52 16.9 20 157 52.5 3
12 3.75 9.07 14.82 11.69 16 140 29.7 3
12 3.7 8.42 11.36 11.41 14 151 33.4 3
12 3.51 8.12 12.84 12.24 17 149 41.7 3
11 3.59 8.32 11.06 10.92 21 150 35.4 2
11 3.68 8.41 13.98 9.64 23 153 41 3
11 3.78 9.46 12.97 16.18 21 150 47 3
12 3.66 9.06 13.13 11.34 17 160 40 3
12 3.17 8.09 14 12.54 23 154 33.5 3
11 3.48 8.85 12.29 11.97 13 156 43.8 3
11 3.49 7.99 10.36 10.09 21 148 35 3
11 3.69 8.8 11.11 9.4 8 141 34.5 2
11 3.41 7.98 11.4 12.69 18 145 35 3
12 3.34 8 10.87 10.48 17 151 52 3
11 3.5 8.38 11.69 10.56 17 146 35 3
11 3.53 8.17 10.81 11 16 142 35 3
12 3.63 7.94 11.35 13.76 16 148 33.8 3
12 3.18 7.92 11.58 10.75 19 149 40 3
11 3.57 8.94 11.72 11.74 19 154 39.4 3
11 3.46 8.18 11.54 9.81 19 148 37.8 3
11 3.56 8.26 11.32 9.06 19 147 33.8 3
12 3.57 8.14 10.76 11.64 17 137 29.2 3
11 3.8 8.3 12.2 10.3 9 156 40 3
11 3.75 9.35 12.41 10.79 13 146 33 3
11 3.69 8.92 11.47 10.76 16 151 38.5 3
11 3.7 8.73 11.65 13.03 19 145 33 3
11 3.79 8.71 12.23 12.05 21 152 40 3
11 3.69 8.18 11.47 12.23 19 141 36 3
11 3.5 8.01 10.16 10 14 157 40 3
11 4.02 8.47 11.2 11.73 23 141 38 3
11 3.66 8 10.67 11.04 22 140 33 3
11 3.77 8.3 11.31 11.29 999 140 33 3
11 3.81 8.39 11.71 12.61 17 150 39 3
12 3.86 8.66 14.26 15.75 19 163 40 3
12 3.57 8.2 10.64 12.35 13 142 35 3
11 3.84 8.4 11.47 13.07 24 138 35 3
12 3.68 8.47 14.33 15.05 23 155 39 3
11 3.47 8.58 10.73 999 999 158 40 3
11 3.69 8 10.98 13.86 21 150 34 3
12 3.68 9.21 12.69 8.53 17 152 41 2
11 3.42 8.98 12.51 11.93 23 150 34 3
11 3.63 8.87 11.68 10.49 15 152 35 3
12 3.84 8.35 11.73 11.83 14 150 39 3
12 3.96 8.54 12.54 14.62 19 148 44 3
11 3.71 8.16 10.58 12.38 20 141 35 3
11 3.7 8.28 10.4 10.88 21 146 36 3
12 3.86 8.64 12.04 19.27 14 154 46 3
11 3.72 8.36 12.47 12.24 19 149 39 3
11 3.61 8.1 12.25 11.68 999 148 38 3
11 4.1 9.07 13.53 12.94 999 152 35 3
12 3.56 8.2 10.9 11.1 20 148 34 3
11 3.86 8.51 11.27 11.55 22 149 42 3
11 3.66 8.3 11.86 13.43 20 152 40 3
11 3.82 8.6 11.18 10.56 19 153 42 3
12 3.73 8.52 12.69 11.88 23 153 42 3
12 3.84 8.7 11.96 12.34 17 152 39 3
11 3.71 8.51 10.92 11.39 14 149 36 3
11 3.7 8.78 999 9.93 18 159 40 3
11 3.75 8.2 11.16 9.79 17 151 40 3
12 3.53 9.09 12.32 10.3 11 158 45 3
12 3.88 8.13 11.4 12.77 18 144 35 3
11 3.91 8.34 11.16 16.2 17 150 37 3
11 3.68 8.94 13.24 9.87 23 156 37 3
12 3.61 8.63 12.18 12.62 17 152 36 3
11 3.6 8.84 12.08 10.51 21 145 41 3
12 3.29 8.17 11.38 10.02 16 145 37 3
11 3.57 8.51 13.64 9.91 19 170 52 3
11 3.8 9.16 12.56 11.68 17 150 40 3
12 3.38 8.64 11.58 11.87 21 144 31 3
11 3.73 8.23 12.81 12.92 21 154 36.2 3
11 3.52 8.21 11.38 11 21 152 37.2 2
12 3.63 8.1 11.54 8.96 18 146 36.6 3
12 3.76 8.23 10.52 10.73 20 153 37.2 3
11 3.99 9.34 15.29 13.38 19 147 36.6 3
12 3.49 7.93 11.92 12.52 15 147 36 3
11 3.54 8.09 11.97 11.4 18 143 34.4 3
11 3.76 8.08 11.34 10.61 20 145 30 3
12 3.71 8.43 11.59 12.87 21 142 31 3
11 3.69 8.36 10.81 10.73 18 150 38 3
11 3.54 7.83 11.6 12.16 23 147 32 3
12 3.98 8.78 11.23 11.69 23 150 38 3
12 3.7 9.28 12.72 11.47 22 141 29 3
11 3.74 9.3 12.65 12.24 22 144 35 3
12 3.78 8.08 10.49 10 21 150 33 3
11 3.83 8.51 10.73 11.29 999 156 48 3
11 3.74 8.83 10.9 10.68 999 159 50 3
12 3.66 8.36 14.42 12.78 24 147 35 3
11 3.64 8.22 11.48 12.86 17 155 38 3
11 3.64 8.23 11.18 11.14 999 149 36 3
12 3.74 8.69 12.42 11.91 999 155 44 3
11 3.78 8.98 12.18 12.92 999 160 44 2
11 4.11 9.24 12.48 12.99 16 142 43 3
12 4.03 9.25 12.57 12.95 999 146 40 3
12 3.59 7.74 11.33 12.51 19 151 34 3
11 3.87 8.89 13.81 12.61 999 157 36 3
11 3.69 8.16 11.58 13.62 20 159 45 3
12 3.92 8.41 11.57 13.15 999 151 39 3
11 3.74 8.67 11.63 11.31 999 147 36 3
11 3.91 8.04 12.53 11 19 132 27 3
11 3.8 8.46 10.81 11.25 999 152 37 2
11 3.84 9.21 12.83 12.62 18 154 38 3
12 3.62 9.01 15.12 14.42 16 156 45 3
11 3.63 8.57 11.48 15.22 18 155 39 3
11 3.96 9.47 14.21 13.08 22 149 37 3
12 3.66 8.16 13.44 12.52 22 151 39 3
11 3.68 8.43 12.56 9.28 15 151 35 3
12 3.8 10 14.08 10.58 21 150 36 3
12 3.81 8.5 11.57 11.17 999 140 35 3
11 3.6 8.22 11.11 10.8 999 145 39 2
12 3.46 8.68 10.8 10.89 999 152 48 1
11 3.72 7.91 12.3 11.32 999 144 35 3
11 3.96 8.72 11.59 14.41 999 149 35 3
11 3.65 8.44 11.62 12.74 22 155 44 3
11 4.08 8.82 13.06 13.89 999 146 55 3
12 3.79 8.1 11.39 15 999 135 28.5 3
12 3.59 8.01 10.91 12.15 17 151 41.5 3
12 3.56 7.8 11.33 11.64 21 150 41.5 2
11 3.54 7.94 11.03 15.51 18 161 53 3
11 3.48 8.39 11.98 10.06 22 143 34 3
11 3.94 8.74 13.04 13.12 20 152 33 3
12 3.56 8.09 10.84 10.7 19 161 45.5 2
11 3.5 8.1 11.5 16.59 20 153 40 3
12 3.61 8.64 12.08 12.73 17 160 43.5 3
11 3.59 8 10.96 11.05 16 151 39 3
11 3.79 8.13 12.58 12.54 20 153 36 3
12 3.84 8.26 11.5 12.97 20 144 31 3
11 3.54 7.62 12.28 11.69 21 148 32.4 3
11 3.6 7.08 12.7 13.87 18 145 36.7 3
11 3.97 9.61 12.83 13.52 17 144 38 3
11 3.78 9.34 11.47 10.56 20 142 31 3
11 3.73 8.94 11.7 11.21 17 146 34 3
11 3.94 9.46 13.36 10.56 22 156 40 3
12 3.81 999 11.64 10.08 22 145 40 3
11 3.66 8.69 11.9 12.35 22 150 32 2
12 3.8 8.78 10.91 9.72 17 155 45 2
12 4.04 999 13.58 11.44 18 157 45 3
11 3.65 8.38 10.8 15.27 21 154 38 3
12 3.63 8.7 12.78 12.59 17 141 29.2 3
11 3.79 9.16 11.96 9.37 22 147 39.9 3
12 3.84 9.39 14.82 12.31 16 157 40 3
11 3.72 8.44 10.75 11.43 23 145 40 3
12 3.63 8.56 10.7 12.97 13 150 34.9 3
12 3.72 9.47 12.79 11.52 17 140 35.1 3
11 3.68 8.07 10.46 11.88 16 141 35.1 3
11 3.68 8.44 12.59 10.11 14 160 42.6 3
12 3.95 9.24 11.01 11.66 19 148 35.9 3
11 3.76 9.28 11.76 10.75 17 141 29.2 3
12 3.75 8.94 13.11 14.12 21 140 39 3
12 3.75 8.46 11.53 11.53 17 154 41.4 3
11 3.99 999 12.28 13.82 24 148 42 3
11 4 9.47 12.02 11.51 20 145 36 3
11 3.6 8.59 12.14 14.17 19 151 43.5 3
12 3.93 9.08 12.46 999 19 143 34.3 3
11 4.03 8.89 10.68 10.67 21 150 34.4 3
12 3.36 7.65 11.26 11.46 19 153 38.3 3
11 3.82 9.2 13.11 14.4 23 -99 -99 3
12 3.7 8.51 11.38 12 18 -99 -99 3
11 3.7 8.73 12.26 13.6 22 141 36 3
11 3.54 8.28 12.82 13.3 21 145 32 3
11 3.84 9.18 11.62 12 18 150 46.5 3
12 3.61 8.28 11.1 14.9 23 148 35 3
12 3.79 8.03 12.68 999 21 158 41 3
12 3.66 8.07 12.36 13.56 21 154 36 3
12 3.73 8.48 10.68 11.02 23 148 39 3
12 3.74 8.38 12.4 13.01 23 156 42 3
11 3.41 8.69 11.57 10.09 19 168 50 3
11 3.58 8.58 11.28 11.28 17 142 38 3
12 3.54 7.97 12.11 999 21 147 33 3
11 3.69 8.14 11.87 19.37 20 145 32 3
11 3.56 8.38 10.97 9.9 12 151 36 2
11 3.4 7.89 10.83 10.18 21 153 42 3
12 3.48 8.74 15.34 14.2 999 175 58 3
11 3.72 8.08 10.87 11.88 18 152 40 3
11 3.46 8.3 11.76 10.34 999 160 41 3
11 3.61 7.73 12.98 14.04 19 143 30 3
12 3.5 8.33 11.1 12.79 23 152 43 3
11 3.33 7.7 12.98 9.57 25 145 36 3
11 3.64 8.2 11.3 9.45 999 147 40 3
11 3.49 7.92 11.98 13.13 23 148 36 3
11 3.51 8.12 10.7 8.5 16 144 38 2
11 3.76 8.62 11.06 11.3 17 161 50 3
11 3.62 8.28 11.82 11.99 999 150 40 3
12 3.63 8.54 12.95 12.32 20 159 49 3
11 3.66 8.6 13.17 13.17 19 140 30 3
11 3.92 8.7 13.08 11.96 21 139 36 3
11 3.82 8.49 11 12.33 20 147 40 3
11 3.44 8.28 11.07 11.25 16 149 36 3
11 3.49 8.36 14.21 999 17 136 33 3
11 3.8 8.04 11.5 10.28 19 148 36 3
11 3.38 8.44 10.17 10.63 17 152 38 3
11 3.23 8.44 10.72 10.24 999 160 45 3
11 3.58 8.79 10.44 10.42 15 152 35 3
12 3.69 9 11.32 10.41 23 151 37 3
11 3.71 9.07 12.87 11.13 16 140 29 3
11 3.72 8.96 11.12 9.84 17 145 36 3
12 3.54 8.41 10.81 13.82 14 160 45 3
11 3.3 7.99 10.38 14.68 24 159 49 3
11 3.56 8.49 14.47 17.17 25 150 40 3
12 3.39 8.32 11.87 13.9 25 150 32 3
11 3.6 8.08 11.79 15.17 25 148 35 3
12 4.17 9.19 13.18 16.09 24 147 55 3
11 3.54 8.11 11.44 14.86 25 140 30 3
11 3.6 8.33 11.5 14.65 24 140 30 3
12 3.68 8.51 11.1 15.01 25 150 40 3
12 3.81 8.62 13.22 15.62 25 155 49 3
11 3.6 8.1 10.58 12.08 25 140 30 3
12 3.47 8.16 11.66 15.41 25 149 38 3
12 3.53 8.04 12.1 14.55 999 134 28 3
12 999 999 999 999 25 144 31 3
11 3.61 8.04 11.54 13.81 999 143 38 3
11 3.86 8.57 12.5 11.62 19 149 39 3
11 3.59 7.94 11.76 14.67 25 144 33 2
11 3.74 8.44 12.68 15.02 21 147 37 3
11 4.02 8.99 11.86 13.05 23 136 34 3
12 3.78 8.79 12.39 13.39 17 155 40 2
11 3.78 8.84 12.81 12.13 19 160 41 3
11 3.82 8.2 15.08 12.17 25 136 29 3
11 3.85 8.36 11.83 12.26 15 149 40 3
12 3.78 8.58 12.1 12.26 15 146 35 3
12 3.72 8.21 10.74 10.81 19 144 35.6 3
11 3.51 8.34 11.56 999 13 147 33 3
12 3.8 9.44 13.28 999 20 142 39 3
11 3.82 8.57 14.59 999 18 149 39 3
11 3.83 8.79 11.47 10.72 19 140 31 3
11 3.54 8.13 12.38 11.02 21 143 34 3
11 3.36 8.3 12.06 12 19 149 41 3
11 3.82 9.18 12.72 11.56 24 138 36 3
11 3.78 8.5 13.14 12.13 20 135 29 3
11 3.62 8.81 12.51 999 20 149 34 3
11 3.55 8.41 14 18.99 20 162 42 3
12 3.77 8.65 12.31 16.04 18 140 35 3
12 3.8 8.22 12.01 10.03 16 154 42 3
12 3.49 8.5 12.47 10.05 22 152 40 3
11 3.62 7.88 11.01 9.08 16 143 36 3
12 3.69 8.03 11.23 11.12 22 150 32 3
11 3.83 8.57 11.4 14 24 145 38 3
11 3.63 7.94 11.98 12.01 15 140 36 3
11 3.64 8.29 11.84 12.42 21 139 35 3
12 3.69 7.98 11.28 9.45 13 143 33 3
12 3.68 8.14 12.07 15.22 22 140 33 3
11 3.56 7.96 11.36 13.01 15 149 38 3
11 3.6 8.5 11.68 11.78 16 145 32 3
12 4.02 8.96 13.78 11.59 20 147 32 3
12 3.87 9.66 13.47 11.79 21 153 40 3
11 3.92 9.29 12.97 11.17 19 149 39 3
12 3.91 9.07 12.51 11.66 19 158 40 3
12 3.59 8.46 10.98 11.22 11 148 35 3
12 3.74 9.28 12.38 10.5 8 160 48 2
12 3.61 8.23 10.98 9.86 20 154 36 3
11 3.76 9.16 12.07 10.5 19 145 35 3
12 3.63 8.86 11.51 11.19 17 150 39 3
12 4.14 9.53 17.09 10.47 20 159 47 3
11 3.87 9.28 12.51 11.34 20 157 35 3
11 3.86 8.8 11.32 10.19 23 145 37 3
12 3.58 8.08 12.46 14.14 15 150 37.8 3
11 3.7 8.44 12.84 12.6 23 141 36 3
11 3.71 8.72 12.09 11.5 21 142 36 3
12 3.81 9.02 13.73 15.19 11 158 41.6 3
12 3.57 8.34 11.52 11.4 999 146 38 3
12 3.76 8.66 999 14.88 15 164 40.9 3
12 3.71 8.46 11.86 11.6 20 143 35 3
12 4.06 8.98 13.54 15.5 22 -99 -99 3
12 3.58 8.43 11.97 12.2 19 156 41 2
12 3.71 8.82 12.62 12.1 21 -99 -99 3
12 3.68 8.4 11.58 12.2 23 143 33 3
11 3.41 8.01 11.89 15.37 17 154 40.1 3
12 3.78 8.97 12.52 12.2 21 146 35 3
11 3.54 8.53 12.28 10.3 18 153 34.5 3
11 3.47 7.63 10.84 11.79 13 148 35.3 3
11 3.49 8.06 13.39 13.48 18 155 43.8 3
12 3.68 8.63 12.38 14.09 16 152 34.4 3
11 3.78 8.22 12.49 15.75 19 153 46.9 3
12 4 8.68 13.16 11.92 999 160 55.4 3
11 3.66 8.46 12.1 11.65 16 140 38.8 3
12 3.6 7.69 11.46 12.31 14 142 33.4 3
11 3.38 8.02 10.6 12.16 25 152 37 3
12 3.28 7.96 10.86 9.26 19 160 42 3
11 3.5 8.13 11.99 11.08 13 143 33 3
11 3.73 8.35 14.7 12.43 19 149 37 3
12 3.53 8.36 11.38 10.06 999 157 41 3
12 3.61 8.1 12.64 11.45 17 150 38 3
11 3.64 8 11.17 15.07 20 147 33.9 3
12 3.51 7.98 11.07 11.3 16 138 27.6 3
11 3.31 7.94 11.2 12.18 11 140 33 3
11 3.41 8.14 11.34 16.45 15 140 32 3
11 3.12 8.3 11.32 12.16 17 148 35 3
12 3.58 8.2 11.5 13.4 14 130 27 3
11 3.4 8.62 12.1 13.34 23 146 35 3
11 3.11 8.39 11.66 10.7 13 149 45 3
11 3.36 8.42 10.84 11.04 16 158 43 3
11 3.69 7.9 12.14 15.11 999 147 38 3
11 3.81 8.94 11.93 999 23 147 31.2 3
12 3.73 8.28 11.29 11.69 25 140 28.8 3
11 3.76 9.33 12.92 15.69 18 160 42.1 3
12 999 999 999 999 21 144 30 3
12 3.94 9.11 11.36 11.2 16 150 35 3
12 999 999 999 999 23 142 31 3
11 3.71 8.99 14.06 17.5 22 149 36 3
11 3.86 9.41 13.51 12.79 17 148 40 3
11 3.63 8.38 11.19 10.19 18 149 44 2
11 3.88 8.46 12.78 13.16 22 139 31 2
11 3.35 8.71 12.2 10.12 18 148 37 3
11 3.87 8.68 11.74 14.63 16 136 28 3
11 3.58 9.48 12.98 12.33 23 139 29 3
11 3.58 8.57 11.66 13.12 19 165 41 3
11 3.82 8.78 10.52 13.78 18 143 36 3
12 3.94 8.86 12.82 13.02 20 147 35 3
12 3.96 8.63 10.74 14.58 16 145 33 3
11 3.86 8.65 12.08 9.24 23 160 47 3
12 3.78 8.34 10.7 11.95 16 137 31.8 2
11 4.02 9.42 12.96 12.4 18 161 50.9 3
11 3.87 9.09 12.5 12.42 14 162 57.8 3
12 3.8 9.14 11.73 9.49 17 134 31 3
12 3.62 8.35 11.54 10.44 20 150 40 3
11 3.88 8.79 11.86 11.12 11 140 31 2
12 3.71 8.92 11.52 10.45 18 167 44 3
12 999 999 999 999 19 145 31 3
11 3.87 7.18 11.94 12.23 17 144 34 2
11 999 999 999 999 18 144 39 2
12 3.92 9.17 11.93 12.56 21 149 36 2
11 3.72 8.4 16.76 11.27 15 148 34 3
11 3.68 8.92 11.72 11.47 17 146 34 3
11 3.76 8.53 12.24 12.34 18 140 31 2
11 3.94 8.8 12.43 10.7 17 143 34 3
11 3.8 9.29 11.89 12.79 18 160 50 3
11 3.88 8.73 11.93 12.99 14 149 41 3
11 3.88 9.47 14.7 14.09 23 -99 -99 3
11 3.62 8.59 12.78 11.63 21 152 46 3
12 3.88 8.54 11.17 13.04 18 144 35.4 3
11 3.82 8.62 12.22 15.67 23 152 39 3
11 3.64 8.43 10.96 11.62 22 155 39 2
11 3.78 8.42 11.19 11.94 20 153 42 2
11 3.83 8.86 11.03 12.02 20 156 40 2
11 3.72 8.12 10.62 10.18 18 141 31 3
11 3.89 8.68 11.92 13.46 21 156 49 2
11 3.51 8.38 12.07 10.94 18 148 34 3
11 3.68 8.18 11.04 9.61 20 142 34 3
11 3.61 8.57 10.7 10.38 22 156 41 2
11 3.73 8.48 10.36 11.2 21 149 36 3
11 3.73 8.73 12.14 11.5 20 148 32 3
11 3.58 7.88 13.3 11.26 18 142 32 3
12 3.57 8.34 11.17 12.28 21 154 41 3
11 3.57 8.22 10.47 8.56 23 143 31 2
12 3.61 8.52 11.41 12.48 20 138 31 3
12 3.82 7.98 10.84 9.41 16 146 37 3
12 3.72 8.32 11.8 11.17 19 148 36 3
12 3.68 8.38 11.02 9.8 14 133 31 3
11 4.09 8.59 12.87 14.45 20 150 35 3
12 3.78 9.1 12.78 999 21 162 49.8 3
11 3.97 8.84 10.78 12.31 21 150 32 3
12 4 8.56 12.57 12.75 20 145 35.6 3
11 3.71 8.87 11.07 13.34 25 161 38.4 3
11 3.69 8.43 10.97 13.93 18 139 35.1 3
12 3.84 8.91 11.13 10.38 20 157 41.5 3
11 4.09 8.04 11.6 11.5 24 145 32.9 3
12 4.25 8.47 11.59 999 25 149 41.2 3
12 4.22 9.03 11.81 12.94 19 152 35.9 3
12 3.78 8.44 13.02 10.2 22 137 33 3
11 3.99 8.21 999 11.77 23 140 32 3
11 3.76 8.47 11.79 11.56 21 153 43 3
11 999 999 999 999 23 151 40.5 3
12 3.73 8.16 10.96 10.22 22 159 40 3
11 3.82 8.11 12.6 11.29 21 133 30 3
11 3.78 8.52 11.03 13.89 19 166 45 3
11 3.69 8.28 11.42 13.84 22 152 36.5 3
12 3.58 8.65 11.01 11.88 23 154 40 3
11 3.39 8.28 10.5 11.57 12 148 34 3
11 3.67 8.01 11.07 14.2 23 154 38 2
11 3.76 7.7 10.68 12.49 20 144 35 3
11 3.61 8.07 11.11 10.25 25 153 40 2
12 3.63 7.98 11.03 15.16 18 141 32 3
11 3.66 8.01 13.8 12.93 22 142 34 3
12 3.76 8.59 12.36 14.5 22 152 40 3
12 3.7 8.82 12 11.05 25 165 45 2
12 3.73 8.34 11.26 10.51 23 152 41.5 3
11 3.82 8.5 10.92 8.78 15 141 34 3
11 3.88 8.6 11.21 10.83 25 151 39 3
11 3.82 8.61 12.53 10.66 16 158 52 3
12 3.56 8.92 11.17 12.19 20 146 33 3
11 3.8 8.35 10.97 10.07 999 144 33 3
12 3.81 8.79 11.27 10.87 9 144 40 3
11 3.58 8.68 11.28 9.97 22 149 37 3
11 3.79 8.82 11.42 10.53 12 151 38 3
11 3.57 8.13 11.2 9.43 12 148 30 3
11 3.3 9.42 12.97 16.49 999 150 46 3
12 3.7 8.52 11.96 10.72 13 145 32 3
11 3.9 999 12.48 13.38 999 156 42 3
12 3.76 9.82 11.81 14.01 999 164 45 3
11 3.78 9.62 12.28 13.27 999 151 41 3
11 3.71 9.53 12.02 11.15 999 156 42 3
12 3.9 8.99 11.79 10.94 10 144 40 3
11 3.94 9.72 11.76 12.21 999 156 45 3
11 3.67 9.74 12.08 13.59 999 162 45 3
11 3.9 9.68 12.58 12.19 999 147 37 3
11 3.64 9.48 11.38 13.31 999 153 47 3
11 3.66 9.19 12.38 12.93 11 145 39 3
12 4.24 9.41 12.12 999 999 150 44 3
12 3.79 9.63 12.06 13.66 999 151 35 3
11 3.91 9.17 11.96 12.75 999 150 42 3
11 3.72 9.11 12.44 12.96 19 151 39 3
11 3.82 9.98 13.01 11.18 9 153 45 3
12 4.06 9.38 13.34 12.27 999 152 38.1 3
11 3.69 8.36 11.62 13.6 22 144 34 3
11 3.69 8.38 11.11 10.2 18 159 39 3
11 4 8.87 12.08 11.79 21 143 35 3
11 3.78 8.76 11.76 11.29 14 145 33 3
12 3.7 8.75 11.68 10.59 16 145 34 3
11 3.86 8.61 10.48 9.87 22 145 36 3
12 3.78 8.93 11.88 11.45 22 154 44 3
11 3.85 8.58 12.33 11.18 21 143 35 3
12 3.7 8.38 11.16 9.62 16 151 40 3
12 3.77 8.38 11.64 9.64 14 146 35 3
12 999 999 999 999 18 161 45 2
12 3.98 8.97 11.5 11.38 18 158 50 3
11 3.52 8.32 10.73 10.71 11 158 42 2
12 3.72 9.28 11.84 11.26 20 144 30 3
11 3.63 8.12 12.01 11.26 20 150 37 3
12 3.76 8.76 11.5 10.96 22 160 46 3
11 999 999 999 999 18 157 43 3
11 3.78 8.93 999 11.95 18 163 50 3
12 3.53 7.62 10.86 11.28 17 140 32 3
12 3.68 7.39 13.53 11.14 19 135 30 3
11 3.71 8.21 11.24 10.27 17 145 35 3
11 3.63 8.2 11.33 12.1 17 140 35 3
11 3.62 8.24 12.34 10.45 18 140 30 3
11 3.78 8.21 10.89 10.61 18 140 35 3
11 3.94 8.46 11.26 12.42 999 149 36 3
11 3.75 8.51 13.01 11.47 21 148 49 3
12 3.71 8.2 10.52 11.34 17 142 34 3
11 3.78 8.11 11.91 13.04 12 148 42 3
11 3.92 8.48 11.33 13.19 18 134 32 3
11 4 8.43 10.77 10.46 25 165 51 3
11 3.94 8.71 12.01 12.7 16 146 40 3
11 3.79 8.5 14.51 10.83 20 148 39 3
11 3.72 8.89 12.04 999 15 145 39 3
12 4.07 9.61 12.79 14.63 23 150 45 3
11 3.63 8.17 11.64 10.39 18 147 43 3
11 4.09 9.08 10.52 10.58 19 139 34 3
12 3.81 8.97 12.06 12.29 21 160 47 3
11 3.75 8.65 13.1 9.81 20 153 42 3
12 3.78 9.02 11.22 12.25 23 154 49 3
11 3.66 8.41 11.61 11.51 999 155 38 3
12 3.67 8.64 11 12.96 999 140 32 3
12 4.01 9 13.74 14.08 13 140 38 3
12 3.57 8.56 12.81 16.03 23 145 35 3
11 999 999 999 999 21 150 35 3
12 3.76 8.9 11.97 12.18 19 150 44 3
12 3.77 8.94 11.64 10.23 20 156 40 3
11 999 999 999 999 16 145 35 3
11 3.71 8.52 11.83 13.4 999 146 35 3
12 3.6 8.28 13.8 12.6 21 144 34 3
11 3.62 8.78 12.42 12.94 15 138 33 3
11 3.73 8.72 10.28 13.65 18 144 37 3
11 999 999 999 999 17 139 34 3
11 3.6 8.3 10.97 11.61 20 142 35 3
11 3.51 8.65 11.3 13.08 20 155 42 3
12 999 999 999 999 22 154 42 3
12 3.63 8.6 13.1 11.49 19 143 35.5 3
11 3.69 8.42 10.93 11.04 22 147 38 3
11 3.66 8.36 11.74 12.13 22 136 32 3
11 3.72 8.97 13.5 12.05 19 158 43 3
12 3.78 8.51 11.73 16.11 22 143 39 3
12 3.93 8.73 11.36 11.3 17 149 40 3
11 3.98 8.61 11.89 11.43 21 142 38 3
11 3.75 9.14 12.38 11.25 22 136 34 2
11 3.74 999 12.51 10.26 18 153 39 3
11 3.96 9.36 12.78 10.36 14 148 38 3
12 3.44 9.54 12.65 14.05 18 159 42 3
11 3.49 8.22 10.51 10.37 18 166 40 3
12 3.57 8.26 10.98 10.51 15 145 35.4 3
11 3.53 7.76 12.11 10.71 22 153 40 3
11 3.64 8.59 10.6 11.53 20 135 28 3
12 3.62 9.14 11.42 10.29 17 159 42 2
11 3.64 10 10.76 10.76 16 150 33 3
11 3.7 9.2 11.04 11.5 18 155 40 3
12 4.1 9.44 10.69 10.82 20 143 36.5 3
11 999 999 999 999 17 -99 -99 3
12 3.71 8.33 12.81 10.43 20 151 37 3
12 3.56 8.38 10.47 11.35 17 158 44 2
11 4.11 8.86 12.63 11.76 18 152 36 3
11 3.87 8.82 11.25 10.74 12 146 33 2
11 3.51 8.78 11.59 10.82 14 153 36 3
11 999 999 999 999 20 -99 -99 3
11 999 999 999 999 19 -99 -99 3
11 3.8 9.04 11.61 9.76 23 152 37.5 3
11 3.42 8.26 11.75 11.29 18 168 48 3
11 3.88 8.38 11.58 999 22 146 39 3
11 3.78 9.11 11.18 12.8 22 140 30 3
11 3.82 9.23 12.8 12.93 16 160 43.5 3
11 3.94 9.01 13.9 13.74 999 153 40.2 3
11 3.94 9.18 11.57 13.18 16 137 35.5 3
11 3.51 8.41 10.3 10.4 18 148 34.5 2
12 3.88 8.39 11.57 10.64 12 153 35.2 3
11 3.73 8.78 13.28 12.3 20 150 38.8 3
12 3.78 8.34 11.2 12.13 15 154 38 3
12 3.73 8.94 12.07 11.12 23 152 35 3
11 3.38 8.59 10.78 9.72 18 152 49 3
12 3.69 8.82 11.82 11.94 11 163 49 3
11 3.81 9.22 11.94 11.87 999 156 48 3
11 3.94 8.18 12.1 16.72 20 999 99 3
11 3.71 8.41 11.19 9.93 6 150 37 3
12 3.68 7.72 10.71 8.71 10 153 39 3
12 3.6 8.65 11.17 9.47 20 151 43 3
11 4.17 9.38 12.21 12.53 23 132 28 3
12 3.94 9.26 13.14 14.53 19 142 33 3
12 3.79 8.98 11.86 12.81 23 148 42 3
12 3.48 8.53 12.26 11.93 19 145 38 3
11 3.23 8.72 999 999 999 143 32 3
12 3.97 9.01 12.2 11.4 15 145 39 3
11 3.99 8.81 11.79 12.01 25 132 29 3
12 3.63 8.62 11.1 13.07 25 156 35.2 3
11 3.53 8.66 12.38 11.45 18 159 40 3
11 3.97 8.69 13.48 14.39 18 170 60 3
11 3.49 8.29 11.41 11.03 19 141 39 3
11 3.44 8.12 10.71 12.07 14 141 37 3
12 3.48 8.14 10.91 11.43 18 150 35 3
12 3.42 8.51 12.61 14.2 23 150 42 3
12 3.67 9 12.42 10.42 18 150 35 3
11 3.53 8.86 13.4 13.13 19 153 35 3
11 3.41 8.13 10.58 11.48 19 145 33 3
12 3.87 8.96 11.79 16.16 19 160 43 3
12 3.42 8.41 12.9 11.23 10 148 40 3
11 3.63 8.72 11.06 10.48 21 143 32 3
11 3.62 8.79 11.07 9.28 11 150 35 3
11 3.65 8.07 11.39 12.48 10 156 39 3
12 3.82 8.99 15.03 10.2 16 157 43 3
12 3.7 8.6 11.8 11.39 16 149 39 3
11 4.09 9.12 13.17 13.25 23 142 40 3
11 3.91 9.57 12.1 10.37 23 154 47 3
11 3.88 8.86 11.22 10.97 14 157 42 2
11 3.95 9.36 12.1 11.01 24 154 40 3
12 3.73 9.17 11.8 10.38 19 160 46 3
12 3.91 9.22 12.89 11.22 20 155 50 3
11 3.96 9.28 11.64 9.97 17 158 51 3
11 999 999 999 999 15 999 99 3
12 3.68 8.63 12.3 10.7 16 143 32 3
12 3.88 999 14.41 11.22 15 150 40 3
11 3.89 8.78 11.38 9.97 23 150 32 3
11 3.63 999 14.01 10.72 15 150 38 3
11 3.89 999 14.48 12.44 19 138 36 3
11 3.58 9.93 14.71 11.41 18 139 32 3
12 3.76 999 15.1 15.62 22 135 25 3
12 999 999 999 999 23 147 33 3
11 3.73 9.17 13.07 11.18 21 153 39 3
11 3.62 9.04 12.07 10.49 20 144 37 3
11 3.6 7.81 11.92 16.66 19 160 47 3
12 3.81 8.87 11.96 11.89 23 152 38 3
11 3.46 8.16 12.12 18.46 999 157 43 3
12 3.78 8.35 11.18 12.47 17 152 43 3
11 3.56 8.1 13.15 15.11 20 146 40 3
12 999 999 999 999 24 -99 -99 3
11 3.8 8.52 12.36 999 18 152 38 3
11 999 999 999 999 13 -99 -99 3
11 3.79 8.57 11.69 18.49 12 161 43 3
11 3.52 8.17 12.17 999 16 157 45 3
11 3.95 8.32 12.68 15.75 21 145 36 3
11 999 999 999 999 20 -99 -99 3
12 3.75 8.06 10.92 14.09 17 148 34 3
12 3.64 8.23 11.21 13.99 15 144 35 3
12 3.51 8.01 10.74 11.21 24 140 34 3
12 3.69 8.91 12.8 14.41 20 158 60 3
12 3.63 8.56 11.29 11.78 22 153 38 3
12 3.68 8.36 10.68 11.86 20 143 32 3
11 3.76 9.26 11.38 12.35 17 138 35 3
12 3.86 8.57 11.28 11.03 22 162 47 3
12 3.56 7.73 11.87 11.77 19 140 38 3
11 3.83 8.96 11.08 12.08 21 141 36 3
11 3.57 7.97 10.18 13.58 20 154 39 3
11 999 999 999 999 18 -99 -99 3
12 3.82 8.8 11.9 13.76 14 152 36 3
11 3.63 8.36 11.47 13.29 20 154 41 3
11 3.73 9.48 12.3 12.9 22 149 35 3
11 3.57 8.66 11.73 12.3 19 144 31 3
11 3.78 9.21 12.93 10.74 23 156 43 3
11 3.87 9.6 13.42 12.75 999 153 44 3
12 3.78 8.64 12.29 13.76 999 145 44 3
11 3.42 8.34 12.89 14.33 17 145 31 3
12 3.16 8.03 10.81 11.99 15 151 42 3
11 3.62 8.24 13.98 12.19 20 151 39 3
11 3.38 7.76 10.52 9.77 17 147 30 3
12 3.41 8.81 11.91 9.42 18 147 39.5 3
11 4.12 9.31 11.8 12.95 20 157 41.5 3
11 3.7 8.78 12.6 13.11 22 150 38 3
12 3.91 8.7 11.91 10.52 18 140 34 3
12 3.62 8.06 11.18 9.21 7 143 31 3
11 3.89 9.41 12.94 9.59 17 148 43.5 3
11 3.48 8.51 10.33 11 17 153 38 3
12 3.81 8.82 11.31 12.12 21 143 33 3
12 3.68 8.87 11.23 10.55 17 146 38 3
11 3.78 8.51 13.11 11.37 22 146 33.5 3
12 3.68 8.59 12.41 12.52 17 155 38.5 3
12 4.03 8.81 11.82 11.8 22 143 33.5 3
11 3.88 999 12.92 11.65 17 156 48 3
11 3.93 8.44 11.58 12.43 18 147 35.5 3
11 3.97 8.8 12.09 9.56 17 145 33 3
12 3.78 8.57 11.61 11.28 21 152 39 3
12 3.91 8.66 11.23 11.86 22 134 27 3
12 3.88 8.87 12.06 10.81 19 148 37 3
12 4.02 9.5 12.26 11.58 19 150 28.5 3
12 3.94 8.28 12.02 12.39 24 143 32 3
11 3.79 8.47 12.38 15.42 999 151 33 3
11 3.73 8.56 13.89 16.5 19 155 36 3
11 3.78 8.51 12.3 12.61 20 151 33 3
12 3.97 9.55 12.56 12.29 18 162 49 3
11 3.17 8.1 10.97 10.08 13 159 55 3
12 3.78 7.97 12.39 13.21 21 151 41 3
12 3.63 7.68 10.12 9.66 16 142 36 3
11 3.84 8.07 11.02 11.47 17 148 38 3
12 3.78 7.9 12.51 11.94 9 146 35 3
12 3.63 7.97 14.66 11.44 10 150 34 3
11 3.61 7.8 9.72 12.12 18 147 35 3
12 3.84 8.17 10.64 10.72 13 154 45 3
11 3.94 8.32 11.96 12.47 22 140 32 3
11 3.61 7.78 11.8 11.9 22 160 44 3
12 3.74 8.12 11.94 12.53 13 145 33 3
12 3.87 7.91 10.43 11.65 19 142 32 3
11 3.68 8.25 12.71 13.59 11 147 40 3
11 3.62 7.94 12.02 11.12 17 148 38 3
11 3.94 8.28 11.75 11.94 20 139 31.5 2
11 3.96 8.2 999 10.82 16 141 41.6 3
11 3.72 8.13 12.57 13.06 22 147 38.1 3
12 3.78 8.38 11.38 9.64 15 146 34.8 3
12 3.68 8.17 10.18 11.08 23 145 35.2 3
12 3.91 9.06 11.87 16.36 17 155 53.4 3
11 4 8.51 11.31 10.66 19 144 35.9 3
12 3.91 8.17 11.72 16.2 15 150 38 3
11 3.7 8.16 12.18 16.14 16 151 40.6 3
11 3.88 8.64 12.47 12.59 21 158 43.7 3
11 3.9 8.51 12.48 11.91 13 149 34.6 3
12 3.81 8.8 12.39 13.31 16 155 46.3 3
12 3.72 8.24 10.96 10.98 13 146 34.8 3
12 3.76 8.23 10.74 13.26 18 134 27.9 3
11 3.62 8.17 13.43 12.86 13 151 37.8 3
12 4.17 8.92 13.62 14.09 19 139 41 3
11 3.76 8.96 12.96 14.9 13 153 38 3
12 3.19 7.93 10.04 11.45 14 147 36 3
12 3.57 8.14 10.3 9.61 10 152 36.9 3
11 3.65 8.01 11.64 9.98 16 155 42.4 3
12 3.96 8.36 11.62 9.5 15 148 41.3 3
11 3.56 7.7 11.4 12.74 21 142 30.9 3
11 3.84 8.26 11.64 12.37 16 148 33 3
11 3.44 8.43 11.44 13.81 22 151 42.6 3
11 3.51 7.92 11.38 14.17 16 156 41.2 2
12 3.63 8.88 13.22 13.03 999 163 56 3
12 3.68 8.88 15.31 12.29 24 145 36.8 3
11 3.58 8.76 12.57 10.25 19 146 40.4 3
11 3.56 7.5 10.36 10.7 13 148 33 3
12 4.01 7.99 11.73 10.28 10 150 39 3
11 3.68 7.91 11.09 9.37 15 148 30 3
12 3.54 7.97 10.93 9.8 16 154 38 3
11 3.9 8.57 11.86 11.94 25 154 41 3
12 3.91 8.92 12.87 11.13 25 162 58 3
12 3.84 8.31 12.58 14.94 20 151 41 3
11 4.14 9.3 11.49 10.94 24 149 45 3
11 3.8 8.79 12.18 13.87 999 151 49 3
12 3.68 8.46 11.79 11.78 22 141 35 3
12 3.68 8.39 11.68 12.26 22 156 43 3
11 3.91 8.81 11.02 10.87 24 150 38 3
11 3.87 8.5 11.12 9.78 23 141 35 3
11 3.96 8.99 11.28 11.92 24 134 29 3
11 3.76 8.52 12.16 11.15 21 142 31 3
12 3.92 8.43 10.9 9.45 21 142 34 3
11 3.82 8.47 12.11 999 22 161 51 3
11 3.74 8.82 11.68 13.94 23 137 29 3
11 3.88 9.16 11.91 11.52 25 152 40 3
11 3.86 8.56 12.88 13.12 17 146 36 3
11 3.7 7.9 11.36 12.19 16 160 41 3
11 3.6 8.16 12.89 9.99 15 151 35.1 3
11 3.59 7.78 10.51 12.57 8 147 35 3
12 3.76 7.68 10.41 10.94 16 143 30 3
11 3.58 7.71 10.24 12.97 16 155 38 3
12 3.38 7.58 11.73 14.09 8 154 40 3
12 3.68 7.46 10.11 10.97 13 155 40 3
11 3.68 7.98 10.84 10.85 17 152 38 3
11 3.64 7.46 9.78 11.48 15 144 30 2
11 3.68 7.99 11.09 10.44 13 143 36 3
11 3.41 7.58 10.57 11.41 19 150 36 3
11 3.81 8.08 10.59 11.19 14 152 36 3
11 3.57 7.8 11.68 12.03 12 145 35 3
11 3.79 7.54 9.82 9.24 14 149 32 3
11 3.72 8.34 11.38 12.82 24 135 35 3
12 3.54 7.92 10.75 12.25 13 141 35 3
11 3.62 8.61 12.56 13.94 22 147 45 3
11 3.82 8.57 11.11 13.41 18 150 38 2
12 3.52 8.79 11.79 14.56 999 -99 -99 3
11 3.66 8.57 12.81 14.03 21 136 31 3
11 3.72 8.38 11.28 10.4 17 138 28 3
12 3.73 9.07 999 11.03 10 150 38 3
12 4.1 9.16 12.56 15.15 17 145 35 3
12 3.61 8.57 11.47 11.94 15 148 43 3
12 3.61 8.78 11.16 11.55 15 150 40 2
11 3.38 7.5 11.29 12.22 11 144 35 3
12 3.71 8.87 11.5 11 21 143 33.4 3
11 3.64 8.58 12.42 11.43 22 150 42.6 3
12 999 999 999 999 21 -99 -99 3
12 3.73 9.21 13.1 11.19 22 150 47.3 3
12 999 999 999 999 21 -99 -99 3
12 999 999 999 999 21 158 45 3
11 3.58 8.17 11 11.81 19 148 39.8 3
11 3.59 8.28 11.7 11.16 20 150 37 3
11 3.71 8.44 14.42 13.97 999 143 31.4 3
11 3.44 8.38 11.5 12.25 18 151 36.2 1
12 3.51 8.31 11.24 11.15 20 150 34.8 3
11 999 999 999 999 21 -99 -99 3
12 3.71 9.73 13.78 12.25 25 147 40.5 3
11 3.76 8.33 12.84 13.39 999 149 39 3
12 3.69 8.57 12.5 12.18 999 152 43 3
11 4.12 9.78 13.08 11.34 999 150 42 3
12 3.78 9.41 13.17 12.89 11 151 36.3 3
12 3.68 9.41 12.47 12.97 15 148 34.4 3
12 3.58 8.83 13.08 10.09 17 144 32.2 3
11 3.84 8.75 12.31 10.14 17 158 48 3
11 3.62 8.61 12.86 9.83 18 155 38 3
12 3.87 8.78 11.72 13.8 22 147 48.5 3
12 3.68 8.56 11.22 11.56 999 154 38.9 3
11 3.83 8.57 11.78 999 22 142 27.8 3
11 3.5 7.81 10.6 11.77 23 146 36.9 2
11 3.23 7.8 13.14 13.95 999 140 37.4 3
11 3.65 8.28 13.44 13.72 23 148 32.1 3
11 3.62 8.52 11.68 9.41 23 155 42.2 2
11 3.7 8.54 13.68 13.22 19 147 34.8 3
12 3.41 7.94 11.41 13.36 20 145 35.6 3
12 3.62 7.87 10.82 10.62 23 145 38.9 3
11 3.62 8.69 11.22 12.69 23 148 41.5 3
11 3.74 8.32 10.28 9.36 21 999 99 3
12 3.44 8.29 14.23 12.43 19 142 37.9 3
11 3.88 999 14 15.76 23 160 39.5 3
12 3.58 7.87 10.46 11.95 18 142 33.8 3
11 3.62 8.29 11.14 11.06 16 143 32.2 3
12 3.68 8.44 11.29 12.38 21 145 36.1 3
12 3.92 8.91 13.54 10.69 19 153 39.5 3
12 3.68 8.57 11.27 999 999 140 34 3
12 3.71 8.42 11.6 11.88 15 150 35 3
11 3.7 8.96 12.32 12.15 18 159 50 3
11 3.58 8.28 11.56 12.29 15 147 38 3
12 3.57 8.51 11.86 10.08 21 156 42 3
12 3.72 8.7 11.13 15.82 22 151 36 3
12 3.79 8.56 11.21 12.21 15 142 41 3
11 3.73 9.02 12.14 15.3 999 145 36 3
12 3.78 9.12 11.19 10.65 20 151 45 3
12 3.53 9.12 12.17 12.58 16 143 38 3
11 3.94 9.08 11.22 11.53 17 151 35 3
11 3.54 8.78 12.19 10.87 13 145 40 3
11 3.81 8.72 12.56 13.25 24 153 35 3
11 3.84 9.08 12.18 11.42 21 147 34 3
12 999 999 999 999 20 160 50 3
11 4.02 9.68 13.67 9.45 20 148 34 3
12 3.49 8.92 13.68 999 21 155 43 3
11 3.83 8.51 12.29 11.24 21 146 33.6 3
12 3.4 8.01 11.29 12.55 18 149 43 3
11 3.33 8.11 10.64 11.26 22 154 50 1
12 3.47 8.26 11.31 999 22 154 38 3
11 3.84 8.69 11.14 13.24 20 148 47 3
12 999 999 999 999 20 149 32 3
12 999 999 999 999 15 146 44 3
11 3.97 9.82 15.17 18.22 23 156 50 3
11 3.58 8.61 12.5 10.27 24 138 30 3
12 3.96 9.38 12.68 16.33 16 145 34 3
11 3.89 8.73 12.12 13.71 17 141 38 3
12 999 999 999 999 23 144 40 3
11 3.79 8.78 12.79 12 22 142 41 3
11 3.62 8.43 12.61 12.1 20 148 35 3
12 3.8 8.84 11.23 11.85 21 139 30 3
11 3.57 7.46 10.96 8.93 14 153 41 2
11 999 999 999 999 21 145 30 3
12 3.68 8.92 12.23 11.72 14 141 32 3
11 3.69 8.44 12.61 12.35 22 143 35 3
12 3.82 8.87 13.48 13.63 17 141 27 3
12 999 999 999 999 22 150 39 3
12 3.93 8.34 14.35 11.77 15 150 36 3
11 3.88 8.73 12.17 12.02 17 151 33.3 3
11 3.93 8.61 11.49 10.91 11 147 33.9 3
11 3.42 8.18 10.94 10.38 20 142 32 3
12 3.68 8.23 11.38 999 20 165 48 3
12 999 999 999 999 23 140 36 3
11 3.38 8.33 11.71 16.69 21 151 40 3
11 3.6 8.28 11.14 11.86 17 150 46 3
12 3.57 8.57 12.44 999 19 152 43 3
11 3.75 8.64 12.52 14.85 23 148 35 3
12 3.46 7.47 11.14 13.33 23 140 29 3
11 3.71 8.32 11.53 13.64 23 150 38 3
11 3.48 8.51 12.44 11.18 24 149 39 2
12 3.84 7.97 13.04 13.65 24 132 29 3
11 3.58 8.93 11.96 11.17 24 151 38 3
12 3.3 8.18 11.73 18.85 14 151 41 3
11 3.58 8.65 11.66 11.74 999 144 34 3
11 3.71 8.51 11.81 13.75 21 158 44 3
11 3.61 8.17 11.73 999 21 156 42 3
11 3.98 9.48 12.74 14.14 20 155 57 3
12 3.57 8.68 13.7 19.23 15 149 43 3
11 3.86 8.87 12.79 12.49 21 152 37 3
12 3.76 8.92 12.38 12.21 15 158 46 3
11 3.5 8.46 12.74 13.31 22 143 32 3
11 3.69 8 11.81 15.83 25 156 38 2
12 3.64 8.1 11.57 12.97 18 144 32 3
12 3.78 8.39 11.01 13.27 17 143 35 3
12 3.8 8.56 12.04 12.22 13 150 40 3
11 3.82 8.78 12.98 12.96 23 149 39 3
12 3.6 8.35 11.26 11.29 25 146 33 3
12 3.86 8.62 11.08 12.79 23 150 43 3
11 3.46 8 10.96 13.5 17 151 32 3
11 3.78 8.22 11.11 11.72 13 146 35 3
11 3.48 7.78 10.41 12.4 17 161 45 3
12 3.78 8.11 11.08 12.32 19 153 40 3
11 3.8 8.18 11.6 12.21 25 152 39 3
12 3.46 8.01 10.42 14.18 23 146 34 3
11 3.56 8.33 11.24 11.21 21 151 39 3
12 3.85 8.86 14.29 16.28 25 147 36 3
11 3.52 8.44 11.46 12.44 12 154 40 2
11 3.9 8.36 11.12 12.69 13 154 37 3
11 3.98 8.86 11.81 10.52 999 159 56 3
12 3.71 8.7 11.3 12.29 999 153 35 2
11 999 999 999 999 13 150 34 3
11 3.58 8.6 11.14 11.46 23 147 35 3
12 4.02 9.06 14.87 14.22 13 150 38 3
12 3.81 9.11 12.4 12.99 999 144 33 3
12 3.89 8.29 999 17.3 16 148 34 3
11 3.66 8.91 11.73 13.54 999 149 33 3
11 3.82 8.28 11.47 13.78 7 140 33 3
12 3.82 8.64 10.8 11.89 17 154 43 3
11 3.78 8.08 12.31 15.58 13 145 35 3
12 3.6 8.64 12.81 12.62 16 154 37 3
11 3.94 8.6 11.58 11.14 999 146 34 3
11 3.76 8.89 12.9 13.39 16 155 36 3
12 3.86 8.01 11.78 11.27 19 134 25 3
12 3.51 8.47 11.17 12.28 14 156 43 3
12 4.11 8.72 11.52 14.79 21 154 47 3
11 3.81 8.25 11.49 13.88 19 156 45 3
12 3.72 8.9 12.16 12.11 23 148 34 3
11 3.78 9.9 14.08 15.15 21 156 38 3
11 3.66 8.65 14.44 10.39 999 165 45 3
12 3.69 9.1 11.82 999 23 159 39 3
12 3.72 9.03 12.83 13.7 25 147 39 3
12 3.66 8.58 12.31 11.75 23 153 48 3
12 3.58 9.43 11.34 11.22 16 155 31 3
12 3.78 8.4 13.07 13.52 23 135 28.6 3
11 4.08 9.08 11.96 11.74 16 146 38 3
12 3.6 8.57 11.94 12.7 25 136 29.1 3
11 3.78 8.42 11.87 12.06 15 145 36 3
11 3.82 9.14 12.74 10.62 17 153 52 3
11 3.81 8.54 11.57 999 19 152 48 3
12 999 999 999 999 23 153 48 3
11 3.63 8.5 11.78 13 23 145 36 3
11 3.59 8.1 10.81 10.41 15 147 37 3
12 3.46 7.7 10.76 11.96 25 143 31 3
11 3.74 8.2 10.41 10.23 13 152 39 3
11 3.68 8.5 11.62 12 20 152 37 3
12 3.81 9.04 11.97 11.94 18 156 48 3
11 3.66 8.1 11.63 10.83 20 138 28 3
11 3.64 8 10.56 10.36 13 145 29 3
11 3.89 8.2 10.92 12.52 20 139 35 3
11 3.87 8.83 11.38 12.69 21 148 41 3
12 3.47 8.2 9.84 9.06 14 143 33 3
12 3.64 8 10.94 10.83 18 137 27 3
11 3.34 8.48 12.63 10 20 142 34 3
11 3.6 8.3 10.62 10.44 17 143 29 3
12 3.72 8.81 10.97 10.11 20 160 51 3
12 3.79 9.31 12.21 12.82 999 160 44 3
12 3.68 8.76 12.61 13.7 12 148 38 3
12 3.19 8.06 12.02 12.41 12 150 39 3
11 3.6 8.62 10.72 12.26 17 154 46 3
11 3.47 8.72 12.09 10.41 18 160 49 3
11 3.57 8.56 11.15 10.19 21 139 34 3
11 3.5 8.49 12.21 12.83 19 147 39 3
12 3.86 8.54 11.02 15.48 18 141 37 3
12 3.57 8.61 11.14 12.61 19 164 40 3
11 3.51 8.73 13.63 11.91 16 154 44 3
11 3.95 8.72 11.28 999 22 148 37 3
12 3.21 7.98 11.81 9.66 15 157 41 3
12 3.74 9.28 12.06 11.04 23 145 33 3
12 3.57 8.49 11.8 11.61 21 145 37 3
11 3.7 8.31 10.71 11.27 18 150 38 3
11 3.39 8.4 12.3 10.47 16 154 43 3
11 3.5 8.16 12.68 11.08 18 128 28 3
11 3.74 8.76 11.18 11.25 19 151 42 3
11 3.82 8.7 12.78 10.3 14 155 38 3
12 3.8 8.9 11.28 12.69 21 146 38 3
12 3.64 8.21 10.76 999 999 133 34 3
12 3.74 8.94 11.48 10.15 18 166 49 3
11 3.91 8.56 11.77 9.4 17 137 35 3
11 3.93 8.89 12.52 999 20 155 48.6 3
11 3.51 8.17 11.36 11.6 22 153 39.4 3
11 3.95 9.54 11.96 999 16 145 41.8 3
11 3.38 8.14 10.43 10.62 19 144 31 3
11 999 999 999 999 22 141 30 3
11 3.6 8.57 11.07 12.71 18 146 32 3
12 3.69 8.98 13.47 999 21 140 31 3
11 999 999 999 999 12 151 36 3
11 999 999 999 999 19 155 43 3
11 3.76 8.88 12 10.3 22 156 42.6 3
11 3.87 8.78 11.97 11.31 19 150 39 3
11 3.57 9.34 15.22 14.12 18 155 42 3
12 3.61 8.1 11.12 11 18 156 46 3
12 3.79 8.56 12.28 10.5 19 146 36 3
11 3.61 8.73 11.89 9.96 19 145 37 3
11 3.47 8.22 11.28 10.24 17 145 40 3
11 3.66 8.36 12.11 8 999 151 45 2
11 3.64 7.84 10.71 11.55 14 146 38 3
12 3.88 8.91 12.2 11.95 19 164 54 3
11 3.66 8.28 11.31 10.5 18 146 37 3
12 3.6 8.6 10.71 10.9 19 153 40 3
11 3.37 9.16 11.89 12.56 17 155 44 3
11 3.6 8.59 11.73 11.89 21 165 54 3
11 3.66 8.1 10.7 10.87 18 152 41 3
12 3.54 8.09 11.22 13.19 23 144 36 3
11 3.54 8.13 11.92 13.82 21 154 34 3
12 999 999 999 999 18 150 44 3
12 3.9 8.63 12.58 13.26 20 149 41 3
11 3.96 8.76 13.2 10.78 18 149 42 3
11 3.38 8.62 11.62 8.91 8 158 44.2 3
11 3.61 9.84 12.97 10.31 5 157 52.6 3
12 3.5 8.38 10.89 9.78 13 154 36 2
11 3.68 8.51 10.62 10.38 12 147 34 3
12 3.78 8.46 12.04 9.01 19 155 42 3
11 3.74 8.69 16.29 12.67 18 145 37 3
12 4.12 9.87 12.79 12.38 18 160 59 3
11 3.74 8.42 10.87 13.04 17 146 42 3
11 3.76 8.78 11.88 11.67 999 140 33 3
11 3.72 8.84 12.32 13.16 16 136 32 3
11 4.09 9.4 13.81 12.46 12 147 40 3
11 3.65 8.38 13.29 13.42 999 135 37 3
12 3.69 9.18 10.61 11.97 17 135 29 3
12 3.86 8.73 11.07 11.31 10 143 35 3
12 4.03 9.32 13 14.76 19 146 34 3
12 3.93 9.23 12.38 11.5 19 139 36 3
11 3.64 8.69 11.57 12.5 7 156 41 3
11 3.7 8.54 10.98 11.04 999 163 49 3
12 3.78 8.48 11.66 12.63 22 133 32 3
12 3.68 8.2 999 9.8 19 156 40 3
11 3.94 8.21 11.22 9.1 21 138 28.5 3
12 3.6 8.22 11.18 12.19 21 143 34 3
12 3.78 8.29 11.43 12.21 17 140 35 3
12 4.01 8.6 12.98 11.39 21 145 32.3 3
11 3.9 8.54 12.08 9.9 999 146 36.7 3
12 3.76 8.6 11.84 13.9 16 150 40 3
11 3.48 8.11 11.68 11.37 999 144 35 3
11 3.96 9.68 13.01 11.45 20 139 39 3
12 3.62 8.81 12.43 17.48 23 158 40 3
12 3.73 9.28 11.97 12.36 23 140 35 3
12 3.97 9.74 14.73 12.42 999 150 49 3
11 3.64 9.02 12.96 14.26 19 139 34 3
11 3.81 9.76 12.56 11.9 20 144 35 3
12 3.66 9.34 12.81 12.62 21 161 50 3
12 3.82 9.37 12.03 10.07 21 158 54 2
12 3.62 8.63 11.87 12.25 16 145 36 3
11 3.62 8.63 11.78 11.25 14 153 41 3
11 3.61 9.07 13.37 12.22 21 150 38 3
11 3.96 9.32 14.01 10.72 20 149 39 3
11 3.78 9.17 12.47 9.94 11 148 40 3
11 3.74 9.58 13.94 12.27 12 140 33 3
12 3.63 9.29 12.1 10.76 21 147 36 3
11 3.69 9.31 12.6 10.98 16 145 40 3
11 3.51 9.04 11.7 11.47 18 142 37 3
11 3.78 9.04 11.4 11.47 24 146 40 3
12 3.51 8.99 11.61 10.98 15 147 40 3
11 3.66 8.97 12.22 12.61 21 155 44 3
11 999 999 999 999 21 151 37 3
11 3.52 7.6 12.5 12.86 23 143 30.8 3
11 3.6 7.94 11.51 9.36 999 147 38.6 3
11 3.61 9.11 11.5 10.45 23 153 37 3
11 3.56 8.61 11.26 12.99 22 150 39 3
11 3.71 9.24 11.31 9.07 18 152 39 3
12 4.09 9.06 13.63 13.91 22 150 40 3
12 3.64 6.72 12.15 9.64 24 150 41 3
11 3.69 8.47 10.8 9.29 17 160 41 3
11 3.65 9.16 12.07 10.62 22 150 37 3
11 3.53 9.02 14.28 12.83 13 158 42 3
12 3.89 8.7 11.23 9.21 25 150 42 3
11 3.71 8.78 11.7 11.57 12 154 40 3
12 3.41 8.68 10.87 10.51 13 161 42 2
11 3.6 9.2 13.42 10.33 19 158 38 3
11 3.59 9.41 11.02 9.62 19 156 44 2
11 3.58 8.82 10.76 12.51 999 154 34.5 3
11 3.74 8.28 12.13 11.48 20 146 32.6 3
11 3.69 8.4 11.57 10.93 20 149 43.3 3
12 3.74 8.63 11.16 12.26 999 158 48.2 3
12 3.8 8.81 12.03 13.15 999 151 41.5 3
11 3.89 9.17 12.58 13.29 18 150 42.6 3
11 3.86 8.92 11.8 11.87 17 154 40.5 3
11 3.62 8.99 14.07 12.57 999 155 41 3
12 3.51 8.51 12.86 12.35 19 149 38.8 3
11 3.74 8.9 12.48 12.63 999 157 39.8 3
12 3.84 9.07 14.56 11.59 20 149 53.8 3
12 3.6 8.82 11.68 10.28 21 139 30.1 3
11 3.83 9.28 12.88 14.55 21 146 34.5 3
12 3.96 8.82 12.48 15.04 999 141 31.2 3
11 3.66 8.47 12.11 10.8 999 170 50.2 3
12 3.54 8.36 11.76 11.59 999 161 52.1 3
11 3.78 8.84 13.1 14.77 23 149 33.8 3
11 3.89 8.51 11.1 13.22 23 140 35 2
11 3.9 8.7 10.68 9.6 23 147 34 3
12 3.48 7.79 11.7 9.9 17 143 33 3
12 3.54 7.81 10.56 11.4 15 148 35 3
12 3.53 9.18 12.48 11.25 25 152 40 3
11 3.69 8.66 10.91 12.13 19 149 38 3
11 3.81 8.23 10.82 11.22 22 137 32 3
12 999 999 999 999 17 148 40 3
11 3.54 8.62 11.88 12.53 25 161 56 3
12 3.61 8.52 13.46 9.9 18 154 44 3
12 3.36 8.07 12.3 12.21 17 143 33 3
11 3.71 8.74 13.74 15.32 21 139 31 3
11 3.97 8.78 11.36 11.22 23 137 32 3
12 3.33 7.96 11.25 10.94 15 145 39 3
12 3.68 8.46 11.97 14.5 23 136 27 3
11 4.1 9.25 12.7 15.22 20 152 39 3
11 3.88 8.72 11.51 11.78 19 145 34 3
12 4 9.78 14.07 11.97 23 152 46 3
12 3.92 8.8 11.17 11.99 21 144 30 3
11 3.73 8.98 12.08 12.18 20 138 30 3
12 3.56 8.36 10.96 10.27 13 156 41 3
12 3.62 8.33 10.48 10.04 17 155 44 3
11 3.88 8.47 11.1 10.47 15 148 41 3
11 3.78 9.01 13.08 11.41 20 148 38 3
11 3.89 8.68 11.78 11.69 23 138 28 3
12 3.52 8.78 11.54 11.01 19 154 45 3
12 3.6 8.46 10.62 10.94 16 160 45 3
11 3.76 8.42 11 10.91 17 157 42 3
12 3.68 8.64 12.62 12.31 23 145 34 3
11 3.54 8.63 11.52 11.87 11 162 47 3
11 3.69 8.68 10.8 13.18 18 148 34 3
12 3.65 8.88 11.41 10.76 21 162 52 3
12 3.7 8.97 10.78 10.25 19 148 33 3
11 3.6 8.47 11.54 11.65 18 154 39 3
11 3.88 8.62 10.9 13.47 21 149 48 3
11 3.7 8.57 14.28 11.84 17 147 42 3
11 3.92 9.03 12.76 10.26 21 147 43 3
11 3.88 8.83 11.61 9.46 22 144 35 3
12 999 999 999 999 16 148 42 3
11 3.62 8.4 11.21 11.63 19 148 47.6 3
11 3.91 8.73 11.69 12.52 21 148 39.5 3
12 3.51 7.78 11.3 10.92 6 148 39 3
12 3.72 8.74 10.78 11.81 999 148 38.7 3
12 4.01 8.78 11.64 999 12 147 35.7 3
12 3.78 8.59 11.18 10.97 18 149 37.1 3
12 3.99 8.44 10.56 10.31 999 153 41.2 3
11 3.8 8.33 11.54 10.97 20 148 39.2 3
12 3.69 8.08 12.82 14.29 999 143 35.4 3
11 3.73 8.38 12.11 11.49 20 144 34.2 3
12 3.69 8.92 13.07 999 21 149 37.4 3
11 3.78 8.28 12.06 11.12 17 160 43.9 3
11 4.16 8.78 12.5 10.64 17 156 46.1 3
11 3.88 8.56 11.9 11.91 999 149 41.6 3
11 3.64 8.6 10.81 999 999 148 37.3 3
11 3.68 8.03 11.51 9.68 999 146 33.2 2
11 3.79 8.44 12.2 12.25 14 153 42.4 3
11 3.96 8.92 12.68 9.82 17 156 47.7 3
12 3.86 8.5 11.39 12.52 999 142 33.7 3
12 4.07 9.1 14.07 11.48 15 152 39.4 3
11 3.8 8.7 13.9 12.09 999 153 36.6 3
11 3.98 8.41 12.08 10.77 17 143 34 3
11 3.78 9.02 11.9 999 23 144 32 3
11 3.83 9.51 14.4 999 22 140 33 3
12 3.78 8.47 11.47 14.2 20 150 40 3
11 3.72 9.32 12.42 11.6 16 162 57 3
12 3.76 9.5 12.17 10.79 15 147 45 3
12 3.37 8.57 12.23 13.07 17 149 41 3
11 3.38 8.32 10.57 16.89 23 147 35 3
11 3.61 8.71 11.14 11.75 13 153 50 3
11 3.44 8.76 11 9.5 18 135 34 3
11 3.44 8.28 11.18 12.67 999 145 35 3
12 3.24 8.24 11.77 9.3 10 143 35 3
12 3.43 8.4 10.87 15.3 12 153 39 3
11 3.31 8.17 10.76 12.93 999 144 34 3
11 3.65 8.94 11.53 10.9 7 143 43 3
11 3.4 7.94 9.96 9.22 11 139 32 3
11 3.42 8.84 11.17 999 999 146 31 3
12 3.46 8.99 11.41 11.19 6 153 42 3
12 3.33 8.38 11.32 10.98 4 163 58 2
12 3.42 8.43 11.29 14.97 12 135 33 3
12 3.76 8.42 10.43 10.41 15 153 41 3
11 3.75 8.61 11.68 12.66 17 152 42 3
12 3.62 8.1 10.46 10.13 23 152 40 3
11 4.19 9.18 14.01 11.83 11 154 45 3
11 3.78 8.55 12.54 12.41 17 142 36 3
11 3.61 8.47 11.67 12.29 15 142 38 3
12 3.6 8.32 11.17 12.53 20 152 40 3
11 3.44 8.57 11.38 12.55 10 153 39 3
11 3.68 8.56 12.11 11.91 21 156 41 3
12 3.71 8.61 10.51 12.21 19 141 35 3
12 3.62 7.97 10.82 10.11 9 152 39 3
11 3.76 8.74 11.92 999 12 150 42 3
12 3.47 8.1 10.86 8.79 21 149 38 3
12 3.78 8.49 11.39 8.19 11 147 34 3
11 3.83 8.12 10.6 11.56 21 143 36 3
12 3.63 8.48 11.72 10.29 13 150 39 3
11 3.56 8.02 11.96 11.23 20 145 36 3
11 3.9 8.22 10.5 9.22 20 143 33 2
11 3.75 8.82 11.9 11.82 18 159 40 3
12 3.72 8.33 13.81 11.46 19 147 38 3
11 999 999 999 999 20 -99 -99 3
12 3.85 8.66 14.34 13.66 22 157 42 3
12 4.12 999 12.38 14.03 20 150 49 3
11 3.76 8.17 10.88 12.43 18 135 29 3
11 999 999 999 999 15 -99 -99 3
12 3.87 8.87 11.48 11.56 15 152 51.5 3
11 3.68 8.68 11.2 10.37 19 154 38.3 3
11 3.6 8.57 11.36 11.13 21 160 44 3
12 3.69 7.92 11.94 9.66 21 138 32.5 3
11 3.84 8.68 11.57 11.27 23 157 40.1 3
12 3.62 8.59 11.29 10.46 21 143 37.4 3
11 3.93 8.88 12.35 13 20 141 37.7 3
11 3.84 8.57 11.28 11.44 22 134 29 3
12 3.84 8.78 12.54 10.15 14 158 44.7 3
11 3.47 7.6 11.31 12.23 17 150 35.4 3
12 3.72 8.22 11.75 10.43 21 141 33 3
11 3.71 8.28 12.24 10.63 21 146 38.3 3
11 3.86 8.88 13.46 12.76 22 153 34.6 3
11 3.87 8.34 11.79 12.63 21 150 38.2 3
11 3.69 8.2 10.88 10.26 21 142 34.1 3
11 3.68 8.22 10.92 11.58 21 151 39.5 3
12 4.16 9.06 12.9 11.73 20 156 41.1 3
11 3.82 8.54 12.35 11.07 16 144 34.6 3
11 3.63 7.38 11.39 14.57 14 150 36.5 3
11 3.67 8.48 12.44 9.56 19 153 41.9 3
11 3.86 8.28 11.68 10.5 15 156 38.9 3
11 3.87 8.24 13.44 12.7 22 149 39.6 3
11 3.64 8.33 11.24 11.36 14 148 36 3
11 3.81 9.81 12.46 14.84 21 156 45 3
11 3.76 8.43 11.97 15.17 18 155 39.6 3
11 3.78 8.29 12.12 12.95 23 141 34.1 3
11 3.64 8.61 11.4 12.56 20 159 46.2 3
11 3.88 9.11 12.98 11.91 17 151 34.1 3
11 3.73 7.96 11.38 14.13 21 152 42.1 3
11 4.28 8.2 11.03 19.44 19 142 36.7 3
11 3.82 7.96 10.84 11.24 19 158 47.6 3
11 3.77 7.81 12.84 12.14 15 150 35.6 3
12 999 999 999 999 21 145 33 3
12 3.93 8.99 11.45 15.55 17 149 38 3
12 3.68 8.34 11.43 13.3 18 142 33 3
11 3.81 8.88 10.93 12.61 20 152 35 3
12 3.87 8.82 10.87 10.9 17 143 36 3
11 3.93 8.63 11.79 11.89 16 137 30 3
11 3.93 8.82 10.94 12.3 15 144 34 3
12 3.94 9.19 12.01 13.6 18 134 28 3
12 3.81 8.78 11.31 12.32 19 152 39 3
12 3.78 8.51 10.88 13.96 19 143 34 3
12 3.91 9.63 12.5 12.1 14 147 30 3
11 3.83 8.61 999 14.77 21 139 34.5 3
12 3.94 9.68 12.63 11.38 999 148 45 3
11 3.73 8.88 10.53 11.77 19 156 45 3
12 3.87 8.69 12.37 11.38 999 136 29 3
12 3.6 9.19 11.32 10.28 18 150 39 3
11 4.01 9.02 11.07 11.31 999 139 36 3
11 3.98 9.47 11.88 13.28 21 146 32 3
11 3.87 9.72 11.81 12.64 21 147 39 3
11 3.62 9.47 12.14 11.84 17 155 40 3
11 3.93 9.7 11.99 12.09 18 145 37 3
12 3.9 9.92 13.63 15 999 160 47 3
12 3.84 9.31 11.54 12.51 22 147 35 3
12 3.87 9.16 11.79 11.86 999 150 40 3
12 3.7 9.4 12.57 12.2 999 149 39 3
11 3.66 9.03 10.96 10.75 999 151 34 3
11 3.8 9.11 11.24 12.74 19 139 35 3
11 3.54 8.72 10.56 12.96 22 151 42 3
12 3.76 9.97 13.35 10.46 999 167 62 1
11 4.04 999 11.86 999 19 163 60 3
11 4.09 9.18 12.11 10.66 22 153 43 3
12 3.87 9.21 12.31 11.28 17 150 45 3
12 3.78 9.02 12.08 10.25 19 150 -99 3
12 3.6 8.21 11.97 12.72 18 149 -99 3
11 3.73 8.65 11.41 9.91 15 155 37 3
11 3.8 8.38 11.44 11.63 6 154 43 3
11 3.81 8.86 11.13 8.91 16 160 39 3
12 3.82 8.72 13.19 9 14 163 39 2
11 3.96 9.38 11.72 10.69 22 153 38 3
12 3.68 8.56 12.1 11.29 999 154 42 3
11 3.61 8.28 10.47 12.73 20 144 36 3
11 3.62 7.98 10.82 999 20 146 37 3
11 3.68 7.74 11.87 12.08 21 138 33 3
12 3.8 8.44 10.66 10.05 14 145 44 3
12 3.68 7.9 10.72 11.66 11 161 46 3
12 3.57 8.2 12.8 12.78 999 -99 -99 3
11 3.71 8.04 10.88 11.18 16 137 30 3
12 3.79 8.21 11.75 13.35 18 149 34 2
12 999 999 999 999 20 152 39 3
12 3.63 8.17 10.62 8.89 15 150 32 3
12 3.64 8.21 10.53 12.19 18 140 32 3
12 3.98 9.11 11.49 16.39 999 151 -99 3
12 3.95 8.41 10.8 12.34 22 146 32 3
12 3.97 8.48 11.86 14.71 23 138 30 3
12 3.91 8.16 10.84 10.98 22 145 36 2
11 3.71 8.32 11.13 11.03 20 142 33 3
11 3.46 8.31 11.44 12.28 18 168 60 3
12 4.08 8.6 11.88 14.49 23 141 32 3
11 3.81 8.2 10.88 8.92 23 144 37 3
12 3.52 8.13 11.17 10.81 18 149 35 3
12 3.96 8.72 11.52 11.69 24 153 39 3
11 3.69 8.18 11.42 14.92 15 143 34 3
12 999 999 999 999 20 -99 -99 3
11 3.81 8.62 13.53 15.44 999 158 43 3
12 3.37 8.28 11.41 11.87 20 150 38 3
12 3.84 8.54 13.47 10.46 24 146 39 3
12 3.91 8.47 11.49 15.75 23 142 33 3
12 3.77 8.73 12.33 12.28 20 145 33 3
11 3.71 8.44 12.02 11.59 22 152 42 3
12 999 999 999 999 23 -99 -99 3
11 3.78 8.38 12.36 999 25 145 37 3
11 3.74 8.17 11.14 11.59 21 154 36 1
11 3.82 8.7 12.44 14.07 22 120 26 3
11 3.68 8.63 12.5 11.73 22 136 29 3
11 3.64 8.48 11.19 18.27 23 151 39 3
11 4.14 9.31 12.52 10.25 20 143 34 3
12 3.62 8.89 11.89 11.85 21 145 36 3
11 3.69 8.87 11.38 10.58 21 158 41 3
12 999 999 999 999 18 -99 -99 3
12 3.76 9.1 11.38 11.07 22 146 31 3
11 3.82 9.01 12.01 13.89 23 153 35 3
11 4.06 9.17 12.01 11.5 23 145 39 3
11 3.78 9.19 11.65 12.2 22 146 33 3
11 3.44 8.56 12.09 10.59 19 151 37 3
11 3.89 9.1 11.34 13.6 18 136 32 3
11 3.87 8.94 12.71 9.78 21 154 40 3
11 3.89 9.47 11.91 14.65 22 135 29 3
11 3.71 8.76 10.97 11.18 18 145 40 3
11 3.47 8.89 11.02 12.14 22 138 29 3
12 3.6 8.72 11.98 14.03 15 155 35 3
12 3.5 8.46 11.7 12.72 19 145 36 3
12 3.89 8.36 11.52 12.19 19 137 30 3
11 3.72 9.21 13.98 13.05 15 137 29 3
12 3.56 8.22 10.76 10.82 23 143 33 2
12 3.89 8.61 13.12 13.04 14 144 39 3
11 3.48 8.79 14.63 999 24 139 30 3
11 3.59 8.98 11.78 10.84 23 144 39 2
11 3.98 8.54 11.62 10.53 20 148 43 3
11 3.48 8.35 11.49 11.06 19 144 33 3
11 3.97 8.98 12.62 13.68 22 140 30 3
12 3.78 8.93 12.24 13.13 23 144 36 3
11 3.9 8.5 11.13 10.78 21 142 30 3
11 3.76 8.67 11.65 11.47 17 142 34 3
11 3.78 8.44 12.78 10.91 999 145 32 3
12 999 999 999 999 18 142 34 3
12 3.72 8.46 11.26 11.85 22 141 31 3
11 3.72 8.61 11.66 11.22 18 141 30 3
12 3.58 7.99 11.12 11.58 16 138 31.9 1
11 3.76 8.34 11.68 11.15 10 143 32.1 3
12 3.82 8.48 11.2 11.61 19 142 33.4 3
11 3.9 8.44 10.72 12.94 10 144 35.5 3
11 3.82 8.23 11.25 12.77 24 139 31.9 3
11 3.66 8.59 14.24 11.89 999 142 38 3
12 3.72 8.37 15.04 16.8 24 140 31.9 3
11 3.69 8.54 12.22 12.78 20 154 34.5 3
11 3.62 8.28 11.88 13.99 17 141 31.9 3
11 3.7 8.25 11.09 11.01 13 153 42.9 2
12 3.54 8.1 11.7 13.67 999 148 35.4 3
11 3.7 8.17 12.46 9.55 12 154 39 3
12 3.76 8.33 11.4 11.6 19 143 38.1 3
11 3.81 8.33 11.71 12.35 20 153 49.4 3
11 3.76 8.57 11.42 11.34 16 137 30.6 3
11 3.75 9.06 12.06 11.15 18 151 49 3
11 3.63 8.78 13.54 12.17 19 147 46 3
11 3.77 9.58 12.17 11.54 20 145 43 3
12 3.49 8.69 10.99 11.37 15 138 34 3
11 3.69 7.99 11.5 10.46 16 141 34 2
12 3.47 8.96 10.1 9.89 9 149 35 2
11 3.56 8.56 10.02 9.4 9 147 44 3
11 3.62 8.28 10.86 12.19 19 140 34 3
12 3.64 8.75 12.24 10.47 14 149 39 3
12 3.89 8.4 11.83 14.2 24 148 37 3
11 3.89 8.57 10.66 9.7 999 140 32 3
11 3.59 999 13.55 9.72 19 154 34 3
11 999 999 999 999 20 149 40 3
11 3.78 8.51 12.16 12.11 15 151 42 3
11 3.64 9.19 13.12 12.83 22 145 35 3
12 4.02 8.78 11.73 16.04 13 144 32 3
11 3.75 8.46 11.63 11.83 16 148 39 3
12 3.62 8.49 11.55 12.12 16 150 42 3
11 3.56 7.59 10.65 14.45 23 143 30 3
11 3.74 9.39 12.74 10.84 21 149 41.2 3
11 3.61 9 12.8 11.07 999 152 40 3
12 3.47 9.1 12.91 14.25 999 150 39 3
11 3.59 8.8 14.46 11.79 999 149 40.9 3
11 3.8 8.26 12.31 12.6 999 155 39.4 3
11 3.61 7.78 11.38 10.75 23 141 34.5 3
12 3.57 8.47 11.26 10.76 19 153 35.5 3
11 3.52 8.68 12.72 9.71 999 148 32 3
12 3.68 8.41 12.2 13.74 23 158 40.9 3
12 3.78 8.44 10.97 9.86 18 138 32.8 3
12 3.78 8.1 10.06 10.38 20 146 34.8 3
12 3.79 8.85 13.78 12.12 19 147 36.5 3
12 3.81 8.91 12.22 13.23 22 135 32 3
11 3.78 8.5 13.83 12.01 22 137 32 3
11 3.58 9.32 12.24 12.39 19 158 48.1 3
11 3.72 8.87 11.98 13.34 15 159 45.3 3
12 3.49 8.38 12.01 13 16 158 41.9 3
12 3.56 8.87 11.2 9.93 20 156 36 2
11 3.69 8.71 13.01 13.42 22 151 39.8 3
12 4.14 9.79 11.36 12.64 19 141 34.1 3
11 3.68 8.56 12.02 11.92 19 150 36 3
11 3.88 8.31 12.91 11.9 21 146 33.8 3
12 3.63 8.87 12.47 10.86 23 151 44 3
12 3.96 8.91 11.73 11.8 14 156 43 3
12 4.11 9.72 13.01 10.32 18 157 50 2
11 3.66 8.9 12.85 12.88 12 146 38 3
11 3.6 9.12 13.13 14.46 17 138 31 3
11 3.78 8.62 10.97 11.66 999 130 27 3
11 3.79 9.14 12.5 12.03 17 150 37.2 3
11 3.58 9.4 12.83 9.89 16 150 38.1 3
11 3.66 8.65 12.53 13.22 15 147 41.5 3
11 3.97 9.5 13.81 13.84 999 140 36 3
11 4.24 9.32 13.06 11.5 999 148 41 3
12 3.78 9.08 12.92 14.91 16 150 36 3
11 4 9.18 14.84 13.56 999 147 37 3
12 999 999 999 999 10 150 35 3
11 3.78 8.23 11.1 12.42 11 145 34 3
11 3.66 9.1 13.75 11.55 999 150 40 3
11 3.94 9.26 12.47 14.1 16 152 37 3
12 4.06 9.45 14.07 13.11 999 148 46 3
12 3.91 9.08 11.91 11.79 7 146 29 3
12 3.54 8.85 11.96 10.7 999 149 43 3
11 3.86 8.61 11.33 12.3 18 155 45 3
12 3.58 9.12 11.2 11.01 999 140 31 3
12 3.51 8.11 10.57 10.63 16 143 32 2
12 3.81 8.79 12.68 15.12 18 143 34 3
11 3.76 8.32 12.84 18.37 20 152 41 3
11 3.7 7.96 11.49 10.61 14 140 32 3
12 3.87 8.13 13.3 16.29 24 140 35 3
11 3.68 8.11 12.18 999 20 135 29 3
11 4.03 8.96 15.47 17.18 22 148 32 3
11 3.54 8.19 12.54 11.47 20 147 34 3
11 3.52 8.29 12.1 12.62 999 150 36.1 3
11 3.83 8.47 13.06 14.65 19 142 36 3
11 3.63 8.8 13.26 11.13 16 150 40 3
11 3.78 8.26 12.68 999 18 140 33 3
11 4.06 8.93 13.23 16.72 19 142 36 3
12 3.91 8.62 15.54 14.75 999 152 41 3
11 3.61 8.24 11.76 15.12 13 145 40 3
12 3.76 8.3 11.36 11.34 21 148 42 3
12 3.94 8.68 12.14 13.34 23 147 40 3
11 3.53 7.73 12.7 999 20 149 36 3
11 3.73 8.63 12.2 13.87 15 143 35 3
12 3.56 8.58 13.07 15.16 999 154 39 2
12 3.46 8.71 12.4 12.82 23 160 47 3
11 3.8 8.52 12.2 10.77 19 137 29 3
11 3.71 8.56 11.57 14.52 21 165 50 3
11 3.6 9.19 14.68 12.81 999 153 46 3
12 3.66 8.5 10.84 10.17 17 159 38 3
12 3.72 8.03 10.52 11.94 15 154 38 2
12 3.96 8.97 11.87 11.14 18 138 32 3
11 3.8 9.22 12.88 12.71 16 151 40 3
11 3.62 7.56 11.97 10.41 22 147 37 3
11 3.63 8.63 12.72 13.31 15 143 36 3
11 3.72 9.18 12.41 12.5 21 156 57 3
11 3.46 8.06 10.47 11.01 18 158 42 3
12 3.66 8.51 11.08 10.72 15 150 38 3
12 3.89 8.78 12.91 13.51 21 151 43.1 3
12 3.91 8.07 11.84 12.54 20 143 37.3 3
11 3.78 8.07 11.53 12.12 17 140 33 3
12 999 999 999 999 17 -99 -99 3
11 999 999 999 999 16 155 38 3
11 3.6 7.94 10.38 12.35 14 150 37 3
12 3.73 8.26 13.16 14.5 12 149 39 3
12 3.59 7.68 10.87 9.65 15 144 33 3
11 3.76 7.86 10.78 9.18 17 144 38 3
11 3.8 8.43 11.62 10.82 16 145 35 3
11 3.52 8.11 11.18 12.28 9 154 40 3
12 3.67 8.51 11.74 14.43 19 145 36 3
11 3.81 8.53 12.76 11.47 16 139 33 3
11 3.78 7.93 12 10.41 13 140 33 3
11 3.61 8 14.07 13.66 19 143 35 3
12 3.76 7.83 11.3 13.25 20 144 34 3
12 3.6 7.98 11.33 9.38 8 141 37 3
12 4.06 9.08 15.45 11.77 20 156 47.9 3
12 3.76 8.21 10.6 10.3 14 139 32.4 3
11 3.59 8.56 11.6 10.69 15 154 42.4 3
12 3.88 8.61 11.73 11.6 16 150 32.9 3
11 3.97 8.78 11.89 12.16 15 149 39.3 3
11 3.72 7.97 12.48 12.91 22 150 34.6 3
11 3.64 8.13 11.66 10.6 9 138 33.5 2
12 3.52 8.68 12.92 12.15 18 160 50 3
11 3.68 8.5 10.7 12.54 20 154 36 3
12 3.66 8.38 12.89 10.86 15 148 40 3
11 3.6 8.61 11.82 11.96 14 157 43.6 3
11 3.74 8.96 12.02 9.78 19 144 31.5 3
11 3.54 7.87 11.86 12.7 17 142 36.5 3
11 3.79 8.98 12.32 11.36 19 139 30.2 3
12 3.72 8.44 11.36 11.64 14 149 41.1 3
12 3.68 8.26 12.52 13.22 24 155 37.8 3
12 3.72 9.07 12.12 12.35 20 158 48.4 3
12 3.78 8.32 10.88 9.74 22 143 33.5 3
11 3.6 8.14 12.66 10.88 14 143 37.2 3
12 3.6 8.41 12.28 12.5 17 148 41.8 3
11 3.62 8.22 11.11 10.39 16 151 40.2 3
12 3.48 8.54 11.41 12.73 15 147 36.2 3
12 3.86 9.75 12.47 12.5 17 149 37 3
11 3.68 8.32 12.74 10.32 11 145 34 3
11 3.77 8.44 10.59 10.6 19 143 33 3
11 3.9 10 13.21 9.67 999 157 55 3
12 3.98 9.17 12.23 13.3 19 153 38 3
11 3.7 9.06 11.62 11.09 14 148 36 3
12 999 999 999 999 17 167 53 3
11 3.8 9.73 14 11.13 12 173 71 3
12 3.54 8.6 12.2 13.04 19 164 42 3
11 3.44 8.29 10.49 13.24 17 157 41 3
12 3.6 8.11 12.51 12.76 21 148 39 1
11 3.65 8.33 11.23 14.37 23 140 31 3
11 3.93 8.87 12.7 14.03 17 152 40 3
11 3.63 8.84 12.16 13.51 18 150 35.5 3
12 3.69 9.56 13.12 11.82 19 138 28 3
12 3.7 8.7 10.6 10.04 15 150 33 2
12 3.7 8.92 13.62 12.7 18 149 38 3
12 3.52 8.51 11.59 10.86 9 148 37.2 3
11 3.57 9.16 11.89 12 20 153 39 3
11 3.65 8.52 12.01 11.43 17 155 43.4 3
11 3.68 9.09 12.2 13.69 14 156 41.6 3
11 3.78 8.54 11.75 11.45 21 138 34.5 3
11 3.98 8.51 10.96 10.69 18 142 32 3
11 3.78 9.08 11.7 999 14 160 42 3
11 3.51 8.3 10.66 8.94 15 152 38 3
11 3.7 8.62 11.16 11.51 22 147 34 3
11 3.7 8.98 12.75 10.79 18 147 34 3
11 3.72 8.54 13.73 11.08 16 154 40 3
11 3.5 8.11 11.87 13.45 999 146 32 3
11 3.76 8.98 13.18 11.08 20 138 29 3
11 3.9 9.01 12.01 14.51 17 143 33 3
11 3.56 8.08 16.33 14.13 22 145 32.7 3
11 3.71 8.62 11.06 9.35 22 148 37.8 3
11 3.78 8.78 11.18 13.84 20 152 40.4 3
11 3.66 8 10.52 13.12 23 140 33.4 3
12 3.22 8.44 10.6 11.06 19 139 32 3
11 3.83 8.36 10.87 14.94 18 141 35.2 3
11 999 999 999 999 20 -99 -99 3
12 999 999 999 999 20 -99 -99 2
11 3.57 8.2 10.65 10.1 23 137 32.6 3
12 3.67 8.95 12.5 14.28 11 151 36.4 3
12 3.76 9.57 12.14 11.89 20 149 36.9 2
11 3.68 8.69 13.38 15.48 17 144 37.5 3
11 3.76 8.69 11.88 11.93 13 145 37.9 3
12 3.73 8.47 10.48 10.37 999 140 31.2 3
11 3.17 8.26 11.52 15.43 16 148 35.6 3
12 3.64 8.99 999 11.66 22 153 43.8 3
12 3.38 8.44 12.82 10.59 19 154 45.8 3
11 3.57 9.1 12.04 11.64 17 144 36.4 3
11 3.68 9.06 11.36 12.14 19 138 30.5 3
11 3.98 8.99 12.11 13.04 18 136 30.4 3
11 3.84 8.9 10.43 9.93 24 149 37.6 3
11 3.79 8.62 10.9 9.29 21 133 30 3
12 3.5 8.17 12.21 11.29 21 148 42.3 3
12 3.68 9.07 12.18 11.15 18 139 31.6 3
12 3.72 9 12.43 11.84 19 136 31.6 3
12 3.87 8.32 10.62 12.15 20 139 30.6 3
12 4.25 8.53 13.51 12.59 21 149 43 3
12 3.66 8.54 11.87 12.24 20 148 38 3
11 3.56 8.39 12.5 11.15 18 147 35 3
11 3.73 8.81 13.12 999 22 150 40 2
11 3.52 8.02 11.46 9.71 19 155 40 3
12 3.46 8.23 11.31 9.34 6 152 40 3
12 3.55 8.39 11.66 11.66 18 152 35 3
11 3.59 8.34 11.33 13.2 23 155 38 2
11 3.65 7.97 11.38 12.7 24 140 35 3
12 3.53 8.38 10.8 10.65 19 155 45 3
11 3.82 8.52 11.09 10.34 19 150 38 3
11 3.52 8.42 11.87 9.8 14 146 38 3
11 3.9 8.48 13.16 12.2 22 145 33 3
12 3.86 9 12.23 11.72 25 160 42 3
11 3.87 8.36 9.86 10.47 17 143 36 2
11 3.88 8.3 11.23 12.73 19 151 35 3
12 3.6 8.07 10.87 11 12 145 35 3
11 3.68 8.56 11.78 13.28 19 137 27 3
11 3.58 8.41 11.68 12.21 13 154 42.9 3
11 3.8 8.43 11.38 12.12 18 143 34.7 3
12 3.78 9.11 12.6 13.25 18 151 37.5 3
11 3.76 8.28 11.33 13.81 22 142 30.7 3
11 3.79 8.78 11.68 12.2 16 147 40.3 3
11 3.82 9.25 13.41 14.15 22 149 39.8 3
11 3.58 8.79 12.26 12.11 16 164 41.2 3
12 3.5 8.12 11.47 999 22 155 41 3
12 999 999 999 999 18 143 33 3
12 3.6 8.64 11.41 10.61 24 143 36 3
11 999 999 999 999 21 152 49 3
11 3.43 8.52 11.59 12.87 19 146 32 3
11 999 999 999 999 23 140 28 3
11 3.58 8.87 12.91 11.82 19 150 40 3
12 3.78 8.48 10.87 13 15 152 40 3
11 3.79 8.59 12.44 14.05 17 152 40 3
12 3.62 8.17 11.47 12.41 22 145 32 3
11 3.79 8.5 12.36 12.91 14 165 60 3
12 3.58 8.43 11.5 10.99 999 160 42 3
11 3.67 8.91 11.73 13.48 20 160 42 3
11 3.78 8.73 11.78 13.84 21 150 43 3
11 3.88 8.5 11.99 11.38 23 155 35 3
12 4 9.25 12.3 12.4 20 161 50 3
11 3.89 8.97 12.29 12.69 17 148 44 3
11 3.78 8.43 14.76 13.87 13 150 45 3
12 3.96 8.6 11.82 13.82 19 153 39 3
11 3.97 8.87 11.68 13.3 19 152 43 3
11 3.98 9.31 14.78 15.87 17 157 45 3
12 3.7 8.46 10.57 11.36 20 167 54 3
11 3.69 8.38 11.9 9.5 19 147 35 3
11 3.56 7.95 10.33 10.69 23 144 34 3
12 3.42 8.39 11.72 10.59 21 150 40 3
11 3.72 8.86 11.62 10.32 21 142 31 3
12 3.73 8.59 11.66 8.54 19 159 64 3
11 3.76 8.38 11.5 11.22 22 147 40 3
12 4.02 8.54 11.68 11.12 21 152 39.4 3
11 999 999 999 999 22 -99 -99 3
11 3.72 8.63 11.29 10.53 20 149 37.6 3
11 3.59 8.78 13.74 11.59 17 165 47 3
11 3.68 8.17 12.6 12.75 22 134 28 3
11 3.6 8.4 10.8 10.63 19 138 36 3
11 3.39 8.36 11.3 10.16 25 152 37.9 3
11 3.83 8.25 12.21 11.79 22 152 37 3
12 3.92 9.22 14.11 12.34 19 147 38 3
12 3.55 8.3 11.92 11.79 19 161 40 3
12 999 999 999 999 10 148 44.4 3
11 3.58 8.28 11.34 10.29 24 140 36 3
11 3.62 9.41 12.53 10.78 11 150 39 3
11 3.83 8.18 12.38 14.33 22 139 35.7 3
11 3.73 9.53 14.12 12.73 22 157 47 3
11 3.88 9.68 11.83 10.13 14 146 38 3
12 3.71 8.33 11.07 9.15 20 149 35 3
12 3.66 8.71 11.89 11.91 23 153 41 3
11 3.86 999 14.07 12.79 19 149 39 3
11 3.92 7.87 12.08 11.03 10 132 32.8 3
11 3.69 8.54 11.28 11.22 17 149 40 3
11 3.52 8.49 11.57 13.03 17 144 34.5 3
11 3.43 8.48 12.01 999 999 151 38 3
11 3.64 8.17 11.49 13.29 22 147 37.5 3
11 3.58 8.31 11.4 13.28 20 144 31 3
12 3.68 8.71 12.46 11.38 17 137 32 3
12 3.47 7.97 10.64 10.62 20 140 32 3
11 3.68 8.78 11.91 10.93 23 152 35 3
11 3.46 7.88 10.28 10.97 22 146 33 3
12 4.07 9.41 14.1 13.08 23 148 45 3
11 3.68 8.71 11.63 14.91 22 140 31 3
12 999 999 999 13.59 19 147 37 3
12 3.66 8.51 10.9 10.49 20 143 36 3
11 3.78 8.98 11.71 13.9 19 143 32 3
12 4.12 9.78 12.28 14.18 17 155 38.5 3
12 3.82 8.26 11 11.89 20 140 30 3
11 3.87 8.89 11.69 11.99 18 143 31 3
12 3.92 8.68 12.04 15.69 22 158 49 3
11 3.41 8.17 12.39 13.47 19 150 36.5 3
12 3.64 8.38 12.8 16.18 10 151 38.5 3
12 3.97 9.39 12.68 13.27 16 153 59.5 3
11 3.87 8.33 11.01 10.2 16 151 40 3
12 3.57 8.07 10.99 14.13 22 145 29 3
11 3.48 8.18 11.54 11.85 21 161 46 3
12 3.65 8.28 10.94 11.09 15 144 39.5 3
12 3.74 8.59 11.33 13.82 14 148 35 3
11 3.76 8.69 10.78 13.64 18 156 39 3
12 3.87 9.01 11.58 15.4 23 138 32.4 3
11 4.42 999 13.51 13.54 22 150 50 3
11 3.68 7.52 11.01 12.43 999 146 37.4 3
11 3.61 8.8 11.43 15.44 20 136 29 3
12 3.75 8.57 10.87 9.94 15 150 40.4 3
11 999 999 999 999 9 153 40 3
11 3.71 8.86 11.44 9.9 16 150 35.5 3
11 3.36 8.1 11.31 10.51 18 137 34 3
12 3.72 8.28 11.6 10.95 19 148 34.5 3
11 3.58 8.28 10.92 12.01 14 150 38.5 3
12 3.8 8.43 10.93 9.37 20 140 30 3
11 3.66 8.68 12.56 11.1 23 140 28 3
12 3.71 8.48 11.14 12.8 18 148 37 3
11 3.7 8.54 14.87 999 24 154 42.5 3
11 3.62 8.22 12.38 11.93 22 147 37.5 3
12 3.95 8 10.87 12.13 19 148 45 3
12 3.62 8.07 13.57 16.58 21 149 39 3
11 3.7 8.13 10.38 10.75 11 140 32 3
11 3.58 8.28 11.26 7.74 14 159 46.5 3
11 3.96 8.47 11.77 10.67 999 145 37 3
12 3.92 8.68 12.2 13.17 20 145 39 3
12 3.65 8.2 10.28 11.76 12 138 30 3
12 3.78 8.47 13.4 12.79 15 151 33.5 3
11 3.63 8.38 10.7 10.87 11 147 32.5 3
11 3.87 8.6 11.69 10.57 19 157 37.5 3
12 3.68 8.26 11.17 13.5 19 146 38.5 3
11 3.83 8.78 12.26 14.28 23 159 45 2
11 3.8 8.5 11.64 11.62 20 142 39 3
11 3.79 8.54 12.91 13.14 21 150 36 3
12 3.76 8.23 11.5 13.56 17 150 37 3
11 3.7 8.4 10.9 10.76 22 141 34.5 3
11 3.73 8.47 12.3 18.37 22 158 39.5 3
11 3.82 8.87 12 12.12 24 142 31.5 3
11 4.11 9.6 14.36 14.54 22 167 48.5 3
11 3.94 8.7 12 14.16 19 156 42 3
12 3.88 8.81 12.61 13.18 999 157 39 3
11 3.63 8.3 11.68 12.94 17 149 35 3
12 3.93 8.59 11.04 11.04 23 147 37.5 3
12 3.72 8.44 12.04 13.88 22 155 45 3
11 3.69 8.41 12.11 12.42 19 143 33 3
12 3.52 8.07 12.72 15.34 23 153 39 3
11 3.73 8.07 10.87 12.8 999 147 42 3
11 3.68 8.44 12.43 11.92 12 147 40 3
12 3.53 8.13 11.07 13.46 14 132 30 3
11 3.97 9.04 14.44 13.17 23 148 36 3
12 3.73 8.84 13.06 10.1 25 153 54 3
12 3.87 8.92 11.59 12.48 18 135 27.5 3
12 4.12 9.4 11.76 14.36 10 148 36.5 3
11 3.71 8.75 11.47 10.87 12 143 36 3
11 3.96 8.82 11.82 12.36 22 154 37 3
12 4.03 8.43 13.01 16.05 23 147 41.5 3
12 3.82 8.46 10.4 10.44 17 142 34 3
11 3.69 8.28 11.03 11.72 17 143 31.5 3
11 3.68 8.51 10.69 10.7 11 146 39.5 3
11 3.78 8.33 10.38 12.66 12 142 30 3
11 3.57 8.13 11.42 10.78 21 144 34 2
11 3.4 8.32 10.68 11.05 20 147 40 3
11 3.58 8.32 11.34 10.88 17 146 30 3
11 3.76 8.26 12.38 11.33 13 145 40 3
12 3.35 8.01 11.58 12.42 16 146 38 3
11 3.64 8.68 12.11 15.5 22 146 50 3
12 3.64 8.38 12.47 9.6 11 152 43 2
11 3.44 8.11 11.19 10.45 22 148 32 3
11 3.57 8.38 11.14 18.88 13 148 39 3
12 3.36 7.9 11.48 10.92 21 154 40 3
12 3.61 8.19 11.07 14.05 10 138 33 3
11 3.54 8.49 11.9 12.19 20 135 33 3
11 3.82 8.11 11.38 11.76 22 149 37 3
12 3.57 8.54 11.76 14.44 15 143 37 3
11 3.96 8.68 12.69 15.47 21 147 37 3
11 3.44 8.44 12.59 12.59 22 141 32 3
11 3.71 8.57 10.49 10.33 15 148 36 3
12 3.64 8.4 10.7 9.74 24 149 35 2
12 3.91 9.04 11.8 13.43 24 146 37 3
12 3.92 8.68 11.22 12.89 18 155 38 3
11 3.72 8.54 11.57 12.25 21 142 31 3
11 4.02 9.26 11.38 11.38 21 148 37.5 3
12 3.73 8.88 10.94 11 22 149 40 2
11 3.98 8.62 10.87 10.12 21 150 46 3
11 4.09 9.3 11.53 13.28 18 151 38.5 3
11 3.94 9.2 11.22 11.33 23 146 35 3
12 4.04 8.99 11.46 16.24 15 148 39 3
12 4.02 8.74 11.28 12.2 20 144 34.5 3
11 3.97 9.58 12.98 11.67 21 154 45 3
11 3.76 8.72 10.56 14.62 10 138 33 3
12 3.57 9.02 15.76 999 23 146 37 3
11 3.92 8.92 11.86 10.23 19 141 34 3
12 3.61 8.42 13.17 12.67 21 158 42.5 3
12 4.04 9.18 12.9 13.59 19 154 45 3
12 3.62 9.03 11.34 999 22 157 39 3
12 3.66 8.61 12.68 12.65 20 151 38.6 3
11 3.96 8.78 12.54 11.47 999 147 45.8 3
11 3.69 9.21 14.1 12.44 20 136 34 3
12 3.8 8.93 11.6 15.03 19 150 38 3
12 3.6 8.34 10.1 14.15 19 142 31 3
11 3.57 8.6 10.63 14.59 13 150 35 3
11 3.38 8.38 11.52 15.9 16 153 31 3
12 999 999 999 999 19 153 42 2
11 3.74 8.78 15.96 18.07 20 149 38 3
11 999 999 999 999 25 146 35.5 3
11 3.59 8.71 11.71 12.92 22 145 31 3
12 3.73 8.17 12.04 12.87 19 148 35 3
11 3.76 8.23 11.06 13.37 20 148 35 3
12 3.58 8.12 13.06 15.37 19 154 35 3
12 3.69 8.2 11.84 11.74 17 155 39 3
11 3.7 8.47 11.38 16.32 999 156 35 3
12 3.54 7.89 11.62 16.57 15 150 35 3
12 3.81 8.78 12.1 13.76 21 153 40 3
11 3.56 8.38 11.03 10.21 21 148 37 3
11 999 999 999 999 21 144 37 2
11 3.38 8.53 11.79 10.21 18 161 45 3
11 3.51 8.14 10.97 12.59 18 150 39 3
12 3.68 8.46 11.31 12.15 999 154 42 3
12 3.98 9.3 11.48 11.14 20 148 35 3
11 3.81 8.63 12.2 11.73 17 150 35 3
11 3.7 8.84 15.79 14.3 999 142 39 3
12 3.66 8.4 11.53 11.5 23 138 37 3
11 3.87 8.86 11.11 10.65 25 144 38 3
11 3.94 9.1 11.78 15.19 20 143 31 3
12 3.64 9.32 10.68 11.71 20 146 38 3
11 3.74 9.19 12.5 11.9 18 140 32.5 3
11 3.68 9.04 12.54 13.07 20 151 36 3
12 3.79 8.57 10.76 12.17 18 141 34 3
11 3.58 8.76 11.42 11.37 19 136 30 3
12 3.75 8.52 11.36 10.81 22 141 36 3
11 4.01 9.34 12.93 10.83 22 136 32 3
11 4.12 9.04 12.84 11.74 17 154 47 2
11 3.68 8.76 10.47 11.67 16 155 44 2
11 3.77 8.99 12.15 13.72 19 156 43 1
12 3.74 8.63 11.72 17.53 17 144 41.5 3
12 4.36 999 12.9 13.79 19 152 53 3
11 3.97 9.58 11.26 14.74 18 149 41 3
12 3.68 8.48 10.68 10.68 14 157 42.2 2
12 3.8 8.94 12.2 13.55 16 151 32.4 3
11 3.35 7.57 10.68 9.9 13 156 37 3
11 3.58 7.73 11.73 9.9 999 156 41 3
12 4.05 8.7 11.58 17.58 18 158 49.7 3
12 3.52 8.07 12.28 14.88 16 151 41 3
11 3.55 8.95 12.56 12.83 20 156 48 3
12 3.5 8.56 10.79 11.59 999 146 32 3
12 999 999 999 999 19 140 32 3
12 3.49 8.36 11.99 11.46 999 145 33 3
12 3.51 8.28 11.06 11.26 21 148 37 3
11 3.39 8.58 12.35 9.42 21 145 31 3
12 3.58 8.19 12.48 11.38 22 141 35 3
11 3.71 8.61 12.34 12.55 23 151 44 3
11 3.72 8.61 12.02 11.71 19 150 46 3
11 3.66 8.47 13.36 10.36 22 134 28 3
11 3.64 8.79 12.02 11.18 20 163 43 3
11 3.9 9.17 11.38 10.86 11 148 42 3
11 3.8 8.1 10.7 10.73 19 132 24.6 3
11 3.88 9.21 12.08 11.78 15 155 51 3
11 3.98 8.78 10.96 9.86 16 136 33 3
12 3.8 8.91 11.53 12.6 18 159 51 2
11 3.69 8.9 11.71 13.15 17 139 34 3
11 3.77 9.04 12.47 12.27 16 147 35 3
11 3.43 8.57 11.82 11.12 14 150 40 2
11 3.44 8.91 11.2 11.17 17 148 33 3
11 3.76 8.64 11.3 11.23 16 148 36 3
11 3.66 8.91 11.38 11.4 18 158 42 3
11 3.76 8.9 11.88 10.88 17 153 42 2
12 3.54 8.51 11.3 11.86 11 138 30 3
11 3.78 9.41 12.06 11.77 21 155 46 3
12 3.73 8.08 12.12 11.74 18 158 44 3
11 3.86 8.33 11.98 11.06 21 135 31 3
12 3.73 8.78 13.61 10.61 12 140 29 3
12 3.76 7.87 11.94 14.02 18 140 30 3
11 3.82 8.12 10.51 11.42 18 137 29 3
11 3.53 8.29 11.61 12.36 16 160 40 3
12 999 999 999 999 18 139 29 3
11 3.64 8.59 11.32 11.24 10 154 42 3
12 3.81 8.73 11.98 11.57 14 143 35 3
11 3.71 8.74 12.59 15.72 13 150 37 3
12 3.76 8.49 10.46 8.87 14 147 38 2
12 999 999 999 999 8 136 32 3
12 3.75 8.94 12.11 11.54 19 154 41 3
12 3.6 8.18 11.83 12.01 15 154 37 3
11 3.78 8.58 11.11 11.69 12 143 34 3
12 3.72 8.56 12.06 10.39 10 145 40 2
12 3.48 8.33 11.73 11.19 16 149 38 3
12 3.73 8.94 16.49 10.45 13 145 35 3
11 3.92 8.75 12.2 11.11 18 140 38 3
11 3.83 8.28 11.58 10.69 17 138 30 3
11 4.11 9.28 11.99 10.39 17 147 43 3
11 3.53 8.12 10.46 12.03 14 159 45 3
12 3.78 8.48 10.83 10.72 18 141 33 3
11 3.57 7.35 10.88 9.82 18 152 38 3
12 3.63 9.38 16.06 10.77 20 162 56 3
12 3.86 9.17 14.29 13.56 9 144 33 3
12 3.82 8.41 11.62 11.13 16 142 31 3
11 3.42 8.38 10.89 9.98 9 156 42 2
11 3.69 8.19 11.62 9.17 18 153 37 2
12 3.69 8.61 12.9 12.01 19 160 40 3
11 3.43 8.42 11.52 12.13 14 154 38 3
12 3.86 8.36 12.32 10.18 24 142 37 3
12 3.9 9.82 13.36 12.98 21 151 39 3
12 3.56 8.88 13.36 13.56 23 162 45 3
12 3.78 8.75 12.84 12.32 24 149 37 3
11 3.64 8.97 11.9 13.33 17 150 33 3
12 3.74 9.7 11.9 10.44 10 165 46 2
11 3.83 8.93 11.84 10.06 17 142 37 3
11 3.8 9.48 12.49 12.32 17 152 38 3
12 3.63 8.31 10.56 10 12 147 45 3
12 3.69 8.21 11.83 12.04 16 151 39.9 3
11 3.74 8.51 11.29 11.1 21 146 37.9 3
11 3.82 8.32 11.98 10.49 17 139 38.9 3
12 3.82 8.58 10.98 11.91 16 142 35.5 3
11 3.75 8.91 11.32 11.17 15 135 29.5 3
11 3.63 8.31 10.78 14.84 19 140 34 3
11 3.7 9.52 11.81 9.89 16 146 36 3
12 3.52 9.16 11.04 10.4 12 159 40 3
12 3.78 8.72 10.78 9.11 16 152 42 3
11 3.8 8.96 11.06 8.79 16 140 31 3
11 3.84 9.34 11.36 10.35 11 164 54 2
12 3.65 8.58 12.46 999 11 145 35 3
12 3.96 9.87 12.57 10.96 19 146 36 3
11 3.81 8.73 11.06 9.35 18 146 35 2
11 3.71 8.83 11.33 11.58 17 149 33 3
12 3.56 7.97 11.28 13.26 25 166 41 3
11 3.78 8.84 13.01 13.38 10 156 43 3
11 999 999 999 999 16 161 47 3
11 3.91 8.96 12.24 11.81 15 151 40 3
12 3.98 9.13 12.44 12.76 22 156 43 3
11 3.85 8.99 11.27 14.08 19 153 40.9 3
11 3.79 8.78 12.96 12.99 17 142 34.4 3
12 999 999 999 999 14 154 44.2 3
12 3.99 9.07 12.17 11.66 21 148 41.4 3
11 3.74 8 12.4 10.26 16 143 37 3
11 4.04 9 12.18 9.91 14 143 41.5 3
12 999 999 999 999 22 150 43.4 3
12 3.74 9.11 11.33 11.12 17 140 32.3 3
12 3.86 9.26 11.71 10.96 16 146 35.1 3
12 4.19 9.52 11.68 13.26 16 139 48.7 3
11 3.68 8.63 11.8 12.41 14 150 38 3
11 3.82 8.91 13.13 12.71 14 161 53 3
12 3.42 8.18 11.59 10.28 9 153 41 3
11 3.73 9.3 14.13 12.38 9 149 39 3
11 3.59 8.69 12.23 17.16 11 147 37 3
11 3.51 8.68 12.38 9.98 12 148 42 3
12 3.66 8.41 14.71 15.26 15 153 41 3
11 3.63 8.49 11.68 11.47 14 146 40 3
12 3.44 8.33 12.47 19.6 999 150 40 3
12 3.75 8.4 11.86 11.33 15 139 29 3
11 3.98 9.48 12.7 13.46 14 144 38 3
11 3.6 8.48 11.64 13.21 14 148 32 3
12 3.74 8.76 12.97 12.22 14 150 39 3
12 3.7 999 11.84 14.4 19 145 32.5 3
11 3.94 8.44 13.17 16.2 18 152 37 3
11 3.62 7.66 11.28 11.85 15 135 30 3
11 3.57 7.97 11.59 12.02 20 146 41.2 3
12 3.78 8.27 10.89 9.9 20 150 44 3
12 3.6 9.09 11.56 9.75 19 157 38 3
11 3.94 8.93 13.9 11.72 15 157 45 3
11 3.84 9.2 13.8 12.06 18 155 36 3
11 3.8 8.62 11.13 9.65 13 148 43 1
11 3.91 8.82 11.31 11.04 24 -99 -99 3
12 3.81 9.52 11.97 10.36 20 -99 -99 3
11 3.81 9.32 11.68 12.42 13 -99 -99 3
11 3.86 8.48 10.48 9.25 20 -99 -99 3
11 3.73 8.98 12.03 10.1 16 -99 -99 3
11 3.87 9.33 12.24 10.39 17 -99 -99 3
11 3.66 8.56 11.43 10.19 12 -99 -99 2
11 3.64 8.9 11.39 12.86 15 -99 -99 3
11 3.73 8.87 12.66 15.25 22 -99 -99 3
11 3.74 8.64 12.68 10.12 18 -99 -99 3
12 3.63 8.6 11.73 10.49 16 -99 -99 2
11 3.94 8.73 12.64 15 16 151 35 3
11 3.78 8.78 10.68 10.55 22 -99 -99 3
12 3.62 8.46 11.72 16.77 22 -99 -99 3
12 3.63 8.72 11.78 10.87 17 -99 -99 3
12 3.76 8.58 11.79 14.26 23 -99 -99 3
11 3.58 8.68 11.97 15.96 17 -99 -99 3
11 3.88 8.62 11.82 13.11 10 -99 -99 3
11 3.97 8.68 11.5 13.59 18 -99 -99 2
12 3.34 8.68 12.18 10.94 19 152 39 3
11 3.62 8.35 10.92 9.41 17 154 39 2
11 3.58 7.82 11.76 10.41 17 147 40 3
11 3.71 8.21 11.39 11.69 14 150 40 3
11 3.86 9.28 12.75 11.52 14 152 36.5 3
11 3.84 8.94 11.89 10.14 16 155 37.7 3
11 999 999 999 999 20 151 36 3
11 3.94 8.92 12.72 11.23 15 160 51 3
12 3.57 8.34 12.05 11.75 16 151 42 3
11 999 999 999 999 16 154 39 3
12 4.09 8.9 12.27 11.68 14 158 60 3
11 999 999 999 999 18 152 36 3
12 3.67 8.58 13.09 12.44 16 149 41 3
12 999 999 999 999 12 156 43 3
11 3.86 9.09 12.7 13.81 21 135 32 3
11 3.63 8.56 12.18 12.5 20 141 32 3
12 3.72 8.42 13.37 13.16 15 155 43 3
12 3.8 8.97 11.58 10.71 19 155 36 2
11 3.78 9.06 11.98 9.38 13 150 39 3
11 3.84 8.28 13.15 11.07 15 147 36 3
12 4.01 9.51 15.19 16.35 21 144 37 3
11 3.62 8.87 13.26 12.05 999 156 46 3
12 3.58 8.7 12.22 10.88 21 149 37 3
11 4.03 8.87 14.97 9.99 19 155 40 3
12 4.03 9.21 12.58 999 16 157 50.4 3
11 3.72 8.57 12.44 9.95 20 148 40 3
12 3.96 8.44 11.01 11.29 17 154 40 3
12 3.57 8.7 11.64 10.19 999 146 35 3
12 3.81 8.78 13.68 12.3 21 144 41 3
11 3.38 8.25 11.19 10.81 22 144 36 3
12 3.73 8.59 11.38 11.09 19 140 31 3
11 3.56 8.72 12.12 10.33 19 147 36 3
11 3.78 8.91 12.03 10.22 19 144 35 3
11 3.92 9.06 13.34 10.33 17 154 37.5 3
11 3.64 8.1 11.7 10.39 19 153 42 3
12 3.66 8.99 14.17 13.07 23 156 37 3
11 3.49 8.38 11 13.19 23 146 38 3
11 999 999 999 999 19 999 99 3
11 3.42 8.68 11.26 9.13 21 160 42 3
11 3.61 8.07 12.14 13.92 21 137 31 3
12 3.51 8.5 13.98 999 17 143 35 3
11 3.34 8.02 11.3 13.97 23 157 40 3
11 3.62 8.66 12.96 13.08 24 146 38 3
11 3.42 8 11.61 11.77 15 152 40 3
12 3.68 9.43 11.64 12.07 999 158 37 3
12 3.56 8.44 11.79 14 20 140 33 3
12 3.33 8.41 11.36 13.61 17 140 30 3
11 3.6 7.96 11.33 13.04 21 150 35 3
11 3.69 9.15 15.24 11.58 18 149 42 3
11 3.36 8.6 12.48 12.11 21 158 42 3
12 3.42 9.11 13.46 12.89 20 146 35 3
11 3.74 8.79 13.3 13.72 999 134 34.8 3
11 3.79 8.22 10.78 10.8 13 146 35 3
11 3.75 8.39 11.74 9.87 18 139 44 3
12 3.5 7.81 13.36 9.84 14 151 34 3
12 3.7 8.16 12.13 10.55 13 147 40 3
11 3.76 9.08 12.78 11.6 18 150 35.9 3
11 3.4 8.09 11.08 8.8 16 150 35.5 2
11 3.93 8.82 11.72 10 17 149 34.1 3
12 3.56 8.4 11.92 10.7 15 152 44.8 2
12 3.52 8.38 10.96 8.6 18 150 46.6 3
12 3.4 8.51 11.51 10.1 13 153 42.6 3
11 3.68 8.03 10.46 8.83 12 144 34 3
11 3.74 7.94 10.17 9.11 18 140 30.5 2
11 3.63 8.71 13.6 12.6 999 143 34 3
11 3.68 8.57 14.08 18.4 999 144 35 3
11 3.54 8.99 13.65 12.88 21 152 40 3
11 3.68 8.35 10.9 10.6 999 150 36 3
12 3.67 7.91 11.8 11.7 999 135 30 3
12 3.6 7.75 10.3 11.2 13 140 33 3
11 3.99 8.98 11.21 13.47 18 151 37 2
11 3.54 8.44 11.38 11.93 14 141 34 3
12 3.68 9.31 11.28 11.27 19 151 40 3
11 4.03 8.69 12.31 11.96 23 150 49 3
12 3.6 8.39 11.22 11.84 21 151 39.5 3
11 3.58 8.47 11.54 11.61 15 151 34.9 3
11 3.96 8.86 11.28 12.13 12 152 38.7 3
11 4.11 8.98 14.41 13.7 999 148 32 3
11 3.94 8.18 11.43 10.86 15 138 28 3
11 3.72 8.78 11.48 12.02 21 153 44 3
12 3.52 7.26 10.18 11.41 17 145 32 3
12 3.5 7.28 11.05 9.56 18 150 36 3
12 3.39 7.66 11.47 9.98 7 148 38 3
11 3.4 7.87 10.09 10.36 12 150 35 3
11 3.62 8.56 15.7 11.78 20 147 38 3
11 3.84 8.8 11.07 10.6 17 138 38 3
11 4.02 8.65 11.3 9.3 16 144 37.7 3
12 3.78 8.52 11.97 14.5 16 138 32.1 3
11 3.51 7.8 11.58 14.8 13 140 31.9 3
11 3.81 9.57 13.29 11.9 17 151 40.3 3
11 3.82 8.48 11.78 9.6 22 156 44.5 3
11 4.16 8.13 11.98 14 23 138 29.9 3
11 3.84 8.51 12.47 11.4 16 138 33.3 3
11 3.9 8.72 12.68 12.1 22 142 33.2 3
11 3.91 9.22 13.3 13 19 145 35.7 3
12 3.73 8.63 11.66 10.18 12 145 38.5 3
11 3.92 9.26 12.68 9.87 10 158 49.2 3
11 3.94 9.09 11.87 11.87 15 157 55.5 3
11 3.63 8.13 10.72 9.85 9 140 34.5 2
12 3.78 8.53 10.28 10.22 10 163 58.5 2
12 3.61 8.5 12.79 11.37 999 166 47 3
12 3.41 8.69 11.08 11.34 999 158 45 3
11 3.41 8.46 13.42 12.74 999 165 51 3
12 3.87 9.11 11.46 10.18 14 144 35 3
11 3.57 8.49 11.88 10.33 999 146 35 3
11 3.66 8.28 11.49 11.63 20 148 35 3
11 3.7 8.78 10.2 12.62 21 150 41 3
11 3.59 8.68 12.61 12.55 22 147 34 3
11 3.79 8.9 14.94 12.72 24 150 41 3
12 3.47 8.08 10.66 13.23 22 143 37 3
11 3.78 8.6 11.48 12.84 999 149 37 3
11 3.6 8.22 10.88 11.18 22 133 30 3
12 3.64 9.19 12.07 11.16 23 142 38 3
12 3.82 9.16 11.58 11.58 999 139 33 3
12 3.8 9.12 10.89 10.44 23 158 43 3
11 3.63 8.98 12 13.76 20 151 42 3
12 3.42 8.93 11.86 12.95 17 150 42 3
11 3.34 8.62 10.98 10.84 23 160 42 3
11 3.49 8.87 11.33 9.49 22 162 43 3
11 3.81 8.65 12.68 11.9 17 152 42.7 3
12 3.46 8.08 10.54 10.05 15 157 41 3
11 3.72 8.86 10.52 11.33 21 149 35.6 3
11 3.68 7.9 10.81 8.96 13 144 34 2
12 3.84 8.45 11.59 12.24 19 -99 -99 3
11 3.78 8.59 11.57 11.83 999 143 32 3
11 3.68 8.63 11.13 9.28 999 154 37 3
11 3.51 8.46 11.28 12.02 999 148 38 3
12 3.33 8.12 11.11 10.95 999 157 38 3
11 3.7 8.5 14.66 13.8 999 156 40 3
11 3.53 8.38 10 11.31 999 143 35 3
12 3.7 9.16 13.14 13.31 999 152 36 3
12 3.48 8.47 11.06 10 999 151 38 3
11 3.47 8.57 11.4 13.11 999 155 38 3
12 3.54 8.65 11.88 12.99 999 152 45 3
11 3.55 8.68 13.08 12.04 999 155 40 3
12 3.64 8.5 14.26 9.7 999 150 35 3
11 3.62 8.63 12.04 11.9 22 141 34 3
11 999 999 999 999 19 145 35 3
11 3.76 8.97 11.78 13.13 17 148 35 3
12 3.72 8.29 10.8 9.82 20 147 35 3
11 3.84 8.97 12.49 11.22 13 153 44 3
11 3.87 9.22 13.07 12.58 23 154 42 3
11 3.57 8.82 12.38 11.18 15 142 30 3
11 3.71 8.7 12.88 12.22 15 150 34 3
11 3.4 8.5 12.66 14.25 999 149 44 3
12 3.54 8.17 11.16 12.25 999 163 53 3
11 3.6 8.49 999 999 999 148 42 3
11 3.38 8.25 11.47 12.53 19 142 38 3
11 3.41 8.41 11.81 10.62 999 155 36 3
11 3.57 8.28 12.14 16.97 999 -99 -99 3
11 3.38 8.38 12.43 17.88 999 149 39 3
11 3.16 8.12 13.32 12.56 999 145 36 3
12 3.36 8.77 12.55 12.31 999 149 39 3
11 3.42 8.25 11.33 11.12 999 155 37 2
11 3.52 8.21 14.11 12.03 999 144 37 3
11 3.51 8.67 12.89 14.12 999 149 36 3
12 3.14 8.27 11.39 10.53 999 154 39 3
12 3.52 8.41 11.98 11.5 999 140 29 3
11 3.54 8.79 12.55 11.81 999 143 33 3
12 3.56 8.98 11.73 13.25 999 140 36 3
11 3.41 9.63 14.54 13.97 999 149 43 3
12 3.58 7.91 10.33 11.31 21 149 35 3
11 3.5 8.17 10.78 11.09 20 154 44.5 1
11 3.23 8.61 11.47 11.68 999 162 50 3
11 3.38 9.39 13.11 12.28 999 166 57 3
11 3.68 8.66 12.79 12.93 21 148 32 3
11 3.47 8.33 11.96 10.75 999 163 45 3
12 3.69 8.46 11.46 11.52 999 -99 -99 3
11 3.68 8.01 10.36 10.1 13 139 31 3
12 3.84 8.44 12.72 18.38 21 150 44 3
11 3.5 8.79 12.33 10.71 22 145 36 3
12 3.35 8.23 10.87 9.06 5 147 38 3
12 3.88 8.71 12.43 11.16 19 150 35 3
11 3.78 8.58 12.68 11.57 20 147 32 3
12 3.86 8.31 11.18 13.05 24 148 37 3
11 999 999 999 999 21 150 41 3
11 999 999 999 999 22 152 38 3
11 3.49 7.79 12.82 11.37 21 154 44 3
12 3.75 8.29 11.6 9.97 22 143 40 3
11 999 999 999 999 21 999 99 3
11 3.72 8.29 11.53 11.43 23 157 46.2 3
11 4.08 9.73 13.58 13.81 25 137 33 3
11 3.99 9.43 12.08 14.99 21 152 43 3
11 3.94 9.21 14.03 15.1 20 157 50 2
12 3.56 8.28 10.74 11.71 22 143 35 3
11 3.65 8.32 11.4 12 22 128 28 3
11 3.58 8.24 10.68 13.9 19 148 39.6 3
12 3.78 8.08 999 999 23 141 33.6 3
12 3.66 8.09 10.69 13.08 17 146 40.6 3
11 3.42 7.86 10.6 11.32 20 142 31.8 3
11 3.68 8.32 12.38 11.34 21 136 30.5 3
11 3.73 8.07 11.23 11.8 19 144 39.4 3
11 3.87 9.14 12.73 999 24 149 46.4 3
11 3.52 8.41 11.31 11.55 19 150 39 3
12 3.46 8 10.3 12.24 21 152 45 2
12 3.64 8.82 11.14 10.75 999 166 42 3
11 3.78 8.51 10.94 11.73 19 149 36 3
12 3.5 8.22 12.02 11.32 23 149 36 3
12 3.8 8.57 10.2 10.32 23 140 30 3
11 3.89 8.84 12.11 11.36 21 157 34 3
12 3.59 8.12 11.54 10.76 22 150 43 3
12 3.49 9.38 11.58 9.84 999 -99 -99 3
11 3.86 9.12 12 13.59 22 147 38.4 3
11 3.68 8.61 11.98 13.01 18 158 42.6 3
11 3.51 8.49 10.81 11.09 20 155 41.2 3
11 3.66 8.47 12.48 13.33 23 153 42.4 3
12 3.5 8.33 10.59 12.06 22 149 39.9 3
11 3.79 9.38 11.79 10.49 22 145 33.2 3
11 3.72 8.71 11.66 11.09 21 140 33 3
11 3.57 7.97 11.38 12.57 18 145 33.6 3
11 3.78 8.54 10.76 9.62 19 150 41.7 3
11 3.85 8.81 11.29 8.44 18 140 32 3
11 3.57 8.38 10.8 9.35 999 137 33 3
11 3.72 8.11 10.32 11.74 999 149 34 3
12 3.62 8.18 11.01 10.26 999 145 33 3
12 3.87 9.1 11.87 14.73 23 159 58 3
11 3.78 8.25 11.57 10.68 999 150 35 3
12 3.62 8.41 11.06 9.04 23 149 38 3
12 4.03 8.86 12.26 10.22 24 157 40 3
11 4 9.1 12.05 12.51 15 163 51 3
12 3.8 8.6 11.5 14.97 999 149 38 3
11 3.46 7.68 10.96 10.11 21 143 35 3
11 3.78 8.56 11.48 13.54 17 140 32 3
11 3.87 8.78 11 14.98 18 150 37 3
12 3.78 7.97 11.4 12.81 16 142 31 3
11 3.94 9.12 11.05 11.35 14 149 38 3
11 3.8 8.78 11.12 14.95 20 150 36 3
12 3.57 8.18 10.72 12.12 19 154 40 3
11 3.52 7.8 12.36 13.88 999 141 34 3
11 3.64 8.41 12.36 8.95 15 138 34 3
12 3.56 8.07 12.34 11.3 19 145 32 3
11 3.55 8.25 10.5 9.56 16 160 40 3
11 4.04 9.12 13.52 11.29 20 162 73.3 3
12 3.64 7.86 11.78 11.9 14 146 32 3
12 3.52 7.83 13.31 14.7 18 140 30 3
11 3.52 8.04 11.1 15.5 17 153 38 3
11 3.9 9.44 15.37 12.17 999 145 39 3
11 3.58 8 11.86 12.6 18 145 30 3
11 3.89 8.96 12.13 11.55 13 146 34 3
11 4.18 9.87 14.84 13.06 21 151 46.9 3
11 4.01 8.46 12.12 10.14 18 140 33 3
11 4.02 9.24 13.54 16.57 999 163 52 3
12 4.12 8.82 12.89 14.9 999 164 48 3
11 3.87 8.36 10.96 10.2 999 144 34 3
11 3.21 8.68 11.29 12.62 19 156 40 3
11 4.32 8.97 11.84 9.9 19 153 46.2 3
11 3.9 8.23 10.83 9.52 999 140 38 3
11 3.68 8.33 10.78 10.6 999 138 32 3
11 3.78 8.87 11.22 12.4 999 151 42 3
11 3.57 8.13 10.88 12.47 999 158 35 3
11 3.41 8.4 11.87 10.93 999 161 44 3
12 3.72 8.9 13.09 10 14 142 34.5 3
12 3.76 8.27 13.47 10.2 9 155 44 3
11 3.76 8.26 11.76 9.6 11 153 38.2 3
11 3.76 8.44 10.88 12.31 19 146 33 3
12 3.87 8.71 12.04 14.01 23 153 42 3
11 3.96 8.72 12.22 10.76 999 149 43 3
12 3.54 8.71 10.66 12.52 18 148 34 3
11 3.5 8.3 11 10.48 22 145 35 3
11 3.98 8.78 10.96 10.94 18 151 40 3
11 3.7 8.11 10.62 9.66 15 134 32 3
11 3.78 8.75 11.08 11.04 19 141 33 2
11 3.91 8.86 11.12 13.06 17 155 36 3
11 3.58 8.6 12.84 14.5 999 154 40 3
11 3.64 8.86 12.02 13.3 999 144 32 3
11 3.73 8.26 12.38 15.2 999 147 37 3
11 3.56 8.19 11.87 12.21 999 150 45 3
12 3.78 9.08 11.88 10.23 999 146 36 3
12 3.69 8.76 10.31 10.31 999 145 34 3
12 3.75 8.68 12.38 11.5 999 151 43 3
11 3.84 8.89 11.53 10.8 999 -99 -99 3
12 3.54 8.16 10.09 12.3 999 149 36 3
12 3.7 8.43 15.28 11.29 999 -99 -99 3
12 3.68 8.18 11.57 12.54 999 142 33 3
11 3.8 8.68 12.54 10.99 999 146 35 3
11 3.51 8.36 10.75 12.22 20 150 36.4 3
11 4.01 8.57 12.38 12.45 999 142 30.1 3
11 3.72 8.18 10.42 10.43 20 137 31 3
11 999 999 999 999 21 145 36 3
11 3.64 7.94 11.98 9.76 13 154 35 3
11 3.62 7.98 12.1 11.68 23 144 36 3
12 3.76 8.46 11.38 14.68 999 153 36 3
12 3.57 8.17 10.9 12.12 13 152 36 3
12 3.87 8.42 11.02 11.35 21 147 33 3
11 3.48 8.08 12.58 10.53 14 159 40 3
11 3.6 8.28 10.72 10.27 999 149 35 3
12 3.63 7.98 13.28 13.92 19 152 36 3
11 3.58 8.18 11.24 12.47 999 149 36 3
12 4.38 9.74 12.88 11.22 19 158 56 3
12 3.81 8.52 11.82 10.42 16 137 33 3
11 3.68 8.56 12.5 12.91 17 147 41 3
11 3.6 8.86 11.6 12.83 24 146 41.5 3
11 3.81 8.76 12.59 16.63 23 148 44.5 3
11 999 999 999 999 20 156 54 3
12 3.76 8.65 14.08 12.79 19 150 45 3
11 999 999 999 999 17 143 39.5 3
11 4 8.92 12.52 10.34 999 153 46 3
12 3.8 9.09 13.7 13.47 21 149 40 3
12 4.12 9.4 13.02 15.82 22 149 38 3
11 3.86 9.4 14.69 14.09 25 157 57 3
11 3.87 8.86 12.46 15.07 18 142 32 3
11 3.91 9.24 12.42 11.77 18 150 40 3
12 3.72 8.92 11.3 9.06 999 144 35 2
11 3.5 8.14 12.86 12.92 18 148 35 2
11 3.4 8.18 11.36 12.13 19 151 42.9 3
11 3.72 8.69 11.68 13.78 20 158 44.2 3
12 3.72 8.38 12.26 12.46 16 147 34.1 3
11 3.68 8.28 12.86 11.5 20 160 41 3
11 3.69 8.5 11.75 12.72 17 152 40.2 3
11 3.7 8.06 12.57 10.88 16 143 31.5 3
11 3.52 7.46 10.81 11.46 20 127 23.3 3
11 3.8 8.72 11.06 17.88 9 130 36.5 3
11 3.64 8.12 13 12.9 23 133 42.2 3
12 3.78 8.65 13.88 10.89 19 151 44 3
11 3.8 8.81 12.41 13.9 22 151 36.5 3
12 4 8.78 13.22 16.18 20 155 49.4 3
11 3.54 7.78 10.03 11.57 15 148 37.3 3
11 3.7 8.43 13.35 17.82 21 140 33.6 3
11 3.68 8.59 11.62 11.5 9 153 45 3
11 999 999 999 999 18 999 99 3
12 3.58 8.92 12.59 13.31 23 139 33 3
12 3.53 8.33 12.38 11.33 21 156 44 3
12 3.78 8.61 11.11 9.04 20 135 36 3
12 3.86 8.56 11.96 13.63 20 144 34 3
11 3.7 8.66 10.97 10.91 13 148 41 3
11 3.53 8.45 11.22 14.02 15 143 34 3
11 3.56 8.1 12.29 11.09 15 148 41 3
11 3.63 9.18 11.83 13.78 16 143 39 3
11 3.88 9.57 13.19 9.9 15 149 40 3
12 3.83 8.6 12 10.09 14 150 41 3
11 3.74 8.6 12 9.89 14 142 34 3
11 3.68 8.8 12.75 12.89 13 148 43 3
12 3.63 9.18 11.83 12.09 15 147 41 3
12 3.64 8.92 14.67 11.89 16 148 40 3
11 3.88 8.79 12.73 11.89 18 143 38 3
12 3.59 8.39 11.34 12.78 21 143 34 3
12 3.69 8.12 12.42 13.77 16 153 41 3
11 3.74 8.55 12.1 13.45 18 159 45 3
11 3.37 8.14 10.98 11.35 22 150 38 3
11 3.4 8.12 10.73 11.47 15 161 43 3
11 3.98 8.89 10.81 12.19 9 147 36 3
12 3.78 8.51 11.29 9.46 9 145 34 3
11 3.58 8.21 10.58 10.39 5 156 40 2
12 3.59 8.56 11.78 12.49 22 152 38 3
11 3.5 8.6 11.01 10.97 16 151 50 3
11 3.44 8.02 9.7 11.33 22 146 36 3
11 3.68 8.02 10.09 10.61 9 144 36 3
11 3.68 8.09 10.77 11.09 18 145 34 3
12 3.65 8.1 10.66 11.94 9 146 34 3
12 3.96 8.51 10.96 13.38 16 145 40 3
11 3.61 8.58 11.97 999 16 152 36.8 3
11 3.66 8.39 10.59 999 20 151 37.8 2
11 3.49 8.9 11.28 11.66 23 158 41.3 3
11 3.57 8.76 11.32 12.23 21 146 34 3
12 3.5 8.87 13.72 13.05 999 -99 -99 3
11 3.9 8.41 12.34 12.26 20 147 38 3
11 3.58 8.3 10.9 10.51 14 151 42 3
11 3.66 8.29 12.47 12.24 18 136 29 3
11 3.78 9.86 12.42 11.1 999 155 39 3
12 3.86 8.98 13.58 13.89 13 159 46 3
12 3.7 8.44 12.86 12.36 20 157 38.2 3
11 3.83 9.04 12.06 10.74 19 156 60 3
11 3.47 8.02 9.75 8.96 11 144 34 2
11 3.56 8.67 12.58 11.17 23 144 39 3
12 3.6 8.81 11.6 9.06 17 150 33 3
12 3.68 8.78 13.18 8.75 19 152 42 3
11 3.74 8.44 12.66 10.01 9 147 32 3
11 4.1 9.3 11.88 10.23 18 144 42 3
11 3.64 8.32 10.41 12.63 15 140 40 3
11 3.81 8.37 12.41 12.57 14 157 45 3
11 3.61 9.22 11.81 12.65 15 151 40 3
12 4.09 8.96 12.39 13.57 20 143 36 3
11 3.64 8.28 11.98 12.59 23 140 32 3
11 3.68 8.51 11.78 10.67 14 168 55.8 3
11 3.79 8.88 10.84 12.94 10 146 33.5 3
12 3.79 8.88 999 15.36 19 149 40.5 3
11 3.49 8 11.3 12.87 25 150 38 3
11 3.92 8.69 11.44 13.01 21 142 38.5 3
11 3.53 8.26 10.68 9.31 18 147 34 3
11 3.38 7.73 10.36 10.73 20 135 30.5 3
11 3.54 8.34 11.29 10.5 20 155 37.5 3
11 3.47 7.58 10.4 10.87 24 149 36 3
11 3.56 8.66 11.24 10.5 19 154 37 2
11 3.68 8.46 10.97 9.95 20 144 28.5 3
11 3.69 8.69 12.02 11.94 23 144 37.5 3
12 3.91 8.78 11.09 10.07 19 161 43.5 3
11 3.68 8.16 11.44 9.31 15 157 40.5 3
11 3.78 8.44 11.43 11.26 17 163 43 3
12 3.63 8.01 11.49 10.34 19 162 43 3
12 3.65 8.38 11.28 10.64 21 141 31 3
12 3.53 8.45 11.68 10.37 20 152 35 3
11 3.63 8.18 11.27 10.69 24 139 30 3
12 999 999 999 999 16 155 39 3
11 3.72 8.41 10.75 10.9 19 143 30 2
11 3.68 7.87 11.17 10.11 18 148 34 3
11 3.54 8.83 11.92 13.72 20 153 45 3
11 3.51 8.33 11.27 13.78 15 151 40 3
12 3.39 9.31 12.18 11.55 10 140 33 3
12 3.82 8.52 11.97 999 999 153 55 3
11 3.68 8.97 11.76 11.8 20 153 35 3
11 3.87 9.03 11.23 10.98 16 150 40 3
12 3.63 8.03 11.23 12.14 999 -99 -99 3
11 4.04 9.39 13.75 10.7 11 156 47 3
12 3.48 8.1 13.69 9.76 16 159 48 3
12 3.66 8.51 11.53 10.88 13 152 42 3
11 3.79 8.66 12.28 14.1 23 148 38 3
11 3.78 8.91 11.86 18.1 18 145 38 3
11 3.48 8.52 11.92 15.6 21 155 40 3
11 3.89 8.61 11.01 13.5 21 140 35 3
11 3.87 8.64 12.16 10.21 23 148 39 3
11 4.06 8.79 12.81 13.54 20 143 36 3
12 3.73 9.3 13.2 12.67 16 155 39 3
11 3.43 8.07 11.02 12.34 16 153 39 3
12 3.54 7.7 12.34 10.78 19 154 36 3
11 3.7 9.26 11.83 11.94 999 149 39 3
11 3.54 999 14.05 12.41 14 178 53 3
11 3.69 999 13.35 15.46 12 160 42 2
12 3.71 999 14.22 13.23 18 155 44 3
11 3.84 8.54 11.78 10.5 14 147 41 3
11 3.75 8.24 10.78 9.35 14 156 46.8 3
11 3.72 8.68 12.18 11.59 999 -99 -99 3
11 4.1 8.92 12.74 10.22 19 151 40 3
12 3.74 8.68 11.79 13.51 999 143 40 3
12 3.51 8.23 11.36 9.63 17 149 41.2 3
12 3.69 8.46 12.33 10.58 18 147 35 3
12 3.84 9.53 12.7 999 20 141 31 3
11 3.87 8.68 11.38 11.22 22 146 35 3
11 3.44 8.23 10.88 10 10 151 40 3
11 999 999 999 999 19 142 38 3
12 3.48 9.65 12.87 11.02 18 143 32 3
11 3.86 8.53 11.73 10.76 17 144 36 3
11 3.66 8.43 11.09 10.25 14 151 43 3
11 3.7 8.89 11.98 12.38 17 -99 -99 3
11 3.72 8.4 12.07 11.23 17 152 36 3
11 3.61 8.48 11.98 12.38 16 140 35 3
11 3.83 8.78 12.14 15.53 18 150 39 3
11 3.62 8.28 11.96 10.67 16 -99 -99 3
12 3.81 8.82 8.91 8.91 19 139 31 3
11 3.88 8.69 11.28 10.43 18 140 36 3
11 3.86 8.68 12.22 10.69 15 140 35 1
11 3.88 9.07 12.24 10.42 19 -99 -99 3
12 3.61 8.38 10.73 11.15 15 -99 -99 3
11 3.65 8.5 12.61 11.45 21 133 31 3
11 3.77 9.27 12.13 11.68 10 152 47 3
12 3.75 8.77 13.28 11.1 21 147 35 3
12 3.7 8.18 10.81 12.03 10 158 39.3 3
12 3.66 8.28 11.42 10.91 11 146 39 3
11 3.87 7.92 10.9 11.13 14 142 33.5 3
11 3.75 8.17 11.38 10.97 21 150 34.6 3
11 3.64 8.29 11.66 12.82 19 147 37.3 3
11 3.75 8.17 11.47 11.58 12 154 37.5 3
12 3.69 8.31 11.28 10.45 7 143 37.5 3
11 3.94 9.26 13.29 12.63 22 154 47 3
12 3.84 8.48 11.07 10.49 18 149 44 3
11 3.81 8.42 11.39 12.9 22 141 36 3
11 3.54 8.42 10.36 10.92 12 140 29 3
12 3.76 8.6 12.83 12.71 15 148 32 3
11 3.5 8.2 11.87 12.21 14 151 45 3
12 3.87 9.09 13.38 12.92 21 142 34 3
12 3.9 8.64 11 13.73 21 138 32 3
11 3.92 8.51 11.23 12.16 23 153 44 3
12 3.84 8.86 11.28 9.95 21 152 43 3
12 3.75 8.4 10.99 14.02 21 143 34 3
11 3.72 8.79 11.71 11.14 21 150 35 3
11 3.73 8.66 12.14 12.79 24 155 44 2
12 3.65 8.39 10.89 10.73 23 147 37 3
12 3.8 8.48 11.21 13.61 23 145 34 2
11 3.96 8.78 12.36 14.8 24 147 37 3
11 3.68 8.38 10.36 9.38 19 142 33 3
12 4 8.81 12.58 12.61 23 145 30 3
12 3.69 8.61 10.91 12.98 22 150 37 3
11 3.83 8.73 12.03 11.28 24 151 41 3
11 3.68 8.25 11.87 12.78 20 137 32 3
11 3.83 8.65 11.29 12.15 22 150 37 3
11 3.8 999 999 14.7 22 150 40 3
11 3.96 9.08 12.11 11.28 999 135 26 3
12 3.74 8.65 12.3 11.14 23 143 32 3
12 3.68 8.01 11.12 11.35 19 140 33 3
12 3.43 7.29 10.63 13.95 19 150 35 3
12 3.58 8.74 12.46 11.13 18 140 32.4 3
11 4.06 9.96 15.26 11.7 16 145 35 3
12 3.54 8.13 12.28 10 16 147 35 3
12 3.86 9.63 13.91 11.7 17 145 34 3
11 3.71 8.64 13.2 12.78 23 152 38.8 3
11 3.74 8.79 11.97 999 24 147 35.6 3
11 3.66 8.26 10.78 10.12 18 145 37 3
12 3.45 8.87 11.49 14.42 10 152 37.2 3
12 4.4 10 16.39 9.66 21 162 91 3
11 3.98 8.28 12.28 11.94 999 143 35 3
11 3.9 8.35 12.98 12.31 999 150 41 3
12 3.94 8.54 10.89 9.98 20 152 43 3
12 3.7 8.19 10.92 9.57 25 160 42 3
12 4.03 8.38 11.07 11.49 19 138 35 3
11 3.72 8.1 11.09 11.36 17 138 32 3
11 3.57 7.93 10.62 12.28 21 147 38 3
12 3.68 7.84 11.2 11.54 20 150 41 3
11 3.76 8.35 13.25 10.89 19 144 35 3
12 3.92 9 13.8 10.55 21 147 36 3
11 3.9 8.78 999 999 22 155 36 3
11 3.54 7.82 12.55 13.5 19 150 36 3
11 3.87 8.16 11.33 11.08 20 148 36 3
12 3.57 7.74 12.26 11.76 23 156 41 3
12 3.92 7.64 10.87 12.6 23 154 44 3
11 3.78 7.81 15.17 11.59 23 150 34 3
11 4.14 8.42 11.78 12.71 19 155 44 3
11 3.96 8.14 13.41 11.13 16 152 40 3
11 3.74 7.72 10.81 10.81 17 142 32 3
11 3.5 7.68 10.52 10.11 16 151 34 3
12 3.81 7.59 10.53 13.41 15 153 44 3
11 3.87 8.01 11.18 10.01 22 156 43 3
12 3.64 8.41 16.42 14.91 22 157 54 3
11 4 8.62 12.17 10.66 18 164 45 3
11 3.89 7.84 10.78 12.19 22 136 30 3
11 3.73 8.54 12.33 13.84 22 146 45.7 3
11 3.5 7.71 10.25 9.2 10 142 30 1
11 3.64 8.68 12.42 11.06 16 141 33 3
11 3.86 8.94 12.76 14.05 22 153 38 3
12 3.7 9.02 13.66 10.56 18 146 36 3
11 3.34 9.8 13.5 12.4 20 151 40 3
11 4.09 9.26 11.78 10.93 17 153 40 3
12 3.78 8.32 11.97 10.45 20 149 39 3
11 3.72 9.05 13.01 10.94 20 172 64 3
11 4.02 9.71 13.33 11.13 19 147 33 3
12 3.76 8.18 11.72 11.63 19 151 35 3
11 999 999 999 999 16 147 40 3
11 3.57 8.07 12.77 11.08 19 147 36 3
11 999 999 999 999 15 155 40 2
12 999 999 999 999 20 158 42 3
11 3.52 8.41 11.4 9.96 19 147 33 3
11 3.56 8.47 11.8 11.24 22 140 33 2
11 3.71 8.01 12.93 10.06 17 147 39 3
11 3.56 8.64 12.68 12.55 25 155 38 3
11 3.64 8.02 11 9.4 16 150 35 3
11 3.99 8.8 11.23 12.67 22 152 46 3
12 3.96 8.64 12.32 11.03 20 157 40 2
11 3.71 8.8 11.6 11.84 17 145 33.7 3
11 999 999 999 999 20 155 44 3
11 999 999 999 999 23 153 40 3
11 3.98 9.14 13.88 13.67 24 163 67 3
11 3.78 8.12 10.88 12.41 15 162 40.6 3
11 3.47 8.52 14.22 12.01 21 148 39 3
11 3.76 9.33 11.91 12.19 21 157 41 3
11 3.54 8.28 11.32 12.51 18 149 42 3
11 3.7 8.54 11.42 11.42 23 140 33 3
12 3.72 7.7 11.98 11.16 13 145 38 3
12 3.4 8.52 10.98 11.32 13 143 37 3
11 3.5 8.6 12.33 10.16 12 142 33 3
11 3.68 8.5 11.08 10 14 154 35 3
11 3.68 8.18 11.03 10 13 155 36 3
12 3.78 8.31 11.64 12 13 149 31 3
12 3.49 8.17 10.57 10.21 16 151 38 3
12 3.39 8.16 12.04 12.41 13 138 31 3
12 3.86 8.28 12.56 12.43 23 157 40 3
12 3.82 8.53 11.86 10.7 18 157 61 3
12 3.78 9.01 999 13 20 143 30 3
12 3.99 9.11 14 999 21 140 30 3
12 2.82 8.44 13.42 999 20 145 35 3
11 4 9.12 14.23 999 23 142 31 3
11 3.63 8.42 12.01 11.5 14 143 37 3
11 3.61 9.11 12.97 11.5 15 155 41 3
11 3.89 9.2 12.29 11.2 16 141 41 3
11 3.61 8.24 13.76 12.26 21 149 32 3
12 3.63 8.34 12.54 11.05 20 151 37 3
12 4.02 9.07 11.92 12.69 18 152 48 3
11 3.84 8.83 11.87 11.71 23 147 44 3
12 4.17 9.3 12.18 14.02 19 150 48 3
11 3.24 8.12 11.76 14.65 15 142 31 3
12 3.24 8.76 9.33 13.5 15 156 40 3
11 3.8 8.76 11.26 11.67 14 140 35 3
11 3.36 8.28 10.71 10.42 17 140 33 2
11 3.68 9.19 10.93 9.86 13 145 42 3
12 3.48 8.01 11.48 11.57 20 148 40 3
11 3.63 8.57 11.2 9.27 17 135 31 3
12 3.54 9.71 14 15.75 16 141 36 3
12 3.52 8.26 11.45 11.74 22 145 39 3
12 3.61 8.28 10.44 11.93 14 145 34 3
11 3.46 8.21 11.16 8.86 10 141 38 3
11 3.36 7.87 11.06 11.91 13 143 41 3
11 3.62 8.51 11.89 12.51 14 161 57 3
11 3.49 7.93 10.78 10.74 20 147 40 3
11 3.56 8.02 9.99 10.93 7 152 37 1
11 3.28 7.58 10.61 9.25 11 141 32 3
11 3.51 8.58 11.51 10.21 23 150 33 3
12 3.46 7.96 10.96 11.79 18 142 32 3
12 3.78 8.52 11 10.55 19 159 39 2
11 3.63 8.38 11.14 13.85 20 152 36 3
12 3.66 8.61 12.51 14.62 18 151 42.5 3
12 3.6 8.5 12.5 12.19 11 155 42 3
12 3.96 8.48 11.78 12.54 18 144 43.6 3
11 3.68 8.38 11.35 9.53 9 153 39 3
11 3.89 9.1 12.52 12.2 17 152 41 3
11 3.68 8.4 12.3 10.57 17 143 40 3
12 3.57 8.29 11.2 9.2 17 152 37.3 3
11 3.54 7.98 11.28 11.98 17 150 37 3
11 3.54 7.78 10.07 9.21 16 140 26 3
12 3.49 8.5 11.96 10.65 999 163 52 3
11 3.53 8.11 12.59 12.06 22 149 36 3
12 3.7 8.96 13.87 14.87 999 154 44 3
11 3.78 8.76 12.21 11.38 20 149 37 3
11 3.84 8.49 10.48 11.59 19 146 34 3
11 3.74 9.98 12.68 11.17 18 170 42 2
12 3.54 9.86 12.27 11.51 16 159 43 3
12 3.82 8.47 11.6 11.61 15 146 34 3
11 3.52 8.65 11.28 14.81 19 143 36.5 3
11 3.49 8.5 11.53 15.06 15 146 46 3
12 3.67 8.25 13.09 11.98 13 138 32 3
11 3.84 8.8 11.98 8.74 13 133 33 3
12 3.98 8.44 11.38 10.78 18 139 35 3
11 4.01 9.08 11.92 999 15 147 35 3
12 3.66 8.39 10.5 999 14 147 38 2
12 3.86 9.35 13.51 15 16 145 40 3
11 3.74 8.41 12 10.71 17 137 33 3
12 3.6 8.8 11.5 9.5 999 155 44 3
12 3.68 8.77 11.99 10.15 17 146 40 3
11 3.68 8.78 11.9 9.99 14 146 40 3
11 3.44 7.8 10.86 13.26 16 150 38.8 3
12 3.67 8.28 10.38 12.28 15 146 32 3
11 3.74 9.16 11.09 10.18 22 142 28 3
11 3.64 8.19 10.25 9.88 20 138 30 3
11 3.68 9.15 13.42 11.63 19 163 44 3
11 3.84 8.01 9.96 8.96 14 140 30.8 3
11 3.56 8.7 12.01 10.45 15 149 35 3
11 3.83 8.71 11.24 10.49 16 154 47 3
11 3.88 8.96 12.85 10.75 16 148 34 3
12 3.69 8.42 12.5 11.15 18 143 35 3
11 3.8 8.11 11 9.42 17 149 35.5 2
11 3.92 9.09 12.43 9.68 15 153 39 3
11 3.84 9.46 15.43 13.26 17 145 32.9 3
12 999 999 999 999 17 148 42.6 3
12 4.17 9.31 13.57 16.59 17 158 50 3
11 3.94 8.92 12.7 12.85 20 155 42.1 3
11 3.78 8.51 12.88 12.82 19 158 42 3
12 3.67 8.44 11.1 11.42 15 150 35.9 3
11 3.63 7.28 10.41 8.74 19 151 42 3
12 4.1 9.4 13.7 14.01 21 154 39.5 3
11 3.57 8.13 10.96 11.54 13 146 36 3
11 3.47 7.88 11.21 10.31 13 139 32 3
11 3.71 8.6 10.87 10.99 5 140 30 2
12 3.43 8.07 10.23 10.33 16 142 35 3
12 3.47 7.9 10.81 11.78 17 143 31 3
12 3.68 8.54 10.94 11.08 15 150 42 3
11 3.69 9.13 12.68 13.57 20 155 43 3
11 999 999 999 999 16 132 36 3
11 3.79 8.49 12.17 11.48 15 148 40 3
12 3.54 8.2 11.82 9.86 19 999 99 3
12 3.69 8.41 11.48 9.43 18 999 99 3
12 3.76 8.74 12.35 10.01 22 999 99 3
11 4.11 9.04 13.34 14.29 999 161 44 3
11 3.79 8.6 11.92 13.16 999 152 41 3
11 3.79 9.22 15.82 17.9 23 156 50 3
12 3.81 8.82 12.04 13.05 999 146 36 3
11 3.63 8.6 11.07 12.3 14 160 42 3
11 3.76 8.94 12.37 12.96 14 145 37 3
11 3.82 8.8 11.3 13.2 12 148 44 3
11 3.73 8.91 12.32 13.1 14 152 37 3
11 3.91 8.98 11.39 13.3 14 137 32 3
11 3.6 9.2 12.23 11.5 17 153 42 3
12 3.56 7.62 10.84 10.88 17 142 29 3
11 3.48 7.91 10.79 12.87 12 147 33 3
11 3.49 8.72 13.17 10.88 12 150 38 3
11 4.04 8.8 12.81 10.63 15 148 39 3
11 3.62 8.2 11.26 11.66 19 145 37 3
11 3.64 8.56 12.2 10.88 15 148 35 3
11 3.85 8.41 14.89 10.3 20 143 32 3
11 3.82 9.29 14.72 10.62 15 142 33 3
11 999 999 999 999 20 140 40 3
11 3.48 8.06 11.01 12.22 20 146 33 3
11 3.78 8.08 11.43 11.09 20 149 34.1 2
11 3.58 8.75 11.39 11.14 19 145 35 3
11 999 999 999 999 21 142 31 3
11 3.57 9.14 12.41 999 22 155 59 3
11 3.63 8.66 13.14 12.46 18 154 38 3
12 3.78 8.71 13.88 13.1 25 159 39 3
12 3.74 8.31 11.2 11.18 18 145 31 3
12 3.76 8.44 10.91 12.97 13 132 30 3
11 3.54 8 11.38 12.93 17 150 30 3
11 3.74 8.58 12.07 11.03 12 159 46 3
12 3.56 8.2 10.38 10.05 17 149 34 3
11 3.78 9.02 12.09 11.4 22 144 36 3
11 3.94 8.2 10.87 9.41 17 141 31 3
12 999 999 999 999 15 151 44 3
11 3.7 8.26 10.75 10.25 15 150 41 3
11 3.51 7.51 11.04 9.87 15 151 38 3
11 3.42 8.68 11.81 10.87 17 145 31 3
12 3.68 8.96 11.26 9.24 21 158 45 3
12 999 999 999 999 18 158 48 3
11 3.52 7.86 11.34 11.98 15 150 37 3
11 3.68 8.16 11.52 9.8 18 146 35 3
12 3.59 7.94 10.89 11.5 22 146 39 3
12 3.79 8.81 13.34 12.2 20 146 35 3
11 3.48 8.79 11.89 11.78 20 143 35 3
11 3.39 8.65 11.35 11.13 17 148 44 3
11 3.44 8.15 10.88 11.24 12 150 34 3
11 3.66 8.27 13.24 11.53 10 148 34 3
11 3.5 7.84 10.24 12.25 15 162 45 3
12 3.36 8.09 10.64 10.72 19 150 42 3
11 3.54 8 10.7 11.96 19 148 35 3
11 3.54 999 16.49 12.29 23 152 39 3
11 3.78 8.68 12.12 9.25 16 147 32 3
11 3.76 8.16 11.9 10.02 19 147 34 3
11 4.05 9.12 11.2 9.13 17 150 45 2
12 3.56 8.11 10.41 13.11 999 154 48.5 3
12 3.79 8.8 12.1 9.55 12 148 45.5 3
11 3.64 8.51 11.04 9.58 11 149 36.5 2
11 3.88 8.9 11.97 11.52 17 140 35 3
11 4.08 8.78 11.81 11.84 15 142 32 3
12 3.91 9.2 12.02 9.94 18 161 47.2 3
11 3.58 8.62 10.75 9.18 12 155 40 3
11 3.65 8.01 11.84 10.59 16 144 32 3
11 3.6 7.99 11.8 10.33 20 153 39.5 3
12 3.38 8.22 11.9 10.1 13 147 36.5 3
12 3.47 7.98 10.97 10.01 11 149 39 3
12 3.51 8.3 11.38 9.87 13 147 40 3
11 3.58 8.34 12.7 11.58 16 150 37 3
11 3.76 8.13 11.68 9.58 11 154 39 3
12 3.62 7.99 10.02 10.82 13 141 30 3
12 3.79 8.36 12.5 12.95 15 157 49 3
12 3.63 8.54 13.29 11 14 144 32 3
12 3.6 7.98 11.23 8.2 11 143 35 2
11 3.97 9.08 11.63 12.76 16 164 49.5 3
12 3.67 8.5 10.84 10.55 15 154 40 2
12 4.06 8.58 10.76 11.74 18 133 29 3
11 3.71 8.43 11 9.3 22 144 34 3
11 3.71 8.54 11.88 10.44 20 152 38 3
12 3.63 8.97 12.41 10.49 21 160 50 3
12 3.66 8.68 12.54 10.27 23 148 44 3
11 3.54 7.93 11.26 11.55 19 140 31 3
11 3.84 8.09 12.42 14.63 14 150 36 3
12 3.54 8.65 11.81 8.69 20 151 42 3
11 3.54 8.74 11.04 13.53 20 152 41.5 3
11 3.86 8.7 10.8 11.97 15 151 40 3
12 3.59 8.5 13.66 16.33 20 134 25 3
11 3.85 9 12.53 15 25 156 36 3
11 3.73 8.57 10.87 10.25 21 147 36 3
11 3.81 8.8 11.5 9.58 20 140 34 3
11 3.7 8.57 12.57 10.78 20 145 33 3
11 3.58 8.34 12.34 10 16 144 31.5 3
12 3.74 9.09 12.62 11.16 999 149 41 3
11 3.66 8.03 11.61 8.77 14 159 45 3
11 3.84 8.43 10.76 9.95 15 150 42 3
11 3.77 8.68 12.12 11.3 16 148 36 3
12 3.53 8.17 12.73 9.54 15 144 37 3
11 3.92 9.07 11.67 12.74 20 156 53 3
12 3.66 8.28 11.19 8.92 13 153 36 2
11 3.87 8.71 10.39 10.13 7 153 43 3
11 3.96 8.83 11.73 13.81 16 146 36 3
12 3.69 8.4 12.59 12.87 21 140 28.5 3
12 3.38 8.14 11.44 12.19 12 146 40 3
11 3.88 8.77 13.21 11.12 18 150 35.5 3
11 3.99 9.3 12.74 12.81 17 153 41.7 3
12 3.79 8.04 11.31 9.54 999 135 30 3
12 3.76 8.02 11.08 12.17 21 148 39 3
11 3.78 7.6 11.34 12.09 22 148 41 3
11 3.83 8.9 12.8 11.8 20 153 50 3
11 3.7 8.78 11.6 11.94 999 140 31.5 3
12 4.11 9.96 12.28 9.44 20 135 29.5 3
11 3.65 9.11 13.11 10.13 22 146 36.5 3
11 3.66 8.49 11.44 10.27 999 139 38 3
11 3.75 8.53 10.11 9.29 7 148 35 3
11 3.39 8.66 10.38 11.04 19 157 40.2 1
12 999 999 999 999 19 146 42 3
12 3.66 8.38 10.29 8.89 11 153 44 3
11 3.94 9.17 12.94 13.82 20 163 57 3
11 3.8 8.91 12.32 10.68 15 146 38.5 3
11 3.4 7.44 10.37 11.87 9 145 38.5 3
12 3.99 8.47 11.97 10.28 11 139 34.5 3
12 4 9.11 11.39 10.62 21 158 56 3
12 3.49 8.78 12.12 12.97 21 154 38 3
11 3.93 8.78 11.76 11.75 15 152 45 3
11 3.81 8.97 15.59 14.32 20 160 43 3
11 3.72 8 11.07 11.26 17 144 32 3
12 3.61 7.91 10.78 10.95 15 152 43 3
11 3.54 8.23 11.68 10.77 15 140 33 3
12 3.6 9.01 12.68 12.34 18 140 34 3
12 3.9 8.81 11.41 9.76 10 142 41 3
11 999 999 999 999 11 152 48 3
11 999 999 999 999 16 144 37 3
11 3.78 8.23 13.36 10.53 14 150 38 2
12 3.64 8.12 10.14 11.17 20 150 40 3
12 3.48 8.48 11.25 11 20 148 43 3
11 3.86 8.86 11.59 15.77 17 158 41 3
11 3.56 8.48 11.49 10.16 18 156 42 3
11 3.7 8.32 11.26 12.1 20 152 37 3
12 3.76 8.48 11 11.9 13 147 35 3
11 3.84 8.95 11.89 11.18 19 150 36 3
11 3.78 7.84 10.46 9.12 17 150 34 3
11 3.97 8.68 11.96 10.94 17 144 38 3
11 3.58 7.97 10.84 11.81 12 143 42 2
12 4.14 8.68 11.92 10.71 14 142 38 3
11 3.61 8.27 11.8 12.74 18 151 37 3
12 4.03 9.11 12.19 15.3 18 146 41 2
12 3.51 8.12 10.12 11.75 5 155 45 3
11 3.68 9.07 12.32 13.98 25 140 32 3
11 3.6 8.87 13.04 10.83 18 155 38 3
11 3.64 8.96 12.13 13.92 11 150 38 3
11 3.41 8.85 12.34 12.37 14 145 34 3
12 3.66 8.41 14.43 10.98 21 150 38 3
12 3.88 8.64 15.47 17.88 21 144 37 3
11 3.75 8.44 12.98 12.04 19 142 30.5 3
11 3.81 8.82 11.8 8.86 12 145 35 3
11 3.6 8.72 10.68 10.92 13 154 43.9 3
11 3.85 8.71 12.34 12.12 19 144 40 2
11 3.66 8.77 10.41 10.33 18 152 43 2
11 3.69 8.29 12.12 11.53 16 155 40 3
11 3.79 8.98 13.74 13.12 19 148 43 3
11 3.58 8.18 11.54 10.54 13 150 35.9 3
11 3.63 8.94 12.21 11.93 15 141 38 3
11 3.81 8.66 11.81 10.37 16 144 33 3
11 3.8 8.98 11.86 10.71 13 147 35 3
11 3.52 8.6 11.38 8.55 21 142 39 3
11 3.71 8.91 11.19 10.62 18 159 48 3
11 3.61 8.76 13.94 11.63 19 147 36 3
12 3.61 8.51 13 10.29 17 148 40 3
12 3.62 8.69 12.69 13.09 15 148 38 3
11 3.68 8.91 11.85 9.78 8 149 41 3
12 3.8 8.38 11.88 11.55 20 146 32 3
12 3.75 8.67 12.53 14.8 23 151 40 3
12 4.02 9.3 13.46 10.5 22 153 45 3
12 3.8 9.1 14.3 15 24 145 35 3
11 3.57 8.42 11.86 10.72 20 141 28 3
11 3.51 9.33 13.02 12.31 15 156 47 3
11 3.56 8.41 11.21 11.97 23 144 34 3
11 3.9 8.71 11.17 11.38 11 143 31 3
11 3.64 8.89 13.25 10.37 999 999 99 3
11 3.61 9.84 13.1 11.84 13 170 49 3
12 3.92 8.28 11.6 11.54 16 150 46 3
11 3.92 8.68 13.01 13.39 19 152 41 3
11 3.57 8.04 10.96 10.94 18 151 38 3
11 3.69 8.97 12.64 8.25 17 145 31 3
12 3.72 8.7 11.29 12.47 19 143 33.1 3
12 3.83 8.69 11.52 10.08 18 147 42 3
12 3.79 8.83 12.38 10.52 24 144 36 3
12 3.71 8.94 11.43 12.23 17 148 35 3
11 3.13 8.09 10.58 10.96 9 152 37 3
11 3.57 8.02 11.76 12.1 13 155 45 3
11 3.98 9.23 12.91 11.99 23 141 39 3
11 3.8 9.08 12.36 13.25 21 141 31 3
12 3.71 8.61 12.41 11.6 14 153 43.8 3
11 3.81 8.72 13.35 11.9 17 144 31 3
11 3.49 8.18 12.01 11.3 15 139 34 3
12 3.68 8.32 11.76 11.02 23 157 49 3
11 4.09 8.96 13.98 14.74 18 150 34 3
12 999 999 999 999 17 150 38 3
11 3.75 8.2 12.35 12.3 18 137 30 3
12 3.68 7.68 11.25 10.25 14 147 38.9 3
11 3.81 7.76 9.82 12.13 13 148 39.7 3
11 3.98 10 14.44 12.57 12 162 60 3
12 3.53 8.08 11.6 12.41 25 139 29 3
12 999 999 999 999 17 157 42 3
12 3.45 8.41 11.76 10.87 20 142 35 3
11 3.62 7.94 10.5 10.2 999 150 36 3
12 999 999 999 999 19 157 40 3
11 3.38 8.63 11 11.1 20 153 39 3
12 3.64 8.38 10.9 10.92 18 150 41 2
12 3.66 8.59 16.11 11.75 18 158 42 3
11 3.5 8.97 12.7 12.2 18 165 45 3
12 3.78 8.78 11.12 10.88 18 140 32 3
11 4.03 9.92 17.5 13.35 17 146 50 3
12 3.72 8.79 11.82 9.48 999 150 38 3
11 3.96 8.12 11.97 9.88 12 145 33 3
12 3.9 9.28 13.38 12.17 15 144 39 3
12 999 999 999 999 22 160 47 3
12 4.08 9.78 12.92 10.47 17 152 36 3
12 3.65 8.5 10.63 8.87 16 154 50 2
12 3.61 8.2 10.46 10.84 14 140 34 3
11 4.08 9.27 13.52 15.83 20 149 50 3
11 3.66 8.39 12.28 14.82 19 145 35 3
12 3.58 8.41 11.35 11.35 18 153 50 3
12 3.9 9.47 13.97 12.81 20 147 48 3
11 3.7 9.2 11.98 10.31 20 162 42 3
12 3.94 8.4 12.31 12.57 23 147 42 3
11 3.98 8.41 12.94 12.33 19 160 38 3
11 3.68 9.06 14.11 14.72 15 154 40 3
12 3.62 8.6 14.4 9.76 21 143 34 3
12 3.91 9.12 14.3 11.49 23 148 32 3
11 3.65 8.78 11.58 10.75 22 149 39 3
11 3.41 8.84 12.33 8.93 23 154 38 3
11 999 999 999 999 25 160 45 3
11 3.52 8.57 11.11 14.21 23 154 39 3
11 3.62 8.57 11.11 14.21 23 144 33 3
11 3.76 8.56 11.52 12.33 18 139 40 3
11 999 999 999 999 17 151 37 3
11 3.64 9.08 11.79 8.98 15 151 36 3
11 3.57 8.56 12.6 14.01 999 151 39 3
11 4.01 9.28 12.99 10.34 18 153 43 3
11 4.04 9.47 14.38 12.29 17 149 43 3
12 3.68 8.57 11.33 14.32 16 143 35 3
11 3.6 8.33 11.12 12.23 11 149 40 3
11 3.6 8.63 10.49 11.75 17 152 36 3
11 3.59 8.44 11.7 12.61 13 150 39 3
12 3.52 7.62 11.51 13.34 21 154 32 3
11 3.61 9 10.76 12.98 22 143 34 3
11 3.74 9 11.06 11.3 17 144 33 3
11 3.89 9.28 12.38 15.11 15 143 34 3
11 3.58 8.07 10.76 12.14 14 150 36 3
11 3.71 8.6 11.63 10.36 999 145 34 3
11 3.49 8.49 11.11 11.27 18 144 35 3
11 3.71 8.57 13.19 12.24 19 162 52 3
11 3.6 9.2 11.33 11.36 13 148 37 3
11 999 999 999 999 20 158 60 2
12 3.87 9.23 13.34 14.28 24 140 34 3
12 3.83 8.7 10.78 9.66 14 154 40 3
12 3.79 8.97 12.17 10.6 12 164 42 3
11 3.87 9.23 15.78 14.52 20 164 70 3
11 3.74 8.87 12.18 15.02 11 155 35 3
12 3.57 8.78 11.99 12.57 999 152 34 3
11 3.57 8.23 11.57 9.53 16 159 57 1
12 3.73 9.02 10.88 10.66 22 149 39 3
11 3.59 8.49 11.21 12.97 20 148 34 3
12 3.69 8.97 11.36 10.87 17 146 40 3
11 3.6 9.12 11.17 14.46 17 160 43 3
11 3.43 8.17 11.46 13.83 12 158 39 3
12 3.56 8.65 11.7 11.58 15 161 50 3
11 3.73 8.5 12.2 9.98 10 151 35 3
11 3.57 8.26 11.6 13.06 20 154 38 3
12 3.66 9.22 11.79 14.76 18 153 37.5 3
11 3.61 8.66 13.78 12.52 999 157 46 3
12 3.66 8.12 10.42 10.47 20 147 36 2
11 3.63 8.71 11.3 10.31 25 150 35 3
11 3.86 8.91 12.52 11.17 17 147 39 3
12 3.68 8.74 10.92 11.23 21 140 38 2
11 3.75 8.32 11.34 12.42 999 138 33 3
12 3.63 8.81 11.46 12.92 21 150 35 3
12 3.58 7.82 10.65 10.6 17 138 32 3
11 3.16 8.6 12.3 11.2 21 148 41 2
12 3.86 8.1 11.56 9.6 25 140 32 3
11 3.88 8.66 12.62 11.06 24 135 32.5 3
11 3.86 9.28 11.14 10.93 18 152 40 3
11 3.94 9.36 14 15.76 23 156 52 2
11 3.57 8.49 13.05 11.08 20 150 38 3
12 3.54 8.72 12.06 11.43 14 162 43 3
11 3.54 9.01 11.51 12.65 15 167 57 3
11 3.57 8.6 11.63 11.08 15 154 45 3
11 3.64 9.02 12.87 13.01 13 140 34 3
11 999 999 999 999 22 140 28 3
12 3.81 9.1 11.75 12.3 17 153 36 3
12 3.58 8.69 12.14 14.38 21 145 33 3
11 3.54 9.18 12.28 13.2 19 160 42 3
11 3.39 8.81 12.26 13.36 15 150 34 3
12 3.66 8.7 11.93 11.86 17 155 40 3
11 3.81 8.11 11.04 16.94 999 162 51.2 3
11 3.68 8.35 13.26 12.88 23 145 32.6 3
12 4.01 9.01 13 17.82 18 148 45.9 3
11 3.48 7.81 12 18.71 21 155 39.5 3
11 3.52 8.34 11.18 14.25 999 153 45.5 3
11 3.98 9.07 12.18 17.26 20 149 41.5 3
11 3.89 9.07 12.23 13.76 21 157 48.1 3
11 3.89 8.33 11.96 12.44 24 150 41.5 3
11 3.62 8.17 11.07 11.76 17 155 48 3
12 3.72 8.44 12.71 18.28 20 138 32.5 3
11 3.68 8.54 11.38 13.29 20 150 35.5 3
12 3.52 8.42 12.79 18.5 19 152 40.2 3
11 3.69 8.31 11.44 12.69 20 142 35.1 3
12 3.42 8.72 11.28 9.73 13 147 37.75 1
11 3.61 9.06 12.36 10.77 20 153 38.55 3
11 3.59 8.71 12.32 9.45 18 148 39.4 3
11 3.63 8.64 12.52 12.16 22 147 38.85 3
11 3.56 8.92 11.28 10.72 19 150 34.85 3
11 3.91 9.71 13.72 10.84 20 150 35.8 3
12 3.7 8.78 11.82 9.94 23 146 36.76 3
12 3.58 8.52 11.38 10.96 20 148 34.5 3
12 3.37 8.38 12.21 12.86 17 161 51.9 3
12 3.72 8.81 11.69 9.94 19 141 34.2 3
11 3.54 9.29 12.6 13.8 17 149 35.2 3
11 3.59 9.02 12.62 11.5 18 145 35.5 3
11 3.49 8.5 12.09 11.85 17 143 36.1 3
11 3.48 8.92 11.49 11.11 15 149 40.3 3
11 3.49 8.33 11.44 10.76 14 147 39.65 3
11 3.7 8.85 12.47 11.12 17 147 38.5 3
12 3.7 8.58 13.56 9.92 18 148 38 3
12 3.58 8.51 12.9 11.71 16 141 35 3
12 3.72 9.24 11.88 12.3 17 158 40 3
11 4.02 9.2 12.62 13.75 20 140 30.5 3
11 3.76 8.41 11.12 10.89 17 154 38.5 3
12 4.01 8.66 11.3 10.82 19 146 36.5 3
11 3.72 8.38 12.03 10.9 15 150 40 3
11 3.69 8.8 10.8 10.59 999 144 34 3
11 999 999 999 999 16 146 39 3
12 3.51 8.47 12.76 10.83 14 147 37 3
12 3.56 8.18 12.41 11.03 14 142 34.5 3
11 3.88 8.26 12.28 12.37 14 147 32.5 3
11 3.72 9.02 11.34 11.42 18 154 46 3
11 3.81 8.55 11.16 13 9 152 45 3
12 3.49 8.86 11.48 13.83 16 152 40 3
12 3.68 8.92 12.26 13.35 21 152 40 3
11 3.99 8.54 11.99 15.43 16 148 40 3
11 3.84 8.08 11.08 12.04 12 146 39 3
12 3.69 8.25 12.32 14.15 19 155 48 3
11 3.78 8.7 13.01 14.04 20 143 47 3
12 3.74 8.3 11.76 10.18 22 145 34.3 3
12 3.65 8.1 11.37 10.67 18 154 41.2 2
12 3.81 8.47 11.28 10.27 22 141 31 3
11 3.64 8.68 10.38 12.63 22 154 48.5 3
12 999 999 999 999 22 149 37.8 3
11 3.82 8.2 12.48 14.75 22 145 35.7 3
11 999 999 999 999 19 141 34 3
12 3.99 9.46 13.51 13.35 10 142 32.6 3
11 3.68 8.7 12.48 10.38 12 148 39.4 3
12 3.51 8.68 11.83 12.92 15 150 37.3 3
11 3.52 8.81 12.71 12.74 21 159 39.8 3
11 999 999 999 999 20 144 30.2 3
11 3.47 8.49 11.52 12.42 18 152 41.1 3
11 4.12 9.56 11.24 11.31 23 142 41.4 3
11 3.69 8.88 12.6 11.83 15 147 35.5 3
11 3.93 8.52 10.86 11.01 4 142 36.4 3
11 3.67 9 12.33 9.79 18 151 39.7 3
12 3.93 8.98 12.33 11.99 13 144 39 3
11 3.74 8.79 11.6 12.23 15 146 32.8 3
11 3.62 8.62 12.51 11.69 23 146 35.5 3
11 3.74 8.58 12.92 12.8 13 138 30.5 3
12 3.86 8.64 12.47 14.53 14 145 34.2 3
12 3.9 9.09 11.76 12.67 15 150 36.6 3
11 3.49 8.7 11.12 11.99 14 150 39.2 3
12 3.85 9.04 11.12 10.93 18 149 39.5 3
11 3.6 8.74 11.66 9.67 13 152 48 3
11 3.91 8.88 13.09 14.3 24 154 44 3
11 3.92 8.78 11.38 11.2 24 159 41.5 3
11 3.62 8.11 11.18 12.06 23 141 32.5 3
11 3.96 9.24 11.13 10.63 22 156 37 3
11 3.84 8.81 10.76 11.01 21 148 36 3
12 3.66 8.82 12.95 14.39 20 150 38 3
12 3.66 8.7 11.2 11.06 19 154 42 3
11 3.44 8.2 10.72 12.45 25 140 34 3
11 3.48 8.38 11.04 9.33 21 153 38.5 3
12 3.51 7.77 9.96 999 20 143 37.5 1
11 3.73 8.3 11.02 9.59 19 143 34 3
12 3.73 8.74 12.3 13.11 18 145 35.5 3
12 3.78 8.72 11.47 11.04 22 149 42 3
12 4.03 8.81 11.47 10.26 24 142 33 3
11 3.82 8.41 11.23 11.55 21 154 39 3
11 3.86 9.1 11.84 10.71 23 150 49 3
12 3.78 9.1 12.28 11.24 20 140 31 3
11 3.73 9.11 11.51 12.65 19 151 40 3
11 3.94 9.81 13.24 12.58 16 167 48.5 3
11 3.72 9.26 12.76 14.78 24 141 35 3
11 3.72 9.36 11.63 12.09 18 151 40 3
11 3.63 9.07 11.52 11.25 19 142 33 2
11 3.62 8.58 11.29 10.87 18 152 39 3
11 3.66 9.1 11.52 12.31 19 145 35 3
11 3.68 9.4 11.42 12.06 16 145 33 3
11 3.44 8.54 13.07 12 18 162 61 3
11 3.42 8.71 11.86 13.34 999 149 33 3
11 3.74 8.46 12.8 14.81 17 143 36.4 3
12 3.65 9.36 12.3 12.5 14 154 46 3
12 3.8 7.94 10.68 8.34 21 141 29.3 3
11 3.65 9.33 11.45 13.5 17 148 36 3
11 3.74 8.79 12.17 10.78 17 150 37 3
11 3.54 8.29 11.13 9.82 16 153 42 1
11 3.86 8.4 10.91 9.31 23 146 41.2 3
11 3.46 8.02 11.38 9.6 13 153 38 3
11 3.66 9.66 11.68 11.59 16 154 38 3
11 3.6 8.28 10.42 9.15 19 150 36.7 3
12 3.68 8.42 11.58 11.78 21 137 28.7 3
12 3.81 9.13 12.82 13.55 21 156 45 3
11 3.82 9.72 12 11.65 19 159 50 3
12 3.51 9.6 12.88 12.95 21 161 44 3
12 3.64 9.57 12.46 12.53 19 168 56 2
12 3.62 8.89 11.32 7.99 25 160 42 3
12 3.61 8.51 11.76 11.7 25 131 30 2
11 3.68 8.98 14.14 10.31 25 148 37 3
11 3.98 9.33 13.07 10.36 25 139 32 3
11 3.62 8.72 11.16 9.32 25 149 47 3
12 3.42 8.8 11.24 9.13 25 148 39 3
12 3.65 8.64 12.39 8.93 25 145 38 2
11 3.84 9.28 12.17 10.18 25 158 55 3
11 3.35 8.44 10.94 9.16 25 149 37 3
11 3.52 9.17 11.11 9.74 25 149 35 3
11 3.81 9.31 12.54 9.84 25 169 55 3
11 3.74 8.86 11.28 10.12 25 147 36 3
11 3.7 9.78 12.5 11.37 25 137 30 3
12 3.74 8.91 11.57 9.95 25 142 35 3
11 3.56 8.63 11.16 9.42 20 162 49 2
11 3.81 8.65 12.12 14.39 15 140 32 3
12 3.38 8.28 11.48 13.87 13 144 31 3
12 3.56 8.12 10.68 11.08 19 158 40 3
11 3.56 8.56 11.97 12.65 17 133 32 2
11 3.58 8.33 10.64 10.45 16 146 31 3
11 3.76 8.46 10.87 10.56 16 150 38 3
11 3.71 8.38 11.38 12.68 15 156 37 2
11 3.78 9.01 10.64 11.17 999 155 37 3
11 3.49 8.47 11.68 10.78 19 147 32 3
11 3.76 8.41 11.98 13.61 18 139 33 3
11 3.78 8.41 11.91 10.65 19 157 45 3
11 3.38 8.57 10.17 12.4 14 146 40 3
11 3.82 8.62 12.2 10.72 20 140 36 3
12 4.1 9.01 12.84 13.25 22 143 36 3
11 3.92 8.78 11.74 9.89 21 137 28 3
12 3.68 8.45 13.59 14 25 153 43 3
11 3.97 9.1 13.46 13.37 11 151 53 3
12 3.81 8.68 11.28 9.25 12 148 32 3
12 3.69 8.61 12.09 10 21 149 32 3
11 3.57 8.65 12.33 10.76 12 147 37 3
11 4.04 9.2 12.87 10.99 15 145 43 3
11 3.86 8.72 12.6 10.13 14 153 43 3
12 3.69 8.1 11.11 12.55 18 142 31 3
11 4.18 8.89 13.56 11.36 15 150 45 3
12 3.49 9 12.23 10.72 16 147 44 3
11 3.78 8.38 11.6 10.97 18 149 39 3
11 4.04 8.65 10.57 10.04 15 145 33 3
12 999 999 999 999 17 156 46 3
12 3.43 8.21 11.94 13.32 22 158 42 3
11 3.86 8.65 12.02 9.41 14 150 40 3
11 3.68 8.11 11.4 10.98 22 148 35 3
11 3.54 8.14 11.59 12.2 19 153 43 3
11 3.38 8.15 11.96 11.01 17 153 41 1
11 3.58 8.66 11.25 10.88 21 149 43 3
12 4.04 8.78 13.98 12.45 21 150 46 3
11 3.42 7.87 11.9 12.18 20 148 42 3
12 3.4 7.72 10.12 11.55 18 150 40 3
11 999 999 999 999 20 145 30 3
12 3.53 8.18 10.98 11.62 15 147 37 3
11 3.78 8.22 10.11 11.66 15 151 41 3
12 3.42 7.87 11.9 12.18 15 145 32 3
11 3.6 8.18 11.6 12.14 999 160 36 2
12 999 999 999 999 14 162 49 3
11 3.42 8.89 12.42 12.34 16 137 30 3
11 3.68 8.76 13.04 12.66 16 157 47 3
12 3.46 8.75 12.78 10.18 999 150 38 3
12 4.11 8.78 12.8 17.01 18 149 39 3
11 3.66 8.03 11.79 10.22 12 145 36 3
12 999 999 999 999 17 999 99 3
11 3.66 8.5 10.59 13.01 15 151 38 2
11 3.79 8.31 9.56 10.1 19 150 42 3
12 3.65 8.38 11.78 14.62 16 147 38 3
12 3.36 8.31 10.51 10.52 20 148 36 3
11 3.6 8.61 11.82 14.31 15 148 39 3
12 3.79 8.78 11.96 12.76 16 150 41 3
11 3.69 8.65 10.91 11.62 16 154 38 3
11 3.53 8.38 10.83 13.08 18 163 45 3
12 3.6 8.63 10.89 11.55 15 155 38 2
11 3.63 8.12 10.94 12.69 19 144 34 3
11 3.7 8.18 10.47 10 13 160 43 3
11 999 999 999 999 19 154 46 3
11 3.68 8.22 13.16 19.2 21 150 39 3
12 3.72 8.78 11.78 16.93 21 145 30 3
11 3.76 8.6 12.66 16.11 23 150 45 3
12 3.8 8.89 11.2 14.02 19 144 35 2
11 3.63 9.06 13 999 999 148 39 3
12 3.8 8.81 11.02 8.47 25 151 35 3
11 3.62 8.17 10.63 9.69 25 155 36 3
11 3.48 8.17 10.57 10.1 25 150 35 2
12 3.6 8.36 10.93 10.5 25 150 36 3
11 3.76 8.83 12.83 999 25 150 39 3
12 3.51 8.57 11.54 10.78 25 153 39 3
11 3.57 8.28 10.9 9.27 25 155 41 3
12 3.69 8.82 11.59 11.13 18 143 31 3
11 3.81 9.38 11.62 11.27 999 148 45 3
12 3.98 9.48 12.48 10.39 16 153 45 3
11 3.82 9.08 12.6 11.24 16 152 40 3
12 3.62 8.39 11.09 12.34 16 140 36 3
11 3.98 9.12 12.6 10.81 18 154 47 3
12 4.2 9.98 15.28 15.13 999 145 35 3
11 3.37 8.61 12.12 14.91 19 148 37 3
11 3.62 8.51 12.18 15.11 22 151 44 3
11 3.69 8.46 11.31 999 20 153 38 3
11 3.68 8.93 12.82 999 18 156 40 3
11 3.47 8.16 10.51 8.87 25 139 32 2
11 3.89 8.52 11.03 10.52 14 142 36 3
11 3.72 8.2 10.96 11.91 25 143 37 2
11 3.68 8.57 11.23 12.6 17 150 36 3
12 3.58 8.54 11.06 12.56 999 152 38 2
11 3.76 9.02 11.2 10.37 16 158 47 3
12 3.78 8.75 12.2 10.63 16 166 57 2
12 3.71 8.78 11.22 11.6 19 150 45 3
11 3.71 8.42 11.32 11.55 25 148 37 3
12 3.59 8.87 11.81 10.9 25 136 35 3
11 3.51 8.5 12.2 13.17 18 151 36 3
11 3.54 999 10.56 11.05 18 149 35 3
11 3.65 8.16 12.12 11.76 20 145 34 3
12 3.65 8.68 11.38 999 21 145 31 3
12 3.54 8.22 11.17 10.28 14 157 36 3
11 3.53 8.4 11.28 8.96 25 162 42 3
11 3.72 8.76 999 11.72 21 150 33 3
11 3.68 8.57 11.24 11.37 999 144 35 3
11 3.6 8.53 11.64 14.69 21 147 34 3
11 3.93 8.3 11.07 11.27 15 138 29 3
11 3.68 8.22 11.03 10.61 21 136 32 3
12 3.65 8.29 999 10.12 19 135 31 3
12 3.68 8.44 12.58 12.73 16 140 29 3
11 3.66 8.29 12 11.17 19 157 41 2
12 3.94 9.26 13.13 12.65 16 151 40 3
12 3.38 9.38 13.3 11.3 20 158 42 3
11 3.26 8.9 10.79 10.22 18 151 40 3
11 3.63 9.68 12.68 11.57 20 158 42 3
12 3.51 9.36 14.11 12.27 18 150 40 3
12 3.87 999 13.31 12.2 15 154 40 3
11 3.79 9.56 12.91 11.04 14 151 41 3
11 3.47 9.02 12.02 13.56 21 143 35 3
11 3.52 9.43 12.96 11.36 17 158 40 3
12 3.93 9.84 14.76 13.61 17 150 43 3
11 3.34 9.21 12.51 12.97 16 155 43 3
12 3.59 9.96 13.12 10.67 17 153 41 3
12 3.62 9.11 12.78 11.64 17 153 38 3
11 3.42 9.47 14.2 11.16 10 149 35 3
12 3.56 9.23 12.93 13.76 17 152 39 3
12 3.48 9.02 15.44 13.7 21 154 39 3
11 4.22 9.18 16.33 999 999 153 53 3
11 3.49 8.3 10.11 9.71 25 150 40 3
11 3.63 8.59 11.72 12.97 18 158 49 3
11 4.32 9.42 999 12.92 20 160 69 3
12 999 999 999 999 20 155 39 3
11 3.57 7.97 999 11.33 16 142 32 3
11 3.62 8.87 11.94 10.39 22 142 38 3
11 3.76 8.66 11.81 10.43 16 154 51 3
11 3.64 8.36 11.99 11.98 20 141 30 3
12 3.78 8.69 10.33 10.33 17 152 37 3
12 3.5 8.23 12.04 12.52 21 144 36 3
12 3.57 8.4 11.44 11.08 20 152 40 3
12 3.57 9 12.2 10.54 21 153 54 3
11 3.83 8.7 11.1 10.29 18 139 35 3
11 3.63 8.56 11.59 10.6 20 136 30 3
12 3.64 8.85 10.87 11.17 19 150 37 3
12 3.64 8.53 12.1 12.89 999 145 33 3
12 3.79 8.39 10.57 9.21 14 157 38 3
11 3.84 999 999 11.44 22 999 99 3
11 3.64 8.03 11.18 9.75 16 152 39 3
11 3.69 9.04 11.49 12.13 25 147 35 3
11 3.73 8.53 13.08 11.42 25 153 43 3
11 3.53 8.62 12.21 10.81 25 146 36 3
11 3.68 8.38 10.56 10.87 25 143 34 3
12 3.74 8.49 11.71 9.98 25 162 41 3
12 3.56 8.43 10.82 10.07 25 153 36 3
12 3.78 8.63 12.01 10.06 25 140 32 3
12 3.63 8.48 11.48 9.91 25 150 34 3
11 3.58 8.5 11.17 12.32 25 140 33 3
11 3.81 9.1 13.09 12.64 25 157 40 3
12 3.73 8.54 11.91 11.9 25 136 30 3
12 3.41 8.38 11.04 11.09 25 143 35 3
11 3.58 9.21 11.52 10.25 25 148 33 3
11 3.94 9.64 11.74 12.49 25 153 47 3
12 4.06 8.81 11.87 12.24 25 140 36 3
12 3.64 8.5 12.3 11.62 25 145 38 3
12 3.6 8.88 11.57 13.16 25 153 35 3
12 3.86 9.28 13.57 16.21 25 155 40 3
11 3.72 8.51 11.04 12.67 25 153 43 3
12 3.47 8.64 10.68 10.4 25 161 43 3
11 3.65 8.46 11.4 10.46 25 149 37 3
11 3.36 8.26 11.61 10.13 25 143 36 3
11 3.7 8.73 11.3 11.83 25 147 33 3
11 3.74 8.57 10.96 11.74 25 140 28 3
12 3.61 8.16 10.17 11.35 25 142 32 3
11 3.69 8.82 11.01 11.83 14 150 39 3
11 3.86 9.84 14.33 17.93 17 157 53.7 3
11 3.6 9.2 12.66 11.74 17 151 40 3
11 3.98 9.18 12.28 11.86 15 152 40 3
12 3.68 9.13 11.87 11.36 16 151 43 3
12 3.68 8.9 11.73 11.54 17 154 43 3
12 3.71 9.42 12.47 10.36 15 143 30 3
11 4.01 10 17.2 14.43 23 146 37.5 3
11 3.5 8.61 11.86 14.3 999 145 38 3
12 3.7 8.79 12.09 12.18 17 142 32.4 3
12 3.96 9.68 13.32 12.72 17 147 33.5 3
11 3.78 9.17 11.79 9.87 15 150 39.5 2
12 3.6 9.07 13.11 12.65 20 148 35 3
11 3.68 8.98 13.54 12.26 16 152 38.5 3
11 3.97 9.23 13.2 13.54 18 146 32 3
12 3.53 8.06 11.35 10.5 17 155 37 1
11 3.78 8.28 12.09 16.22 11 142 35 3
11 4.01 8.99 13.38 14.5 22 151 49 3
11 3.63 8.39 11.8 11.24 999 149 38 3
11 3.7 8.44 12.8 13.99 11 150 47 3
12 3.59 8.01 11.26 10.89 12 143 37 3
11 3.65 8.3 11.74 9.8 17 152 43 3
12 3.59 8.38 13.18 999 20 154 44 3
12 3.7 8.61 11.31 11.59 16 146 40 3
11 3.76 8.51 11.16 11.04 20 150 49 3
11 3.32 7.87 10.17 10.8 17 154 42 3
11 3.68 8.28 12.49 14.44 20 144 35 3
11 3.57 8.06 11.16 11.04 15 153 42 3
11 3.36 8.07 12.18 12.98 19 158 47 3
12 3.68 8.54 10.72 11.29 999 143 34 3
11 3.47 8.32 11.99 10.81 20 156 46 3
12 3.78 7.89 11.1 9.95 13 145 35 3
12 3.78 8.74 13.2 12.65 17 145 44 3
12 3.73 8.17 11.65 13.7 999 143 41 3
12 3.62 8.66 10.88 10.18 999 147 32 3
11 3.56 8.76 11.68 10.81 25 166 48 3
11 3.84 8.42 12.12 10.6 22 145 39.5 3
11 3.51 8.6 12.05 12.52 21 155 41 3
11 3.78 9 12.38 11.81 22 152 42.5 3
12 3.73 8.9 11.12 999 22 142 33.5 2
12 3.62 8.4 11.69 11.46 17 142 38.5 3
11 3.68 8.74 10.87 11.34 18 154 39.5 3
11 3.63 8.55 11.35 12.26 19 148 34 3
11 3.61 8.18 11.28 12.13 19 142 36 3
12 3.44 8.06 11.68 11.83 19 151 39 3
11 3.39 8.65 11.86 10.49 20 148 37 3
12 3.88 8.66 11.91 10.52 20 142 39 3
11 3.58 7.97 11.72 12.74 16 143 33 3
11 999 999 999 999 22 145 35 3
12 999 999 999 999 22 151 42 3
11 3.49 8.46 12.47 18.75 22 154 46 3
11 3.91 9.19 11.26 18.66 20 149 35 3
11 3.54 8.85 11.3 999 17 157 43 3
12 999 999 999 999 18 146 35 3
12 3.53 8.42 11.82 999 21 150 40 3
11 3.53 8.62 12.26 12.21 17 150 34.15 3
11 3.73 8.42 11.97 11.08 13 156 42 2
11 3.59 7.83 10.61 10.68 19 149 37 3
11 3.68 8.48 11.74 10.37 12 145 34 3
11 3.76 8.6 12.12 10.68 16 147 34.5 3
12 3.8 8.22 12.26 10.9 18 149 36 3
12 3.92 9.17 12.84 12.2 19 146 51.5 3
12 3.49 8.28 10.88 12.24 11 153 38.5 3
11 3.79 8.58 11.17 10.09 15 139 32 3
12 3.91 8.94 12.99 9.44 999 143 44 3
11 4.03 8.93 11.92 9.94 14 144 39.5 3
11 3.51 8.18 10.81 9.38 13 151 40 3
11 3.56 8.12 11.73 11.04 16 152 37 3
11 4.18 9.1 12.63 12.04 19 156 37.5 3
12 3.57 8.7 12.76 13.62 21 149 37 3
11 4.4 9.94 12.78 11.25 23 157 43 3
12 3.96 8.72 10.68 11.5 19 135 34 3
11 3.87 9.2 12.24 12.45 21 150 36 3
11 3.62 9.04 12.3 12.55 18 135 30 3
11 3.74 9.14 12.5 13.13 24 150 45 3
11 3.91 8.94 12.75 10.11 18 151 42 3
12 3.68 8.53 13 9.68 18 146 36 3
11 3.58 8.76 12.2 11.4 18 148 40 3
11 4.1 9.01 13.5 11.31 19 139 35 3
12 999 999 999 999 24 139 34 3
11 3.66 8.59 10.57 10.44 18 144 44 3
11 3.79 8.72 11.94 10.9 16 146 36 3
12 3.55 8.38 11.12 10.01 11 152 39 3
11 3.8 8.91 11.09 11.59 22 143 32 3
12 3.58 8.23 12.36 12.07 17 152 44 3
11 3.58 7.87 10.68 9.29 18 149 33 3
12 3.74 8.38 10.54 8.75 17 155 40 3
11 4.04 9.24 13.07 10.26 999 145 44 3
11 3.34 8.09 11.66 11.8 13 145 34 3
12 3.47 7.82 11.63 11.23 18 145 30 3
11 3.69 8.81 12.14 11.39 14 146 44 3
12 3.38 8.12 12.11 13.6 17 141 46 3
11 4 8.78 13.8 10.25 16 157 42 3
11 3.66 8.29 11.82 11.7 17 141 31 3
11 4.06 9.11 13.11 10.25 18 166 77 3
11 3.47 8.43 11.78 13.5 21 154 34 3
12 3.84 8.62 13.07 11.07 19 155 41 2
11 3.66 8.76 12.32 13.3 17 142 34 3
11 3.56 8.39 11.87 9.7 18 160 45 3
12 3.61 9.01 11.88 999 19 140 29 3
11 3.68 9.07 12.43 14.63 25 152 40 3
12 3.9 8.9 12.42 12.31 17 147 39 3
12 3.66 8.68 11.02 11.57 18 142 34 3
12 3.51 8.74 11.41 13.1 16 150 39 3
12 3.64 8.73 11.92 10.06 17 158 40 2
11 3.79 8.82 12.46 13 19 151 41 3
12 3.87 8.66 11.78 10.68 25 138 30 3
12 3.78 8.78 11.38 13.66 14 138 30 3
12 3.78 9.41 11.19 11.44 19 156 40 3
12 3.5 8.48 13 11.38 20 153 38 3
12 3.78 8.79 10.67 11.53 22 153 40 3
11 3.78 8.32 12.12 9.34 19 144 32 3
12 3.65 8.22 11.3 11.18 18 150 32 3
12 3.44 7.81 10.93 13.92 16 156 40 3
12 3.54 8.22 11.13 9.98 18 154 38 3
11 3.9 9.12 11.97 14.11 21 153 50 3
12 3.64 8.5 11.68 999 18 151 35 3
11 3.63 8.43 12.08 999 19 151 36 3
12 3.57 8.42 11.34 11.73 24 152 43 3
11 3.6 8.69 11.32 9.65 17 157 40 3
11 3.51 7.91 11.24 999 16 145 34 3
11 3.68 8.52 11.28 11.07 17 155 40 3
11 3.66 8.31 11.29 11.83 17 142 33 3
11 3.46 8.2 11.61 12.16 18 162 45 3
11 3.81 8.81 12.39 14.86 17 159 60 3
11 3.72 8.04 11.88 11.33 12 137 36 3
12 3.94 8.73 11.78 9.92 24 150 42 3
11 3.62 7.92 11.01 10.46 17 140 30.6 3
11 3.68 7.97 11.3 9.72 16 144 34 3
12 3.81 8.68 12.56 11.92 17 168 53 2
11 3.97 8.98 12.9 14.53 17 150 37 3
12 3.67 8.87 15.76 16.08 21 151 42 3
11 3.77 8.46 12.25 10.44 23 140 32 3
11 3.78 8.44 12.29 10.71 21 143 34 3
11 3.61 8.3 12.61 11.34 22 146 34 3
12 3.57 8.56 12.41 12.1 17 154 39 3
12 3.62 8.49 12.63 14.98 18 146 39 3
12 3.54 8.3 12.86 12.85 19 158 38 3
12 3.72 7.97 10.67 10.97 15 154 40 3
12 3.91 9.17 12.67 11.74 23 150 40 3
12 3.73 8.79 12.02 11.29 21 144 31 3
11 3.56 7.96 10.68 12.68 15 155 34 3
11 3.51 8.36 10.33 12 22 150 35 3
11 3.69 8.71 12.16 12.51 18 145 36 2
11 3.72 8.18 11.36 10.81 18 138 31 3
12 3.54 8.92 12.72 11.81 999 151 40 3
12 3.84 8.99 11.71 13.05 21 149 32 3
11 3.63 8.02 11.58 11.03 19 141 34 3
11 3.64 8.32 11.59 12.64 25 146 32 3
11 999 999 999 999 24 154 37 3
11 3.84 8.48 11.92 12.55 25 149 36 3
11 3.92 8.06 10.66 11.97 21 146 33 2
12 3.71 8.07 11.8 12.64 21 147 36 3
11 3.64 8.48 10.99 10.87 18 145 36 3
12 3.94 8.57 10.98 11.31 13 151 32 3
11 3.37 8.2 11.78 14.56 22 152 36 3
11 3.84 7.88 11.11 10.81 17 139 33 3
11 3.81 8.53 11.07 9.26 18 140 30 3
11 3.47 8.25 11.23 11.78 25 157 40 3
11 3.56 8.19 10.41 11.78 20 155 39 3
12 3.6 8.28 10.06 10.91 25 152 36 2
11 3.79 8.32 11.4 14.84 21 155 38 3
12 3.66 8.61 11.57 13.24 19 150 33 3
12 3.64 8.32 10.82 12.16 25 150 34 3
11 3.52 8.33 12.32 12.48 13 150 32 3
12 3.51 8.29 13.54 15.35 23 155 40 3
11 3.64 8.88 12.28 11.5 21 142 33.3 3
12 3.88 8.92 11.69 9.85 17 144 -99 3
11 3.49 8.03 10.73 12.94 23 153 39 2
11 3.66 8.26 11.44 11.75 16 139 31.6 3
12 3.36 8.3 11.07 11.81 22 155 37 3
12 3.39 8.09 11.01 11.04 19 155 38 3
12 3.68 8.66 11.86 9.5 22 153 37.1 3
11 3.7 8.6 10.74 12.76 18 152 35 3
12 3.43 8 11.38 11.4 23 156 36 3
11 4.01 9.01 12.13 9.94 14 164 43.2 3
12 3.89 9.5 12.02 11.75 20 139 36 3
12 3.61 8.4 10.32 10.21 22 150 41 3
11 4.5 999 14.97 11.62 21 150 54.3 3
12 4.26 9.83 13.72 10.72 22 150 40.4 3
12 3.54 8.36 11.41 13.56 25 148 35 3
12 3.69 8.08 12.16 11.06 18 142 28.6 3
11 3.7 9.6 11.63 10.52 19 146 31 3
11 4.01 8.93 12.46 13.47 19 143 32 3
11 3.7 8.87 12.02 9.39 23 143 34.4 3
11 3.66 9.11 12.3 10.41 21 149 36.4 3
11 3.6 9.04 13.18 12.49 19 169 68 3
12 3.39 8.05 11.24 11.35 17 145 34.4 3
11 3.51 8.44 13 12.52 18 147 40.4 3
12 3.35 8.6 12.01 11.88 16 148 41 3
11 3.35 8.15 10.54 12.91 17 137 26.4 3
11 3.41 8 12.06 11.22 14 155 41.4 3
12 3.36 7.75 11.02 12.52 18 136 30.6 3
11 3.42 8.41 15.15 13.27 16 151 47.6 3
12 3.38 7.81 10.05 10.49 16 145 33.4 3
11 3.38 8.54 12.22 11.67 18 148 45.8 3
12 3.55 8.58 11.56 11.48 18 163 50.8 3
11 3.39 8.45 13.68 11.58 15 159 41.6 3
12 3.74 8.91 11.89 13.88 23 149 46 3
12 3.59 8.1 12.49 11.22 13 149 37 3
11 3.49 8.36 11.17 9.66 19 140 32 3
11 3.68 8.51 11.49 12.01 14 155 47 2
12 3.47 8.41 11.23 10.81 22 153 44 3
11 3.63 8.83 12.3 13.32 21 155 42 3
11 3.72 8 11.2 11.56 22 151 44.4 3
11 3.7 7.73 10.47 10.57 12 145 35.6 2
11 3.76 7.81 12.24 999 18 143 35.1 3
11 3.4 7.72 11.33 11.74 13 144 35.2 3
12 3.51 8.23 11.11 11.99 14 147 35.6 3
11 3.73 8.28 12.47 11.21 18 152 42.6 2
11 3.35 7.91 10.91 13.77 25 141 33 3
11 3.51 7.98 11.02 13.43 13 140 32 3
11 3.36 8.02 11.97 11.54 16 152 45.6 3
12 3.54 7.82 13.56 9.51 23 150 38.3 3
12 3.46 7.81 10.75 12 22 145 33 3
11 3.47 8.99 12.03 15.03 22 154 39 3
11 3.66 8.5 12.59 10.61 25 156 49 3
11 3.91 8.57 11.35 10.56 17 156 38 3
11 3.79 8.48 13.14 15.64 18 155 38 3
12 3.71 8.61 12.07 999 20 145 32 3
11 3.51 8.28 11.31 12.11 22 157 42 3
12 3.47 8.47 12.12 10.06 16 149 40 3
11 3.86 8.93 13.12 11.69 25 155 55 3
12 3.56 7.47 11.17 10.74 16 141 35 3
11 3.36 7.92 11.72 13.17 20 157 39 2
11 3.76 8.28 11.96 10.98 18 152 42 3
11 3.86 8.24 13.34 12.17 20 145 44 3
11 3.82 8.43 14.94 15.83 23 139 30 3
12 3.61 8.4 10.9 10.59 19 156 40 3
11 3.57 8.41 11.82 10.61 999 140 28 3
12 3.32 7.58 10.88 12.13 999 150 38 3
11 3.49 8.02 11.47 12.41 21 150 32 3
11 3.62 8.33 11.13 11.31 22 140 30 3
11 3.39 8.18 10.82 10.54 999 155 42 3
11 3.48 8.07 11.18 10.05 15 162 38 3
12 3.7 8.44 11.78 10.4 21 152 45 3
12 3.54 7.92 10.52 10.75 25 145 33 3
11 4.19 9.12 13.08 14.35 21 163 55 3
11 3.63 8.45 10.47 8.61 17 140 35 3
12 3.81 8.4 11.29 13.37 21 146 36 3
12 3.72 8.35 13.51 12.72 15 146 30 3
11 3.41 7.88 11.62 14.82 20 155 36 3
12 3.62 8.51 11.96 11.68 20 156 37 3
11 3.78 8.82 13.9 10.14 21 156 52 3
11 3.56 8.33 10.87 999 20 151 39 3
11 3.47 8.12 11.06 9.47 18 147 37 1
11 3.36 8.38 11.78 13.52 18 151 37 3
11 3.98 8.97 13.08 11.57 18 137 33 3
11 3.93 9 11.01 8.5 15 160 47 3
11 3.64 7.91 11.23 10.12 23 143 36 3
12 3.38 7.6 11.75 9.76 13 158 42 3
12 3.59 8.47 12.24 10.27 11 160 47 3
11 3.69 8.09 10.98 10.55 21 146 31 3
11 3.54 8.47 11.69 13.91 22 151 36 3
11 3.82 8.56 11.48 11.23 16 151 40 3
12 3.78 8.66 11.38 11.11 20 148 33 3
12 3.59 8.33 12.22 11.33 16 151 42 3
11 3.3 8.57 12.42 11.23 14 147 36 2
12 3.57 8.82 11.4 11.3 20 145 34 3
11 3.61 8.96 11.97 12.6 20 143 32 3
12 3.28 7.86 11.48 11.02 15 149 33 3
11 3.97 8.93 11.71 10.79 16 144 36 3
11 3.72 9.09 12.68 14.42 20 153 42 3
11 3.58 9.07 12.52 12.21 19 148 33 3
11 3.82 8.41 11.66 10.63 19 145 37 3
11 3.54 9.16 12.34 12.2 19 150 34 3
12 3.78 8.59 12.3 999 12 142 38 3
12 3.71 8.47 10.76 10.21 18 140 32 3
11 3.86 8.69 11.57 7.11 999 150 45 2
12 3.51 8.93 13.2 14.66 10 145 38 2
11 3.82 8.34 12.51 10.6 14 139 34 3
11 3.81 9.14 12.39 10.85 17 147 31 3
12 3.8 9.32 11.83 12.4 19 142 32 3
11 3.64 9.42 12.91 999 20 148 32 3
12 3.75 8.46 11.96 8.05 21 150 38 2
11 4.07 10 13.9 12.75 21 153 38 3
11 3.76 8.01 10.8 8.98 18 144 35 3
12 3.68 8.87 10.9 10.23 16 140 29 3
12 3.66 7.97 11.65 8.14 18 137 32 3
12 4.03 9.39 11.28 9.58 15 138 28 3
11 3.86 9.34 11.92 13.8 17 146 35 3
12 3.78 9.28 12.66 11.45 19 145 38 3
12 3.57 9.39 11.89 10.73 15 149 33 3
11 3.84 9.5 11.41 13.51 14 153 35 3
12 4.02 8.81 12.06 8.97 21 144 32 3
11 3.28 9.22 11.88 999 25 135 32 3
11 4.07 9.33 12.6 11.09 16 134 30 3
11 3.89 9.41 12.17 16.75 23 151 36 3
11 3.62 9.08 12.04 10.49 24 155 32 3
11 3.78 8.88 12.23 10.65 15 138 29 3
12 3.8 10 13.11 13.7 18 152 38 3
12 3.58 8.38 10.99 7.7 20 140 34 2
12 3.67 8.23 11.81 10.06 19 150 38 3
12 3.52 8.4 11.33 12.33 19 148 34 3
12 3.96 9.68 12.24 10.6 16 148 37 3
12 3.7 8.99 12.04 9.63 21 134 32 3
12 4.14 9 11.63 10.61 22 144 33 3
11 3.44 8.28 11.48 11.28 16 160 45 3
11 3.54 8.24 12 8.29 17 148 37 3
11 3.51 8.36 10.66 11.01 20 147 33 3
11 3.62 8.35 11.98 12.45 20 142 31 3
12 3.75 9.08 12.51 11.14 999 144 34 3
11 3.8 9.87 13.13 11.98 23 159 55 3
12 3.44 8.18 11.28 999 22 140 29 3
11 3.76 8.2 11.92 10 999 145 40 3
11 3.72 8.56 12.07 12.97 24 145 30 3
11 3.58 9.2 11.62 10.72 17 141 35 3
11 3.68 8.26 12.17 8.69 999 144 37 3
11 4.18 9 13.47 11.14 21 146 32 3
11 4.02 8.9 14.3 9.61 18 150 38 3
11 3.7 9.07 12.79 999 14 159 61.3 3
11 3.93 9.54 11.64 10.67 23 140 32 3
12 4.13 9.6 13.71 10.54 999 162 45 3
11 3.9 9.24 13.1 14.46 19 158 50 3
12 3.91 8.91 12.26 9.65 999 150 36 3
11 999 999 999 999 19 147 35 3
11 3.33 8.44 11.97 9.91 19 152 38 3
11 3.38 8.18 13.6 9.62 21 148 31 3
11 3.52 8.46 12 10.68 19 158 50 3
11 3.51 8.57 11.82 999 19 150 31 3
11 3.6 8.91 13.89 12.2 21 174 57 3
11 4.26 9.68 10.34 13.65 19 150 38.1 3
12 3.88 8.93 11.66 11.66 18 166 50.6 3
12 3.46 8.54 11.36 10.94 15 137 28.2 3
11 3.62 8.29 10.93 12.09 16 151 34.3 3
12 3.54 8.22 11.7 8.82 14 143 32.9 3
11 3.56 8.46 11.78 10.06 23 147 35 3
11 3.47 7.79 10.99 8.87 22 144 36 3
11 3.63 8.43 10.52 11.81 18 160 40.9 3
12 3.7 8.07 11.3 8.53 18 147 36.8 3
11 3.64 8.44 12.34 12.43 22 155 40.4 3
11 3.65 8.68 12.41 13.5 18 151 57 3
12 3.52 8.57 13.02 10.74 21 149 45.8 3
11 3.51 8.16 11.57 999 16 144 32 3
11 3.31 8.07 11.47 11.3 19 151 45.1 2
12 3.54 8.3 10.52 10.44 23 145 36.1 3
11 4.16 8.94 13.46 11.97 24 153 41.8 3
11 3.65 8.3 13.11 10.96 20 149 40.1 3
11 3.68 8.54 11.44 12.14 13 136 28.1 3
11 3.97 9.32 11.01 14.96 19 138 27.5 3
11 3.7 8.78 11.47 15.47 16 149 41.4 3
12 3.81 9.01 11.9 14.3 22 146 36.4 3
11 3.93 8.78 14.9 12.02 25 140 31.3 3
12 3.9 8.7 12.8 12.52 18 145 35.1 3
11 3.71 8.47 11.4 12.97 17 143 31.4 3
12 3.62 8.39 11.06 11.88 10 146 32.2 3
11 3.92 8.81 12.97 12.81 21 136 28.9 3
12 3.78 8.81 12.58 14.14 13 147 38.3 3
12 3.7 8.4 11.94 13.03 9 145 38.2 3
12 3.68 8.63 10.69 12.03 22 142 39.9 3
12 3.79 8.53 11.88 11.72 16 137 31.3 3
12 3.62 8.47 16.63 14.88 16 148 34.2 3
11 3.38 7.8 10.64 11.88 18 142 37 3
11 3.7 9.02 12.28 14.49 22 144 35 3
12 3.9 8.63 12.08 11.57 16 146 36 3
11 3.65 8.68 11.72 9.5 20 138 35 3
12 3.59 8.57 11.75 12.02 18 142 34 2
11 3.66 8.28 11.52 11.37 18 152 34 3
12 3.9 8.71 12.98 11.56 19 141 34 3
11 3.64 8.24 11.43 8.98 20 143 33 3
11 3.66 9.08 11.88 11.79 21 145 40 3
12 3.64 8.43 11.12 11.08 19 151 36 3
11 3.51 8.18 11.68 11.2 22 140 35 3
12 3.47 8.83 10.92 12.16 17 134 31 3
12 3.79 8.78 11.17 12.7 19 154 42 3
11 3.87 8.47 11.56 13.11 17 147 37 3
11 3.73 8.28 13.12 12.14 16 150 41 3
12 3.72 7.82 10.4 12.24 19 162 51 3
11 999 999 999 999 12 148 37 3
12 3.95 8.08 10.8 13.65 18 149 37 3
12 3.78 7.81 10.61 11.25 16 146 35 3
11 3.7 8.78 12.22 11.69 10 150 39.5 3
12 3.93 8.18 11.16 12.48 18 153 44 3
11 3.79 8.36 11.87 13.65 18 153 44 3
11 4.19 9.18 15.09 15.46 20 163 60 3
11 3.78 8.28 12.11 12.56 21 167 53 3
11 3.96 8.87 12.38 13.27 16 160 52 3
11 3.74 8.28 11.88 11.84 12 145 34 3
11 3.79 8.47 11.58 11.13 14 150 45 3
11 3.78 8.82 14.07 14.25 19 149 37 3
12 3.63 9.07 12.28 12.32 13 147 40.9 3
11 3.32 7.9 10.7 11.73 15 142 31 3
12 3.81 8.46 11.02 10.42 17 145 37.2 3
11 3.5 7.93 11.23 16.09 21 150 32 3
12 3.81 9.84 12.2 999 12 150 39 3
11 3.54 8.84 11.68 999 17 146 33 3
11 3.76 8.43 11.52 10.59 15 153 38.6 2
11 3.7 8.52 12.48 11.22 20 143 33 3
11 3.56 8.44 11.4 11.71 22 146 40 2
11 3.56 8.34 11.3 11.19 17 142 32.2 3
11 3.52 8.44 12.42 12.03 13 145 32 3
11 3.56 7.73 13.06 11.53 16 152 35.8 3
11 3.33 8.72 12.71 999 12 150 41 3
12 3.73 7.97 11.48 11.44 18 145 36 3
12 3.57 9.09 11.91 999 17 151 40 3
12 3.57 8.58 11.88 9.93 999 153 34.1 3
11 3.68 8.54 13 10.19 16 152 40 3
12 3.34 9.57 12.4 999 17 158 48 3
11 3.58 8.7 14.73 13.51 21 142 35.8 3
11 999 999 999 999 21 143 33 3
11 3.59 9.83 11.03 999 17 154 46 3
11 3.58 8.36 12.02 13.42 23 151 40 3
12 3.74 9.98 13.04 999 17 148 40 3
12 3.8 8.64 11.78 11.12 18 153 41 3
11 3.41 8.19 10.39 10.8 14 148 39.4 3
11 3.78 8.88 12 12.25 999 147 35 3
11 3.58 8.54 11.61 11.78 14 149 38.6 3
11 3.53 9.67 12.98 999 999 151 43 3
11 3.81 8.71 11.57 11.96 999 149 35 3
12 3.49 8.1 12.48 999 999 154 42 3
12 3.51 8.38 11.58 10.11 12 161 46.6 2
12 3.59 9.26 12.42 999 999 156 44 3
11 3.4 8.39 11.59 11.25 18 151 39.9 3
11 3.76 8.51 12.97 12.41 12 146 31 3
11 3.64 8.16 11.42 11.22 18 138 30 2
12 3.92 9.13 12.06 11.8 15 152 43.3 3
11 3.47 9.68 11.99 999 22 148 38 3
12 3.64 7.68 11 12.06 11 146 33 3
11 3.82 8.32 11.68 8.59 999 143 33 3
11 3.56 8.57 12.48 999 17 154 39 3
12 3.52 8.17 11.14 10.48 14 154 41.6 3
12 3.8 8.72 14.96 10.26 21 147 41 3
12 3.57 8.39 11.25 11.73 17 151 40.1 3
12 3.5 8.17 11.01 10.97 16 160 50 3
11 3.71 8.42 11.89 14.9 18 146 33.6 3
11 3.37 8.43 11.18 10.03 15 152 44.9 3
11 3.48 8.2 11.72 12.04 18 145 38.6 3
11 3.79 8.06 13.38 10.26 19 142 33 3
11 3.7 8.13 10.83 12.3 999 156 41.2 3
12 3.5 8.23 10.79 8.57 16 148 36.5 2
12 3.76 8.39 13.36 13.91 24 143 38 3
12 3.77 8.59 11.59 12.5 18 157 39 3
12 3.91 8.7 11.78 10.99 19 151 44 3
11 3.72 8.38 11.42 10.1 17 145 36 3
12 3.73 8.61 11.51 10.89 12 159 40 3
11 3.79 8.38 12.4 11.38 21 149 37 3
12 3.82 8.72 12.79 10.58 21 152 37.6 3
11 3.94 8.78 11.39 10.59 16 139 42 3
11 3.53 8.02 11.41 10.2 19 160 40 3
12 3.68 8.92 11.6 12.4 23 162 42 3
12 3.83 9.05 11.78 10.99 14 152 45 3
11 3.9 8.41 12.44 12.96 18 140 28 3
11 3.48 7.98 11.9 12 20 145 35 3
11 3.76 9.22 12.22 12.52 13 151 37.6 3
11 4.01 8.58 10.74 14.01 23 137 31 3
12 3.62 8.14 11.81 10.76 18 152 36 3
12 3.87 9.04 13.06 11.88 24 151 46 3
12 3.3 8.82 11.39 10.62 999 150 42 3
11 3.79 8.26 10.78 13.37 23 166 60 2
12 999 999 999 999 22 145 34.4 3
12 3.79 8.84 12.22 12.94 17 144 34 3
11 3.52 8.01 12.79 11.24 18 149 34 3
11 3.5 7.96 10.26 11.84 15 149 32 3
11 3.63 8.66 11.46 16.61 999 140 40 3
11 3.68 8.22 10.12 12.7 11 147 40 2
11 3.58 8.79 11.23 10.82 22 140 27 3
12 3.51 8.22 11.1 12.5 14 150 40 3
11 3.88 8.71 11.7 16.2 20 162 44 3
12 3.46 9.41 12.56 15.19 999 150 45 3
12 3.5 8.28 13.29 12.59 14 140 33 3
12 4.02 9.14 13.99 14.76 999 150 37 3
11 3.24 8.41 11.39 10.65 999 145 40 3
11 3.51 7.72 10.28 13.02 23 153 37 3
11 3.92 9.2 11.73 13.68 25 154 40 3
11 3.61 8.63 10.87 11.23 23 140 29.6 3
12 3.42 9.4 13.24 17.44 999 150 45 3
11 3.38 7.91 11.54 13.09 14 149 37 3
11 3.59 8.33 10.94 8.6 17 154 36.5 3
11 3.53 8.17 10.92 11.69 22 138 30 3
11 3.6 8.86 11.88 13.84 15 154 39.4 3
12 3.63 8.61 10.36 11.5 12 152 41 3
11 3.6 9.48 12.79 12.84 999 150 44 3
11 3.6 8.02 11.2 9.1 19 142 33 3
12 3.97 8.38 10.77 11 18 135 24.9 3
12 3.59 8.22 11.86 12.12 20 143 40 3
11 3.73 8.62 11.57 11.2 19 139 28.5 3
11 3.84 10 13.72 12.37 22 143 35.1 3
11 3.79 9.2 12.96 12.65 22 151 43.2 3
12 3.44 7.94 11.47 15.6 23 148 34 3
12 3.38 8.69 12.33 13.08 999 155 46 3
11 3.6 8.57 10.9 12.23 21 140 36 3
11 3.97 8.87 12.24 11.37 23 149 32 3
11 3.59 8.2 10.75 17.08 19 149 35 3
12 3.71 8.54 11.78 13.2 20 151 43 3
12 3.69 9.43 12.06 11.88 999 140 35 3
11 3.62 8.32 12.31 13.5 17 147 35.5 3
12 3.76 8.78 11.51 11.24 17 146 38.6 3
11 3.97 8.97 11.08 11.24 20 154 37 3
11 3.23 8.12 11.65 12.7 15 151 36.5 3
12 3.54 8.38 11.4 10.57 999 152 39 3
11 3.84 8.57 11.8 12.6 16 150 39 2
11 3.48 8.1 12.21 9.8 15 159 39 3
11 3.96 8.82 11.5 10.6 19 149 35 3
11 4.07 9.17 12.76 15.1 17 133 31 3
11 3.62 8.4 12.54 11.2 16 151 35.5 3
11 4.06 9.4 13.97 12.9 21 143 35 3
12 4.02 9.44 12.01 14.78 20 155 35.1 3
11 3.69 8.23 11.78 12 22 150 36.5 3
11 3.65 8.22 11.17 11.82 22 143 37 3
12 3.3 8.27 10.18 999 19 153 44 3
12 3.78 8.74 11.78 11.17 22 150 45.3 3
11 3.68 9.32 12.03 11.1 13 154 41 3
11 3.57 8.69 10.81 11 20 145 30.5 3
12 3.86 8.48 11.82 12.85 19 150 32.6 3
11 3.54 8.4 11.8 11.4 17 152 35 3
11 3.88 8.81 11.33 12.3 10 150 38 3
11 3.52 8.76 13.2 14.48 17 153 39 3
12 3.61 8.74 13.04 12.3 19 151 38.5 3
11 3.66 8.53 12.09 11 19 140 31 3
11 3.63 8.74 11.84 10.93 14 144 33 3
11 3.72 7.86 13.42 11.56 25 132 27 3
12 4.07 9.93 12.22 13.2 11 144 40 3
12 3.7 8.69 12.08 11 22 150 35 3
11 3.59 8.5 10.75 11.56 21 149 35 3
12 3.52 8.49 10.86 11.76 25 154 39.9 3
12 3.68 8.48 11.94 12.08 21 154 36 3
12 3.53 8.29 11.59 14.48 20 146 37.2 3
11 3.48 8.32 11.32 12.63 19 143 35 3
11 3.63 8.89 13.36 10.8 16 157 52 3
11 3.33 8.26 12.57 999 25 142 36.5 3
11 3.46 8.71 11.06 11.33 19 147 37 3
11 3.82 9.48 13.47 13 12 145 38 3
11 3.56 8.42 12.06 13.54 20 143 32.9 3
11 3.78 8.58 11.18 11.7 5 157 38 2
11 3.66 8.54 12.49 10.61 999 136 30.9 3
11 4.06 8.7 13.01 16 15 155 40 3
11 3.84 9.5 12.38 10.1 9 143 32 3
11 4.04 8.94 13.8 14.84 21 152 46 3
12 3.64 8.28 12.99 14 19 141 35.5 3
11 3.74 9.07 12.36 13.1 9 143 36 3
11 3.63 8.34 11.28 12.78 21 144 34 3
11 3.81 8.93 12.07 11.58 18 147 39.4 3
11 3.58 8.2 11.68 11.14 17 141 34 2
11 3.68 8.24 11.26 10.72 19 150 34.3 3
12 3.29 8.14 10.69 12.75 18 154 41 3
11 4.02 8.6 12.68 12.08 20 143 37.4 3
12 3.49 8.66 13.18 11.71 21 151 38 3
11 3.8 8.34 15.44 9.88 19 151 39.4 3
12 3.5 8.38 11.59 12.13 19 155 36.4 3
11 3.77 9.03 13.57 12.18 22 153 37.4 3
11 3.69 8.14 10.56 9.88 21 144 35 3
11 3.69 8.1 9.99 9.93 20 152 43.3 3
11 3.44 8.28 11.1 9.83 23 152 40.7 3
11 3.58 8.59 10.57 10.19 19 144 32.2 3
11 3.7 8.49 12.01 14.17 22 145 33.6 3
11 3.56 9.09 12.78 17.05 16 161 50 3
11 3.68 8.57 11.72 11.13 21 146 33.4 3
12 3.7 8.54 12.24 14.06 21 141 32.2 3
12 3.76 9.11 13.58 14.63 25 139 31 3
11 3.61 8.54 12.1 13.79 25 151 39 3
12 3.82 9.23 13.63 14.27 25 135 30 3
11 3.82 8.77 12.41 13.72 19 160 47.8 3
12 3.54 8.51 11.48 11.38 19 139 32.6 3
12 3.56 8.51 11.59 9.81 14 144 31 3
11 3.56 9.18 11.28 12.45 11 147 36.5 3
12 3.51 8.72 11.54 10.46 19 150 38 3
12 3.8 8.93 12.2 13.44 16 154 42.1 3
12 3.72 9.38 13.28 13.61 23 152 45 3
11 3.57 8.59 11.88 11.4 12 151 41.6 3
11 3.78 9.49 15.33 14.1 19 145 36 3
11 3.65 8.52 11.33 10.77 23 146 35 3
11 3.59 9.16 13.44 9.9 12 144 35.5 3
12 3.57 9.31 13.2 14.09 15 144 34 3
12 3.46 8.82 11.68 11.58 17 156 41 2
12 3.84 8.73 13.24 14.67 15 143 39.9 3
12 3.65 8.7 12.35 12.83 23 149 34 3
11 3.52 8.69 10.82 12.13 20 150 34 3
11 3.68 9.65 11.24 11.26 19 150 38 3
11 3.68 8.7 13.47 15.11 21 137 29 3
11 3.5 9.28 15.28 14.15 14 151 38 3
11 3.26 8.57 11.98 9.94 14 157 40 2
11 3.58 7.6 11.64 9.99 12 151 37 3
11 3.47 8.12 10.64 11.62 20 153 43 3
11 3.7 8.33 12.14 12.6 23 156 54 3
12 3.78 7.99 11.68 14.38 17 146 36 3
11 3.94 8.82 11.2 14.26 17 140 39 3
12 3.87 8.56 11.2 12.91 16 156 44 3
11 3.69 8.94 13.2 20 18 162 47.2 3
11 3.57 7.78 10.51 12.78 17 143 36 3
11 3.53 8.52 13.5 20 20 150 35.6 2
11 3.7 8.38 11.66 20 18 146 36.7 3
12 3.66 8.91 12.21 20 21 144 36.7 2
11 3.47 7.92 11.48 12.65 15 152 39 3
11 3.54 8.54 11.72 20 23 142 34.4 3
12 3.8 8.82 12.53 13.78 21 150 38 3
11 3.9 8.91 12.31 20 20 137 35.6 3
11 3.92 8.66 11.26 20 14 145 45.7 3
11 3.76 8.67 12.16 20 19 131 27.9 3
12 3.72 8.84 11.88 20 19 146 36.3 3
12 3.5 8.39 11.58 9.81 15 165 55 3
11 3.68 8.38 12.81 20 18 149 36.7 3
12 4.22 9.12 11.96 10.72 18 163 53 3
12 3.5 8.18 11.92 20 16 148 32.6 3
11 3.96 8.19 11.87 15.45 19 150 41 3
11 3.72 8.41 12.5 19.1 19 145 36.7 2
11 3.66 9.3 14.97 20 23 144 34 3
11 3.72 8.83 15.06 20 18 155 42.8 3
11 3.82 8.94 13.44 20 20 155 38.1 3
12 3.49 8.18 11.49 10.28 20 154 43.3 2
11 3.57 8.22 11.98 12.81 18 152 48.8 3
11 3.86 8.66 11.8 18.13 20 145 30 3
11 3.51 7.76 10.68 11.27 13 151 39.3 3
12 3.46 7.97 11.91 11.91 14 142 31.1 3
12 3.82 8.82 12.37 19.74 15 150 38 3
12 4.04 999 12.52 11.64 21 149 30 3
11 3.7 8.63 12.32 17.99 20 144 32 3
11 4.07 9.53 999 12.4 23 154 46.8 3
12 3.81 8.76 11.61 19.33 999 152 34 3
11 3.79 9.3 11.99 19.25 23 152 33 3
11 3.76 8.99 12.17 10.14 25 147 30 3
11 3.71 8.2 11.08 18.21 17 144 34 3
12 3.78 8.82 11.57 10.01 11 162 54.3 3
12 3.96 9.18 12.56 19.48 20 135 30 3
11 3.89 8.92 12.18 19.17 23 133 32 3
11 3 9.01 11.44 18.61 22 150 37 3
11 3.66 8.16 11.69 9.31 14 151 38.8 3
11 3.81 9.14 12.6 10.09 15 156 40 3
11 3.8 9.22 12.2 11.64 23 145 32 3
11 3.61 8.3 12.74 10.71 20 142 30.2 3
11 3.97 8.4 12.53 17.04 22 133 26 3
12 3.93 9.01 12.18 11.15 15 153 41 3
11 3.71 8.02 11.21 10.8 9 145 38 3
12 3.63 7.79 11.56 10.32 15 144 35 3
11 3.65 9.99 14.78 11.12 19 148 36 3
12 3.68 8.7 13.78 18.37 17 148 38 3
12 3.81 7.42 10.58 11.5 15 147 43 3
12 3.81 9.33 13.68 10.57 18 141 35 3
11 3.72 8.34 11.93 11.27 15 147 35.4 3
11 3.89 8.16 12.17 12.77 18 136 32 3
11 3.71 7.94 11.46 14.21 12 136 31 3
12 3.63 8.28 12 12.41 18 163 51.8 3
11 3.9 8.58 11.33 13.51 22 147 37 3
12 3.86 8.14 11.92 14.56 10 134 30 3
11 3.83 8.54 11.17 10.88 12 151 43.6 3
12 4.06 8.28 11.07 11.52 18 142 29 3
11 3.97 8.02 13.01 12.16 22 132 28 3
12 3.8 8.51 11.28 10.44 6 140 35 3
11 3.92 8.16 11.7 11.34 15 133 35 3
11 3.92 8.33 14.43 15.32 13 141 34.5 3
11 3.82 8.28 11.18 13.09 23 146 36.7 3
12 3.54 8.13 13.93 13.84 17 141 35 3
11 3.98 8.02 11.87 14.31 10 146 36.5 3
12 3.71 7.6 10.36 11.88 18 146 36 3
12 3.5 8.78 12.87 19.29 999 152 41 3
12 3.61 8.11 11.72 12.46 10 149 39.5 3
12 3.86 9.06 999 999 19 151 44 3
12 3.76 8.62 12.17 12.29 14 140 33 3
11 3.72 8.12 10.42 10.77 11 146 35 3
11 3.39 8.17 11.84 10.25 7 159 42 2
11 3.43 7.81 10.56 10.14 9 151 37 3
11 4.02 8.16 10.82 11.08 8 139 40 3
11 4.12 8.63 14.9 13.12 19 155 42 3
12 3.7 8.14 11.97 13.07 7 146 34 3
12 3.98 8.31 12.03 11.69 11 142 31 3
12 3.68 8.22 11.12 11.56 11 144 34 3
11 3.86 8.47 11.8 13 16 144 35 3
11 3.96 8.07 12.3 999 12 141 31 3
11 3.68 8.96 11.64 10.81 5 143 37 3
11 3.9 8.41 10.83 12.33 5 147 37 3
11 3.86 8.12 10.14 10.87 9 145 39 3
11 3.64 8.26 11.28 11.31 12 147 37 3
11 3.79 9.49 13.98 11.52 999 138 35 3
11 3.88 8.09 11.68 10.82 11 158 40 3
11 3.72 7.8 14.5 10.28 16 152 38 3
12 3.74 8.25 10.66 10.81 11 156 45 3
12 3.46 8.74 12.45 10.64 999 145 36 3
12 3.71 9.07 15.6 13.22 999 140 30 3
12 3.24 8.54 12.13 13.28 999 150 34 3
11 3.32 8.5 11.63 12.44 999 149 36 3
11 3.6 9.44 13.02 13.02 999 156 41 3
11 3.61 8.42 11.92 11.68 999 134 32 3
12 3.48 8.43 11.3 12.52 999 147 36 2
11 3.52 8.26 11.44 12.66 999 141 41 3
12 3.54 8.84 13.1 14 999 154 34 3
11 3.31 8.13 10.75 9.57 999 140 37 2
12 3.38 8.81 12.94 11.88 999 150 33 3
11 3.86 9.34 12.41 14.22 999 159 49 3
11 3.34 8.56 11.78 9.72 999 140 30 3
11 3.7 9.21 11.33 15 18 156 42 3
11 3.67 8.87 11.92 999 18 145 35 3
11 3.96 8.8 11.84 999 20 127 26 3
11 3.86 8.68 13 10 12 155 44 3
12 3.7 8.56 11.94 12 13 162 42 3
11 3.63 8.12 11.08 10 20 139 35 3
12 3.96 8.49 11.42 999 17 145 30 3
11 3.51 7.99 11.9 14 19 142 33 3
11 3.73 8.36 11.46 999 20 144 36 3
11 3.66 8.87 11.6 11 20 152 35 3
11 3.56 8.41 10.96 10 23 147 32 3
11 3.7 8.49 10.98 12 20 133 29 3
11 3.94 9.97 13.1 13.63 22 158 52.3 3
11 3.54 8.8 12.02 12.25 21 147 32 3
11 3.88 9.18 12.78 10.97 19 144 38.9 3
12 3.94 9.26 12.8 11.25 22 160 46.6 3
11 4 9.44 13.79 12.9 23 155 47.5 3
11 3.59 8.19 11.07 9.94 17 140 28.6 3
11 3.97 999 14.91 13.34 18 146 41.5 3
11 3.61 8.3 11.41 10.22 19 148 31.8 3
11 3.47 8.51 11.42 10.56 17 152 36.9 3
11 3.86 9.11 13.01 11.05 21 140 32.2 3
12 3.76 8.81 12.38 11.22 19 153 39.4 3
12 4.22 9.39 13.1 10.56 21 155 53.1 3
12 3.84 9.04 12.28 10.22 21 150 42.5 3
11 3.65 8.23 11.28 12 999 144 31 3
11 3.59 7.99 10.5 11.64 16 145 33 2
11 3.72 8.58 12.82 11.65 999 140 30 3
12 3.71 7.19 10.28 11.77 16 145 36 3
11 3.47 6.73 10.66 10.24 17 151 43 3
11 3.81 8.62 11.33 11.44 999 140 30 3
11 3.64 8.28 10.82 11.75 999 145 32 3
12 3.7 7.51 9.7 12.63 14 147 38 3
11 3.7 8.81 11.26 10.04 999 150 38 2
12 3.38 7.82 11.3 13.68 13 151 37 3
11 3.63 8.32 11.62 10.95 999 148 37 3
11 4.17 8.08 12.74 11.27 16 155 43 3
11 3.71 8.56 11.83 10.72 999 145 35 3
12 4.02 7.36 11.07 999 18 140 35 3
11 3.64 8.28 12.07 11.31 999 149 37 3
11 3.71 7 12.06 10.68 17 141 33 3
12 3.84 8.86 11.88 12 999 145 35 3
12 4.04 8.14 10.1 14.86 20 150 42 2
11 999 7.56 11.36 14.12 999 145 33 3
11 3.92 8.52 13.91 13.31 999 153 40 3
12 3.74 7.33 11.12 10.81 23 146 35 3
12 3.84 7.28 11.11 11.95 15 151 47 3
12 4.17 8.1 12.32 14.66 17 145 35 3
12 3.86 8.21 12.09 14.83 18 139 43 3
11 3.41 8.2 11.1 11.81 17 154 46 2
11 3.63 8.74 11.38 19.38 15 150 33.7 2
11 3.93 8.38 11.36 999 20 148 37.6 2
11 3.5 8.1 10.65 999 17 148 34.7 3
12 3.83 9.24 12.02 999 20 148 32.9 3
12 3.66 8.38 10.94 999 21 152 39 3
11 3.73 8.36 12.44 999 21 141 29.5 3
11 3.6 8.32 12.08 11.06 16 143 36 3
12 3.52 9.05 11.41 8.78 18 157 39 3
11 3.92 8.97 13.36 999 22 147 31.9 3
11 3.9 9.04 12.23 999 19 150 33.3 3
12 3.6 8.31 11.53 12.21 17 148 35 3
11 3.92 9.1 12.93 999 19 151 37.6 3
11 3.94 9.18 15.01 999 23 151 42.8 3
12 3.66 9.51 13.01 999 17 144 37 3
11 3.41 7.88 11.28 10.06 17 151 40 3
11 3.57 8 10.71 10.93 17 146 33 3
11 3.44 8.11 12.39 10.64 12 154 36 3
12 3.56 7.9 11.1 12.43 13 155 35 3
12 3.78 8.68 12.57 12.62 17 147 53 3
11 3.71 8.16 13.42 12.7 18 148 37 3
11 3.42 7.88 11.39 11.69 14 149 37 3
11 3.61 8 11.77 9.19 9 154 34 3
12 3.52 7.92 10.48 11.64 10 160 43 3
11 3.65 8.15 12.56 13.74 19 151 38 3
11 3.67 8.08 11.15 12.57 11 148 40 3
12 3.88 8.21 11.99 11.51 15 143 33 3
11 3.75 8.06 12.79 11.92 20 145 34 3
11 3.66 8.15 11.42 12.12 14 160 39 3
12 3.7 8.05 11.8 11.5 18 142 32 3
12 3.45 7.36 11.76 11.43 14 146 31 3
11 3.98 8.56 11.65 11.78 24 148 40 3
11 3.86 8.6 13.04 10.89 19 163 44 3
11 3.68 7.96 12.03 12.69 18 153 40 3
11 3.64 8.1 11.51 12.12 18 145 34 3
11 3.69 8.38 11.63 14.68 17 145 33 3
12 3.98 9.14 13.91 17.12 16 147 36 3
11 3.81 8.63 12.56 12.75 16 158 39 3
12 3.89 8.63 11.38 11.13 16 147 37 3
11 3.82 8.63 13.07 13.16 19 147 45 3
12 3.74 8.68 10.88 11.39 12 146 44 2
11 3.63 8.72 13.11 999 18 163 46 3
12 3.94 8.82 11.61 11.03 22 150 31 3
12 4.1 8.82 11.88 12.25 17 139 33.6 3
11 3.92 9.22 11.48 11.68 17 156 40.9 3
11 3.79 8.6 11.34 12.25 11 145 35 3
11 3.88 8.97 12.13 11.69 12 153 37 3
11 3.82 8.7 13.11 10.97 16 137 28.3 3
11 3.72 8.71 12.3 10.46 15 149 34.6 3
11 3.64 8.4 12.17 11.39 18 151 43.8 3
11 3.68 8.42 10.87 11.4 19 149 35 3
11 3.58 8.02 10.33 10.31 13 140 32.8 3
11 3.96 9.1 12.9 12.22 17 142 38 3
11 3.63 8.09 10.8 11.08 18 152 40.1 3
11 3.36 7.88 10.6 13.05 15 144 33.3 3
11 3.7 8.62 11.82 12.35 16 153 48 3
11 3.68 8.17 10.07 9.33 20 140 27.6 3
12 3.81 8.66 12.12 11.84 20 149 39.9 3
11 3.74 9.03 13.86 16.19 20 165 60 2
12 3.64 8.78 10.94 9.45 22 157 41.9 1
12 3.68 8.24 10.3 11.19 18 144 35 3
12 3.79 8.68 11.49 12 19 138 34 3
11 3.54 8.28 11.69 10.29 19 141 31 3
11 3.56 8.71 12.42 9.47 14 159 45 3
12 3.34 7.58 10.07 13.31 16 145 37 2
12 3.63 8.74 12.09 12.5 20 149 38 2
11 3.54 8.14 10.68 10.51 13 144 34 3
11 3.91 8.78 12.56 999 19 152 42 3
12 3.46 8.22 11.14 8.69 14 154 40 2
11 3.57 8.83 10.72 8.62 14 139 33 3
11 3.46 8.68 11.47 9.52 10 153 42 3
12 3.78 8.82 10.84 14 18 146 39 3
11 3.6 8.38 11.71 10.68 15 155 40 3
12 3.42 8.32 12.74 11.53 19 148 35 3
11 3.78 8.69 12.92 10.07 22 147 37 3
11 3.49 7.68 10.47 11.74 999 143 36 3
11 3.48 7.92 10.68 12.9 14 142 35 3
11 3.44 7.51 11.86 12.04 17 142 33 3
11 999 999 999 999 17 145 34 3
12 3.62 8.39 10.47 9.75 20 145 40 3
11 999 999 999 999 17 161 41 3
11 3.62 7.96 9.83 11.64 21 143 34 3
12 3.61 7.91 10.44 12.06 15 147 36 3
11 3.68 8.16 11.31 11.4 17 143 33 3
11 3.36 7.82 10.57 13.15 20 140 30 3
12 3.37 7.56 10.48 15.58 15 147 34 3
12 3.78 8.21 11.22 12.02 19 143 36 3
11 3.91 8.93 11.82 11.17 20 154 49 3
11 3.6 7.9 10.57 11 15 139 32.4 3
11 3.8 8.52 12.41 12.74 18 145 37.3 3
11 3.46 7.9 11.51 14.83 20 151 37.5 3
11 3.76 8.25 12.62 12.95 21 148 36.3 3
11 3.78 8.6 11.42 11.6 20 148 34.1 3
11 3.69 8.46 12.24 13.58 19 144 34.6 3
11 3.8 8.34 11.58 11.68 13 135 30.1 3
11 3.74 8.42 11.46 14.19 18 148 40.8 3
11 3.86 8.64 12.63 12.73 20 144 35.1 3
11 3.89 8.99 12.64 13.97 21 135 28.8 3
11 3.6 8.73 12.82 11.62 21 158 39 3
11 3.78 8.36 12.18 17.26 19 142 32.2 3
11 3.47 8.12 11.79 11.02 24 144 31 3
12 3.58 8.68 12.8 15.99 25 144 39.4 3
12 4.03 9.18 12.12 13.97 19 154 43.6 3
11 3.4 8.28 10.8 10.12 14 145 33.6 3
12 3.71 7.98 10.72 13.34 18 153 45 3
11 3.47 7.9 10.78 9.87 22 146 38 2
12 3.8 8.35 11.38 10.76 17 139 32.5 3
11 3.68 8.21 10.71 9.64 21 142 37 3
12 3.46 7.47 10.9 12.25 19 153 46 3
11 3.58 8.58 10.78 10.37 20 147 35.8 3
12 3.62 8.07 11.52 9.96 22 153 36.2 3
12 3.44 7.5 10.92 9.74 21 150 35 2
11 3.84 8.22 11.39 10.46 23 142 33 3
11 3.56 8.2 11.16 10.57 9 151 38.4 3
12 3.63 8.34 11.01 11.56 17 148 38 3
12 3.8 8.48 11.39 12.32 20 152 35 3
11 3.87 8.8 11.24 12.15 19 148 33.9 3
11 3.92 8.5 11.65 11.27 21 141 35.6 3
11 3.68 8.12 11.96 14.35 19 130 43 3
11 4.11 9.2 11.8 11.47 21 153 41 3
11 3.6 7.72 10.24 11.86 17 145 33 3
11 3.64 8.4 11.28 14.28 22 136 30 3
12 3.81 9.01 11.36 9.16 19 149 36.2 2
12 3.71 8.73 13.92 11.26 23 145 37 3
11 3.88 8.63 12.28 11.15 21 138 35 3
11 3.96 8.56 10.6 12.08 17 146 32 3
11 3.78 8.38 10.81 11.15 17 151 39 3
11 3.8 8.44 16.86 10.24 20 157 46 3
11 3.57 7.96 11.09 10.19 19 153 41 2
11 3.69 8.1 11.28 10.79 19 145 34 3
11 4.06 9.48 13.93 12.81 21 152 40.8 3
12 3.92 8.38 12.03 999 18 148 32.2 3
11 3.82 8.97 12.38 12.22 21 154 45.7 3
11 3.7 8.78 12.51 11.15 20 158 41.2 3
12 3.68 8.41 12.57 11.45 20 141 32.2 3
12 3.48 8.78 13.1 12.21 21 153 44.4 3
12 3.54 7.99 10.62 12.69 20 150 35.7 3
11 3.8 8.6 11.36 14.12 18 137 34.4 3
11 3.54 7.94 17.07 14.31 20 137 34.1 3
12 3.62 7.83 9.8 12.36 18 140 33 2
12 3.44 8.03 11.69 12.78 22 150 36 3
12 3.83 9.03 13.56 13.53 19 151 37.4 3
11 4.04 9.08 11.71 13.08 15 151 38.4 3
11 3.7 7.99 11.66 13.28 21 142 37 3
11 3.74 8.47 12.06 13.5 22 152 37.6 3
11 3.59 8 11.42 11.17 18 148 37 3
11 3.76 9.18 14.19 15.71 21 149 37.2 3
11 3.78 9.26 17.01 13.05 21 144 34.9 3
11 3.89 9.02 11.9 11.53 20 142 34.9 2
12 4.13 9.86 13.48 11.56 23 136 31.6 3
12 3.84 8.84 12.08 10.31 18 153 40.1 3
12 3.74 8.87 13.06 12.25 18 146 39.4 2
11 3.78 8.44 11.38 9.71 15 146 35 3
11 3.43 8.47 11.48 9.91 18 153 38.4 3
11 3.99 9.07 12.73 11.16 17 139 31 3
11 3.72 8.38 12.96 11.72 24 149 37 3
11 3.86 8.22 11.65 11.35 20 139 30 3
11 3.66 8.63 12.2 10.55 23 148 38 3
12 3.51 8.87 10.98 10.1 20 159 52 3
12 3.81 8.68 10.58 11.1 18 145 34 3
11 3.81 8.4 10.93 11.15 20 146 34 3
11 3.52 8.28 12.41 12.67 13 150 35 3
11 3.89 8.78 11.56 12.17 13 140 34 3
11 3.61 8.41 11.79 10.66 18 150 39 3
11 3.48 7.72 10.12 11.31 21 150 37 3
11 3.82 8.38 11.73 11.47 11 142 39 3
12 3.78 8.49 10.58 10.27 19 153 36 3
11 3.52 8.18 10.53 10.39 19 148 38 3
11 3.78 8.57 12 12.6 20 146 34 3
11 3.74 8.7 12.65 13.01 18 142 36 3
11 3.87 8.44 11.73 11.13 15 145 40 3
12 3.69 8.56 10.91 10.14 999 154 45 3
12 3.23 7.73 9.97 8.47 19 155 43 3
12 3.81 8.74 13.01 10.48 22 153 42.2 3
11 3.96 8.68 13.31 13.55 20 149 39 3
11 3.81 8.25 11.09 9.41 20 139 33 3
11 4.13 9.76 12.64 11.6 22 147 39.9 3
11 4.03 9.83 12 10 23 146 37.6 3
12 3.16 7.78 10.86 10.87 16 147 40 3
11 3.97 9.57 11.7 10.69 22 153 37.6 3
12 999 999 999 999 19 150 40 3
11 3.84 8.16 12 10.78 22 140 29.2 2
11 3.92 8.6 12.51 10.28 999 136 30.9 3
11 3.57 7.96 12.54 13.47 22 140 31 3
12 4.38 999 13.83 10.69 19 155 50.9 3
12 3.73 8.07 13.98 11.86 22 148 36 3
12 3.73 8.2 11.68 12.72 22 145 32 3
11 3.72 8.34 11.28 13.11 18 152 42 3
11 3.97 9.49 11.54 12.15 15 139 30 3
12 3.84 8.57 11.36 999 19 144 36 3
11 4.28 9.2 12.96 18.1 999 148 39.2 3
12 3.96 6.71 12.25 11.91 14 140 36.6 3
12 3.79 8.48 11.66 999 999 140 38 3
12 3.16 7.22 11.46 11.47 21 146 36.5 3
11 3.65 7.38 10.54 9.81 20 147 37.7 3
12 3.88 7.4 10.98 10.47 23 140 37.3 3
12 3.64 8.51 11.68 999 22 148 30 3
12 3.61 7.48 11.68 12.19 19 136 32.5 3
12 3.75 8.33 10.97 18.06 18 148 33 2
12 3.47 6.92 10.84 16.06 19 150 43.1 3
11 3.72 7.43 11.22 10.67 14 157 55.7 2
11 3.68 8.14 10.62 10.87 16 140 31.6 3
11 999 7.12 11.17 11.13 17 142 33.3 3
11 3.97 8 12.88 13.97 17 150 38.1 3
11 3.63 6.97 12.49 11.73 24 143 33.3 3
12 3.6 7.2 10.14 10.81 18 144 36.8 3
12 3.92 8.91 10.8 12.26 19 140 30 3
11 3.4 7.61 10.56 10.5 19 138 41 3
12 4.18 9.68 12.69 14.12 19 145 55.1 3
11 3.47 7.92 10.57 10.94 15 154 39 3
12 3.48 7.86 11.12 10.85 19 136 29.2 3
11 3.39 7.53 10.36 12.69 19 137 32.7 3
11 3.29 7.94 11.52 20 16 146 41 3
12 3.61 8.19 12.11 13.86 20 151 38.7 2
11 3.71 7.72 11.17 9.29 16 146 34.5 3
11 3.78 8.28 10.66 11.89 18 137 36 3
11 3.96 8.51 11.61 13.53 22 136 26.7 3
12 3.49 8.04 12.44 15.14 17 140 32.6 3
11 3.91 8.04 10.57 10.41 16 137 30.1 3
11 3.63 8.38 13.84 10.11 16 160 43 3
11 3.73 8.68 10.98 9.69 20 147 39 3
11 3.7 8.28 11.06 12.02 999 135 32 3
12 3.51 7.88 11.24 11.83 15 154 42.5 3
11 3.6 8.78 11.29 12.45 999 145 38.5 3
11 4.11 8.82 11.78 11.58 999 158 43.4 3
11 3.56 7.97 10.21 13.89 20 142 32.2 3
11 3.71 8.42 10.87 11.08 999 154 37.2 3
12 3.71 8.52 10.12 11.98 15 152 39.6 3
12 3.78 8.89 11.62 11.4 999 163 47.6 3
11 3.7 8.62 12.09 13.91 16 146 32.1 3
11 3.82 7.99 12.47 11.42 999 151 40.7 2
12 3.73 8.28 12.3 12.31 999 149 37.7 3
12 3.63 8.28 10.68 12.02 21 156 37.8 3
12 3.7 8.58 11.34 12.93 999 145 36.1 1
11 3.82 8.39 11.07 12.3 999 148 35.6 3
11 3.8 8.2 11.04 10.19 999 134 28.2 3
11 3.74 8.04 11.47 10.57 999 152 38.3 3
12 3.7 8.52 11.14 11.36 999 152 40.1 3
12 3.7 8.12 11.08 11.71 999 145 36.8 3
12 3.69 8.21 10.87 11.08 20 151 31 3
11 3.9 9 11.41 14.02 18 150 32 3
11 3.83 7.92 9.87 10.13 24 143 31 3
11 3.51 8.82 10.76 11.42 12 150 42 3
12 3.76 9.33 11.31 11.23 19 155 42 3
11 3.93 9.22 12.73 11.02 19 153 41 3
11 3.73 8.59 11.28 17.06 999 148 39.2 3
11 3.87 8.11 10.68 999 15 156 40 3
11 3.81 8.54 11.82 17.97 16 144 35.2 3
11 3.81 8.12 11.17 999 23 147 34 3
11 3.72 7.89 10.49 999 18 142 31 3
11 999 999 999 999 13 142 38 3
11 3.54 8.17 11.12 999 999 150 38.3 3
11 3.75 8.62 11.32 999 18 156 41 3
11 3.86 7.97 11.86 11.65 15 152 39 3
11 3.74 8.28 10.71 999 16 148 38 3
11 3.52 8.14 11.84 14.55 19 146 37 3
11 3.29 7.8 11.73 11.5 14 154 36 3
11 3.62 8.23 10.8 12.69 21 146 38 3
11 3.76 8.66 11.26 12.13 19 138 35 3
12 3.94 8.56 12.14 9.32 18 135 34 3
12 3.47 8.56 12.36 11.74 18 158 42 3
11 3.61 8.63 12.63 11.38 22 160 45 3
11 3.82 8.68 12.8 10.67 18 164 45 3
12 3.52 8.35 11.27 11.26 22 147 40 3
12 3.73 8.57 11.8 11.16 18 162 48 3
11 3.59 7.72 9.92 8.44 19 146 31 3
11 3.78 8.33 11.34 10.37 16 143 31 3
11 3.76 8.36 11.76 10.38 19 147 40 3
11 4.01 9.1 12.3 12.78 21 146 32 3
12 3.84 9.78 14.71 15.74 20 152 36 3
11 3.76 9.93 12.97 12.93 16 152 41 3
11 3.71 9.35 12.78 12.76 14 153 37 2
11 3.82 8.41 10.78 12.9 19 143 41 3
12 3.56 8.61 11.28 10.28 15 148 33 2
12 3.78 8.74 14.19 14.73 17 149 44.5 3
11 3.84 9.68 13.8 14.44 13 155 40 3
11 3.16 7.39 10.64 11.65 14 150 39 3
11 3.89 8.88 11.69 12.65 21 146 34 3
11 3.36 7.92 10.49 10.26 16 150 40 3
11 3.72 8.35 11.17 10.72 20 148 37.7 3
12 3.51 8.17 10.7 10.46 17 135 30.5 3
11 3.84 8.73 11.93 12.06 21 138 34 3
11 3.6 8.64 11.68 13.05 18 145 37.3 2
11 3.6 8.78 12.51 10.57 15 139 32.8 3
11 3.57 8.78 10.91 10.37 20 142 31.2 3
11 3.7 8.58 13.09 11.99 17 147 39.7 3
11 3.55 8.48 11.82 10.12 24 150 39.5 3
12 3.98 8.81 14.31 14.91 24 145 37.4 3
12 3.68 8.33 12.38 14.97 17 144 41 3
12 3.75 9.44 12.99 999 24 139 33.6 3
11 3.51 8.32 12.91 11.36 22 147 37.6 3
12 4.03 9.28 12.5 11.7 22 148 48 3
11 3.92 8.7 11.96 11.68 20 140 32.4 3
12 3.68 8.52 12.04 10.12 21 143 36.1 3
12 3.25 8.39 11.16 12.06 19 167 49.1 3
12 3.6 8.58 14.58 13.08 18 146 33.5 3
12 3.68 9.26 15.28 16.34 21 147 37.6 3
12 3.62 8.36 12.91 14.47 14 150 38.2 3
12 3.66 8.58 12.52 10.96 999 155 39.6 3
11 3.46 9.01 12.57 10.58 13 158 35.9 3
11 3.92 8.82 11.83 9.37 20 144 35.1 3
11 3.88 9.76 12.41 12.93 20 148 39.4 3
12 3.65 8.19 12.1 10.59 18 157 53 3
11 3.42 8.13 10.56 9.86 16 157 53 3
11 3.43 8.07 10.53 12.27 17 145 38 3
11 3.4 8.01 10.86 11.81 19 142 33 3
12 3.38 8.21 11.21 10.41 14 156 41 3
12 3.3 7.66 10.7 10.91 18 146 37 3
11 3.38 7.82 11.58 12.45 22 143 35 3
11 3.44 7.9 10.81 8.93 17 145 34 3
12 3.42 8.16 12.18 10.85 11 151 40 3
12 3.22 7.73 10.86 10.24 14 154 41 3
12 3.34 7.75 11.47 11.46 19 141 41 3
11 3.17 7.7 11.94 10.09 21 150 40 3
11 3.14 7.51 10.73 9.59 18 147 37 3
12 3.18 7.42 11.41 11.01 16 136 33 3
11 3.62 8.8 11.39 11.14 17 159 53 3
11 3.94 8.48 12.14 11.19 14 139 35.4 3
11 3.68 8.83 12.52 999 21 148 34.7 3
11 3.68 8.54 11.87 12.03 23 143 32.4 3
12 3.81 8.08 11.01 11.78 25 136 30 3
12 3.69 8.72 11.35 12.13 21 999 99 3
12 3.8 8.96 10.71 999 18 159 42 3
11 3.94 8.8 12.06 999 20 138 32.5 3
12 3.66 8.58 13.3 12.09 19 147 35 3
11 4.14 8.5 10.96 13.97 20 140 32.8 3
12 3.67 9.17 11.42 12.8 23 999 99 3
11 3.92 8.23 11.04 11.73 23 144 34.3 3
11 3.74 8.38 11.5 12.85 16 153 42.3 3
11 3.68 8.88 11.63 11.02 19 154 48 3
11 3.78 8.81 11.21 13.58 15 148 38.8 3
11 3.54 8.76 11.28 10.43 12 152 36 3
12 3.68 8.3 11.3 9.9 20 150 45.8 2
12 3.5 8.26 12.72 10.08 22 146 35.5 3
11 3.88 9.17 13.02 999 21 999 99 3
12 3.78 8.82 10.49 10.34 18 999 99 3
11 3.76 8.76 10.97 13.8 20 140 30.4 3
11 4.02 8.4 10.97 999 19 999 99 3
11 3.48 8.32 10.83 10.45 10 146 37 3
12 3.8 8.34 11.72 11.92 22 999 99 2
12 3.74 8.68 11.39 14.5 9 148 37.2 3
12 3.44 8.08 11.68 9.35 11 142 32.7 3
11 3.57 8.51 12.54 12.11 17 138 33.8 3
11 3.52 8.12 12.14 13 19 149 39.3 3
11 3.54 7.66 11.32 9.11 12 152 35.7 3
12 3.38 8.12 11.04 13.56 14 143 35 3
11 3.69 8.2 10.46 11.9 11 147 42 3
11 3.62 7.97 10.99 11.04 13 150 35 3
11 3.57 8.51 11.28 10.07 22 136 32 3
12 3.68 8.64 12.41 12.78 21 145 35 2
12 3.48 8.46 10.24 10.61 23 147 33 3
12 3.38 7.63 10.73 12.38 16 157 35 3
12 3.5 8.08 12.28 10.64 19 153 38 3
11 3.66 8.68 13.7 13.01 18 158 39 3
12 3.52 8.02 10.08 12.3 22 150 40 3
12 3.47 8.31 12.28 9.99 999 139 33 3
12 3.68 8.48 10.79 10.43 18 150 40 3
12 3.47 8.49 11.54 10.11 10 138 35 3
12 3.63 8.33 12.39 11.41 13 157 43 3
11 3.61 8.38 12.06 10.44 20 141 35 3
11 999 999 999 999 14 162 63 3
11 3.6 8.38 14.79 15.35 24 158 45 3
11 3.92 999 13.18 10.78 20 159 39.7 3
11 3.38 8.8 11.49 9.81 999 150 44 3
11 3.93 9.38 11.39 10.12 18 151 45 3
11 3.65 9.02 10.97 10.09 17 151 35 3
11 3.57 9.17 11.57 11.8 8 149 39 3
12 3.68 9.14 11.93 10.65 21 143 33 3
12 4 9.11 13.75 10.71 15 143 35 3
11 3.82 8.44 13.88 12.2 23 137 30 3
11 3.57 8.48 12.57 12.42 16 145 34 3
11 3.97 9.11 12.72 12.67 23 144 39 3
11 3.61 8.65 11.26 9.88 18 150 38 3
11 4 9.24 12.38 12.63 18 147 34 3
12 3.58 8 11.3 10.47 18 149 37 3
12 3.4 9 12.42 999 18 166 59 3
11 3.81 9.2 13.08 11.22 14 149 45 3
11 3.82 8.89 11.85 11 16 149 40 3
11 3.76 8.91 11.17 14.9 17 154 44 3
12 3.57 8.38 10.73 16.26 21 145 42 3
11 3.69 8.28 10.93 15.56 15 145 35 3
12 3.52 8.58 12.44 11.29 23 155 40 3
11 3.71 8.1 10.01 10.23 19 143 34 3
11 3.5 8.14 10.36 11.03 22 146 29 3
12 3.49 8.22 10.82 10.28 13 159 43 3
12 3.94 8.68 12.82 12.86 21 150 36 3
12 3.44 7.91 11.17 19.86 19 155 40 3
12 3.98 9.36 13.21 12.43 17 158 50 3
12 3.51 8.6 12.6 12.8 17 149 38 3
11 3.86 8.53 12.33 12.67 17 136 31 3
12 3.76 8.42 11.94 12.17 7 150 38 3
11 3.68 8.46 10.86 12.5 14 148 33 3
12 3.73 8.5 12.31 13.51 20 153 43 3
12 3.88 8.64 11.28 10.47 18 147 36 3
11 3.97 8.96 12.91 12.94 19 149 33 3
11 3.68 8.56 11.86 11.4 13 151 38 3
11 3.75 8.92 11.82 11.65 19 157 40 3
11 3.68 8.66 12.41 13.81 20 147 31 3
12 3.72 8.7 11.5 11.65 14 148 38 3
11 3.63 9.23 11.36 12.62 25 140 32 3
12 3.88 9.3 13.24 15.54 21 150 36 3
11 3.93 8.88 12.07 14.77 20 140 32 3
11 3.81 8.82 13.32 14.57 20 158 51 3
11 3.58 8.27 12.2 999 17 149 43 3
12 3.61 8.93 11.44 12.11 18 150 40 3
12 3.82 8.93 12.1 10.43 18 150 40 3
12 3.76 8.87 12.68 13.52 23 150 36 3
11 3.49 9.3 11.41 13.69 19 145 45 3
11 3.78 9.08 12.76 11.71 15 146 35 3
11 3.84 8.59 11.82 999 21 152 43 3
11 3.41 8.81 12.41 999 21 156 43 3
11 3.57 8.66 11.08 12.16 22 147 28 3
11 3.78 8.81 12.41 15.09 25 150 49 3
11 3.83 8.46 11.56 12.6 16 145 35 3
12 3.72 8.69 10.79 12.13 24 144 35 3
11 3.64 7.84 9.68 11.44 22 151 40 2
12 3.78 9.2 13.21 10.9 21 161 50 3
11 3.86 8.36 11.38 11.35 14 157 43 3
11 3.51 7.68 10.89 11.37 17 147 37 3
11 3.84 8.52 11.38 13.25 19 147 33 3
11 3.89 8.7 11.07 10.41 16 145 42 3
12 3.62 8.46 10.65 999 19 154 36 2
11 3.56 8.21 12.41 11.41 21 158 43 3
11 3.6 8.4 11.81 10.1 17 143 29 3
11 3.81 8.63 11.2 10.47 22 143 31.5 3
12 3.71 8.24 10.87 10.43 12 154 38.5 3
11 3.76 8.74 10.86 11.67 25 155 39 3
11 999 999 999 999 17 156 39 3
11 3.72 8.59 11.59 10.11 16 150 35 3
11 3.72 8.41 12.13 12.54 19 134 26 3
12 3.78 8.86 12.87 12.8 22 150 38.5 3
12 3.78 8.97 11.4 10.99 20 153 35 3
11 3.7 8.52 10.99 999 17 146 43.5 3
12 3.62 8.51 11.17 14.28 17 143 38.9 2
12 3.58 8.23 10.49 13.25 16 153 39 3
11 3.72 8.36 10.58 13.81 16 157 46 3
12 3.6 8.32 12.44 16.5 21 156 47.8 3
11 4.06 8.42 11.41 17.29 20 141 34.1 3
11 3.87 8.17 11.91 14.17 22 144 36.3 3
11 4.11 9.2 12.26 18.83 16 149 41.9 3
12 3.82 8.51 11.58 16.61 16 140 28.7 3
11 3.99 9.4 12.1 14.23 18 150 37.3 3
11 3.43 8.41 10.86 12.47 13 144 36 3
11 3.41 8.01 11.85 11.95 24 162 43 3
11 3.71 8.59 10.87 11.29 22 159 51 3
11 3.59 8.54 10.8 9.83 19 152 40 3
12 3.47 8.54 13.18 12.75 999 154 42 2
11 3.46 7.78 11.25 11.27 23 146 35 3
12 3.62 8.32 10.84 12.54 20 999 99 3
12 3.56 8.23 10.8 11.2 23 146 33 3
12 3.72 8.93 11.05 11.2 23 999 99 3
11 3.82 8.96 12.01 14.55 21 164 51 3
12 3.76 8.46 12.22 13.04 19 149 38 3
11 3.9 8.26 11.83 13.19 19 999 99 3
11 3.4 7.98 10.36 10.76 20 999 99 3
12 3.71 8.51 12.48 10.68 22 999 99 3
11 3.4 9.03 12.14 13 22 999 99 3
11 3.6 8.28 11.09 11.54 22 999 99 3
11 3.69 8.28 10.9 10.95 13 148 37 2
11 3.56 7.81 10.73 11.23 21 141 36 3
12 3.81 8.87 11.38 10.58 17 143 38 3
11 4.16 8.8 12.96 999 17 153 38.1 3
11 4.3 9.52 14.14 15.1 18 150 44.6 3
11 4.06 9.18 12.78 14.39 20 150 40.3 3
11 3.56 7.87 11.01 12.75 21 149 38 3
12 3.44 8.01 10.52 10.86 24 147 35 3
11 999 999 999 999 21 156 54 3
11 3.8 8.84 11.96 10.52 25 155 41 3
11 3.51 7.66 11.58 10 11 159 46 3
11 3.68 8.1 11.5 14.95 999 154 36 3
12 3.59 8.41 11.28 12.34 21 148 34 3
11 3.73 8.39 11.73 12.53 21 156 36 3
12 3.71 8.41 11.68 10.44 14 143 33.3 3
12 3.78 9.05 11.88 11.6 18 150 37.1 3
12 3.6 8.57 12.46 12.57 15 149 34.4 3
12 3.68 8.42 11.57 12.93 21 150 36 3
12 3.54 8.17 10.33 11.56 13 152 39 3
11 3.63 7.94 10.68 10.52 22 142 32.7 3
11 3.52 7.86 9.36 8.97 9 142 39 1
11 3.84 8.47 10.79 9.45 12 137 35.4 3
12 3.57 8.01 10.68 11.43 18 145 33.8 3
12 3.62 8.04 12.38 12.52 18 143 36.8 3
12 3.62 7.89 10.72 12.36 10 144 34.5 3
11 3.61 7.86 10.52 10.03 12 143 28.8 3
12 3.79 7.9 10.87 10.82 18 146 36.9 3
12 3.71 8.68 11.79 13.41 21 154 35.9 3
12 4.01 8.78 12.47 10.52 18 143 39.2 3
12 3.69 9.1 11.5 10.82 7 150 40.7 3
12 3.76 8.82 12.28 13.17 19 146 38.1 3
12 3.7 8.82 12.78 12.6 14 144 31.6 3
11 3.54 8.31 11.33 10.71 15 154 43 3
11 3.5 7.78 11.66 10.8 18 150 41 3
12 3.63 8.42 11.49 11.83 15 142 36 3
12 3.81 8.18 14.24 11.53 19 144 36 3
11 4.16 8.84 11.73 11.41 16 145 35 3
12 3.46 7.76 12.1 10.04 9 146 39 3
12 3.76 8.94 11.82 11.26 21 156 46 3
12 4 8.92 13.12 11.09 15 146 37 3
12 3.58 8.2 11.65 11.37 14 150 40 3
11 3.71 8.18 11.91 10.8 20 143 38 3
12 3.9 8.89 14.18 10.8 24 145 38 3
11 3.72 8.78 11.91 11.29 15 152 53 3
11 3.66 8.26 11.43 11.22 21 152 44 3
11 3.88 9.12 12.18 10.72 17 153 39 3
12 3.81 9.22 13.18 16.76 22 150 40 3
11 4.06 999 13.93 11.3 23 158 57 3
12 3.93 9.33 12.92 10.84 23 145 35 3
12 3.74 9.4 12.49 13.06 20 155 44 3
12 3.73 8.62 12.03 11.16 20 151 40 3
11 3.67 8.57 11.5 15.16 14 155 40 3
11 4 9.8 12.99 10.76 16 145 34 3
11 3.58 8.86 12.86 16.19 21 154 41 3
11 3.94 8.86 11.87 11.88 15 147 47 3
11 3.66 8.32 10.38 12.35 15 150 40 3
11 3.47 8.7 13.82 12.61 16 153 41 3
12 3.87 8.83 12.18 9.7 21 148 35 3
11 3.68 9.11 11.72 11.82 17 150 36 3
11 3.73 9.47 12.86 11.03 21 149 48 3
11 3.88 8.54 14.38 13.04 21 155 51 3
12 3.53 8.76 12.6 9.67 18 158 52 3
11 3.68 8.31 11.03 10.58 16 153 41 3
12 3.7 8.91 13.08 11.42 21 144 34 3
11 3.5 8.03 12.26 10.98 17 156 40 3
12 3.73 8.38 10.78 14.04 19 141 32 3
12 3.7 8.77 11.99 11.99 18 150 37 3
11 3.56 8.28 11.84 13.93 21 142 39 3
11 3.58 8.48 10.64 11.62 16 151 35 3
11 3.47 8.33 11.38 11.55 12 152 41 3
11 3.55 8.9 12 11.32 15 152 38 3
11 3.93 8.72 11.37 999 999 142 33 3
11 3.54 9.24 11.48 999 18 159 39.6 3
12 3.66 8.71 12.72 9.74 16 152 39.6 3
11 3.86 9.71 13.2 10.01 20 156 39.7 3
12 3.57 8.98 12.7 12.93 18 146 33.5 3
12 999 999 999 999 20 158 42.7 3
12 999 999 999 999 17 163 50 3
12 3.38 8.3 10.73 10.75 18 158 42.7 2
12 3.84 8.38 12.04 11.44 18 146 34.4 3
11 3.62 8.53 12.31 11.87 18 153 42.4 3
11 3.89 8.6 12.11 12.27 18 149 36.4 3
11 3.72 8.65 11.41 9.65 18 146 34.5 3
11 3.58 8.59 11.04 13.97 999 155 39.8 3
12 3.71 9 11.38 10.17 17 139 31.4 3
11 3.92 9.49 11.04 10.57 16 145 37.4 3
12 3.68 9.07 13.76 999 18 144 34 3
11 3.62 8.24 12.16 10.8 14 155 40.5 3
11 3.91 9.48 11.48 10.95 22 140 38 3
11 3.68 8.49 11.73 14.41 22 146 40 3
11 3.89 8.99 11.72 9.55 21 137 38 3
11 3.79 8.56 11.72 12.65 18 150 40 3
11 3.68 8.73 11.06 9.35 20 145 43 3
11 3.8 8.57 12.03 10.14 20 154 46 3
12 3.97 8.64 13.02 12.38 21 146 46 3
11 3.78 8.78 10.97 11.08 20 145 36 3
12 3.87 8.71 11.46 10.29 13 148 40 3
11 3.96 9.33 12.8 13.01 21 150 45 3
12 3.5 8.99 12.04 9.5 21 144 32 3
11 3.73 8.34 11.51 11.09 16 155 45 3
12 3.5 8.13 11.54 10.08 22 143 35 3
11 3.72 8.47 11.66 10.33 19 159 45 3
11 3.54 8.49 11.4 10.15 22 165 45 3
11 3.78 8.47 11.91 13.05 19 154 35 3
12 3.6 7.86 11.51 10.82 23 155 43 3
11 3.66 7.57 10.78 11.81 19 139 27 3
11 3.72 8.64 11.5 12.22 16 154 34 3
11 3.62 8.01 11.04 15.98 18 149 31 3
11 3.48 8.4 10.97 13.56 17 152 42 3
11 3.73 9.06 12.02 9.61 21 165 50 3
11 3.68 8.13 12.57 10.8 19 148 40 3
11 3.8 8.26 12.89 12.99 17 138 32 3
11 3.58 8.7 11.57 10.8 14 132 32 3
12 3.88 8.5 11.47 9.24 15 152 46 3
11 3.6 8.22 11.04 12.55 19 159 39 3
11 3.69 7.96 10.28 8.94 12 152 40 3
11 3.6 8.44 10.88 10.86 12 152 38 3
11 3.7 8.86 10.86 11 18 141 33 3
11 3.53 8.33 12.47 15.69 20 152 43 3
12 3.76 8.78 13.59 14.48 21 138 30 3
11 4.03 9.47 12.33 16.58 999 153 53 3
12 3.66 8.84 12.08 17.48 19 148 32 3
12 3.8 8.8 12.04 13.16 999 140 30 3
12 3.7 9.28 12.96 15.56 999 147 35 3
11 3.81 9.17 16.98 19.1 20 146 36 3
12 3.72 8.81 14.28 17.17 25 149 36 3
11 3.65 8.76 12.01 11.23 18 154 42 3
12 3.88 8.66 12 14.97 22 150 38 3
11 3.6 8.58 10.6 8.68 16 156 41 3
11 4.06 9.07 12.5 12.61 11 160 52 3
11 3.68 9.07 11.23 9.68 999 148 40 3
11 3.58 8.38 10.54 9.02 15 148 42 2
11 3.61 8.62 10.71 11.94 15 148 35 3
11 3.73 8.4 15.17 12.48 22 151 45 3
12 3.71 8.57 12 12.66 18 164 45 3
11 3.68 8.6 12.78 15.58 21 154 36 3
11 3.79 8.69 11.38 15.02 20 146 35 3
12 3.78 8.89 13.26 10.58 15 150 43 3
12 4.03 8.96 13.26 15.74 17 143 40 3
12 3.83 8.91 12.43 17.47 18 148 43 3
12 3.8 8.73 14.03 11.76 19 143 40 3
11 3.91 8.24 10.5 13.47 16 148 38 3
12 3.41 8.33 10.91 11.85 18 164 41 3
12 3.8 8.6 10.88 13.13 21 147 34 3
11 3.65 8.78 11.32 13.03 14 148 36 3
11 3.86 8.63 12.73 13.96 21 134 30 3
12 3.86 8.97 12.09 14.66 17 157 46 3
11 3.79 8.37 11.18 11.06 13 141 32 3
12 3.6 8.82 11.51 11.78 18 152 47 3
11 3.62 9.04 12.71 11.89 18 165 64 3
11 4 8.78 11.46 10.33 21 135 34 3
12 3.91 8.72 12.93 13.89 20 149 41 3
11 3.3 8.16 11.25 9.56 999 149 40 3
11 3.64 8.99 15.16 13.41 19 163 47 3
12 3.68 8.68 12.94 11.86 20 149 34 3
11 3.73 8.86 12.41 999 23 152 37 3
11 3.78 8.76 12.1 10.24 19 151 44 3
11 3.57 8.35 11.96 13.49 17 153 41 3
12 3.46 7.57 10.98 11.63 18 137 28 3
11 3.56 7.9 11.76 10.44 20 145 35 3
11 3.88 9.14 11.97 11.6 15 150 56 3
11 3.56 7.94 12.66 10.07 18 141 33 3
11 3.47 8.09 13.07 12.4 22 140 35 3
11 3.9 8.2 11.41 10.38 16 149 44 3
12 3.7 8.86 12.11 10.49 17 142 35 3
12 4.35 9.62 15.1 13.56 21 154 48 3
11 3.99 9.08 12.81 14.34 15 141 33 3
12 2.92 9.63 11.56 11.43 17 147 35 3
11 3.76 9.5 12.46 10.81 15 156 42 3
12 4 999 999 12.05 14 157 44 3
11 3.6 8.68 12.31 13.07 18 157 40 3
12 3.78 8.58 11.34 10.01 19 158 52 3
11 4 9.38 12.22 9.8 12 158 50 3
11 3.78 8.68 10.97 13.3 999 148 36 3
12 3.44 8.17 13.2 13.85 17 159 49 3
11 3.81 8.8 13.1 12.41 19 156 39 3
11 3.44 8.5 11.41 12.36 20 151 39 3
12 3.68 8.42 11.12 10.61 17 149 35 3
12 3.66 8.38 9.8 9.59 15 140 32 3
12 3.98 8.78 11.83 11.62 17 149 38 3
11 3.57 7.71 11.48 10.49 22 142 30 3
12 3.97 8.81 10.96 14.55 17 145 37 3
11 3.9 8.82 12 16.43 20 146 34 3
11 3.58 8.63 10.26 10.73 18 153 36 3
11 3.5 8.47 12.83 9.41 20 142 32 3
11 3.73 8.76 11.74 10.71 18 154 50 3
11 4.11 9.98 12.48 9.76 20 136 30 3
11 3.8 9.17 14.19 11.38 18 154 39.5 3
12 3.68 8.07 10.39 12.12 19 153 41.5 3
11 3.66 8.41 11.63 11.72 21 150 38 3
11 3.68 8.53 10.57 9.6 999 999 99 3
12 3.43 8.3 11.91 12.6 24 144 41 3
11 3.73 8.67 11.23 11.68 999 148 41.5 3
11 3.47 7.93 10.38 10.7 999 154 45 3
11 3.86 8.14 10.87 14.08 25 153 38 3
11 3.63 8.26 10.59 12.13 20 153 42 3
12 3.68 8.02 11.89 10.34 24 151 38.5 3
12 3.58 7.78 12.17 12.75 16 149 46 3
11 3.78 8.47 11.38 10.9 999 145 40.3 3
11 3.87 8.54 11.47 10.6 18 145 36 3
12 3.54 8.24 13.21 12.88 22 150 41 3
12 3.32 7.95 10.68 10.24 19 152 45.2 2
11 999 999 999 999 20 149 31 3
12 3.91 8.47 11.59 11.2 14 146 30 3
12 3.97 8.32 12.89 11.3 17 148 39 3
11 3.66 7.82 11.41 11 14 146 31 3
11 3.42 7.19 11.26 11 18 148 41 2
12 3.74 9.07 11.28 10.08 9 151 43 3
11 3.5 9.41 13.14 11.85 18 152 38 3
12 3.96 9.44 11.97 10.2 12 150 33 3
11 3.8 8.66 12.32 9.23 18 153 36 3
11 3.78 8.87 12.07 10.1 8 149 36 3
11 3.76 9.39 12.7 9.76 21 152 40 3
11 3.64 8.5 12.91 10.74 17 142 33 3
11 999 999 999 999 16 164 45 3
11 3.88 9.48 13.16 11.28 11 156 38 3
11 3.87 999 13.42 11.31 19 163 55 3
11 3.74 9.03 12.1 10.88 13 147 39 3
12 3.87 9.1 11.64 10.93 21 154 42 3
11 3.97 9.13 12.1 12.85 21 148 32 3
12 3.81 8.52 12.38 12.22 25 158 41 3
11 3.7 9 11.61 9.63 17 154 44 3
12 3.73 8.6 11.96 14.15 19 141 28 3
11 3.76 8.72 11.5 11.21 22 164 45 3
11 3.93 9.04 13.64 12.46 21 150 44 3
11 3.57 7.96 12.82 12.09 19 152 39 3
12 3.79 8.6 10.78 12.59 16 150 42 2
12 3.74 8.66 12.6 10.59 16 155 45 3
11 3.46 8.08 10.91 10.84 18 145 34 3
11 3.68 8.21 10.93 11.43 22 140 35 3
12 3.7 8.33 10.89 11.82 24 140 33 2
12 3.61 8.36 11.5 11.59 15 142 35 2
12 3.62 8.8 12.87 11.88 14 169 40 3
11 3.63 8.19 12.41 13.79 15 139 30 3
12 3.86 8.93 11.81 11.28 17 143 35 3
12 3.7 7.91 10.2 9.84 999 138 30 3
12 3.89 8.1 13.4 11.73 999 154 45 3
12 3.68 8.03 11.61 11.47 999 137 30 3
11 3.7 8.39 12.64 12.21 999 159 44 3
12 4.06 8.74 13.41 12.85 999 150 44 3
12 4.12 8.6 12.28 12.38 999 140 38 3
12 4.22 8.8 13.03 14.25 999 140 40 3
11 3.51 7.69 12.48 13.47 999 152 40 3
11 3.79 8.28 11.54 10.96 18 148 38 3
12 3.43 8.44 10.94 11.77 18 150 35 3
12 999 999 999 999 24 140 33 3
11 3.51 8.28 10.58 10.56 13 138 37 3
12 3.68 8.91 11.21 10.52 21 147 35 3
11 3.56 7.91 10.57 11.81 14 150 36 3
11 3.56 8.52 11.16 11.2 14 145 34 3
12 999 999 999 999 16 153 34 3
12 3.97 9.07 13.2 11.66 22 153 43.5 3
12 3.87 9.28 12.88 11.25 999 147 36 3
12 4.01 8.72 11.89 11.3 19 152 34.5 3
11 3.52 8.06 13.08 12.07 19 153 36 3
12 3.61 8.68 12.29 15.09 999 999 99 3
12 999 999 999 999 18 999 99 3
11 3.74 9.66 12.49 13.21 17 150 39 3
11 3.56 8.76 12.91 16.36 16 141 31 3
11 3.98 9.16 11.62 11.51 19 152 48 3
12 3.62 8.32 11.15 14.2 15 149 36 3
11 3.89 9.89 12.22 12.99 15 145 35 3
11 3.49 8.71 12.14 11.35 15 156 40 3
11 3.96 9.08 12.3 13.2 13 146 35 3
12 3.83 8.29 11.74 11.68 21 136 31 3
11 4.21 9.85 14.06 10.92 999 162 52 3
11 3.82 9.02 11.01 13.24 13 149 37 3
11 3.92 9.44 12.38 14.64 21 153 35 3
11 3.68 8.94 12.47 13.36 20 153 42 3
11 3.73 8.78 12.1 11.64 15 149 34 3
11 3.48 8.66 13.56 11.62 15 153 35 3
11 3.96 8.78 12.07 10.98 20 140 32 2
11 3.8 9.81 13.04 14.18 21 150 40 3
11 4.04 8.42 12.58 10.17 21 140 33.7 3
11 4.3 8.35 12.48 12.16 19 158 41.9 3
12 3.6 8.41 11.02 12.57 15 152 46.5 3
11 3.6 7.96 12.79 11.84 12 144 32.3 3
11 3.71 8.37 12.87 14.6 13 160 43.7 3
11 3.93 9.43 12.81 13.52 17 144 47 3
12 3.63 8.57 12.11 14.48 20 139 38 3
12 3.86 8.64 10.97 11.68 16 156 61 3
12 3.76 8.41 12.21 14.4 16 146 40.2 3
11 3.78 8.16 11.16 9.42 15 144 34 3
11 3.91 8.49 11.92 12.94 13 138 32.3 3
11 3.51 8.2 11.78 12.46 12 160 41.1 3
12 3.68 8.68 14.06 10.99 15 155 50.3 3
11 3.69 8.14 12.21 10.06 19 139 30 3
11 3.52 8.88 13.92 12.22 15 154 38 3
12 3.74 8.57 12.01 11.44 20 149 31 3
12 3.89 9.17 14.54 14.94 21 151 44 3
11 999 999 999 999 14 157 42 3
11 999 999 999 999 17 151 39 3
12 3.82 9.01 12.81 10.42 18 155 38 3
12 3.46 7.79 11.64 11 19 153 43 3
11 3.5 8.08 12.87 11.64 18 144 36 3
11 3.48 8.11 11.47 12.12 21 142 37 3
12 3.92 8.68 11.01 10.43 14 147 40 3
12 3.84 9.32 10.63 10.35 15 150 39 3
11 999 999 999 999 12 150 35 3
12 3.68 7.87 11.04 9.83 19 142 38 3
11 3.93 8.59 11.4 10.78 18 152 43.4 3
12 3.63 8.71 11.16 10.78 999 152 38.6 3
11 3.62 8.54 11.83 11.27 17 154 36.9 3
11 3.78 7.92 10 13.31 21 144 42 3
11 3.8 8.73 12.71 16.59 21 152 42 3
12 3.52 8.66 12.34 12.2 23 152 40 3
12 999 999 999 999 18 151 40 3
11 3.71 8.7 12.06 11.75 19 154 39 3
11 3.65 8.53 11.6 9.75 15 159 42 3
11 3.62 7.89 11.33 16 999 135 30 3
11 3.81 8.46 11.07 14.01 19 160 48 2
12 3.83 8.66 11.97 13.7 999 150 42 3
12 3.68 8.36 11.2 13.5 999 154 39 2
12 3.86 8.6 10.86 13.02 15 151 39 3
11 3.6 8.51 10.97 13.2 999 148 36 2
11 3.61 7.91 10.96 13.6 999 150 35 3
11 3.71 8.5 12.7 13.2 999 165 50 3
11 3.8 8.04 11.16 13.9 999 145 39 3
11 3.6 8.38 11.55 13.56 21 144 34 3
11 3.63 8.14 11.12 13.4 999 148 36 3
11 3.63 8.34 11.1 13.7 999 144 36 3
12 3.69 8.2 11.4 12.1 24 148 39 2
11 3.85 9.1 12.19 16 20 155 38 3
11 3.68 8.85 11.82 13.5 24 148 34 3
11 4 9.59 12.46 999 21 139 30.5 3
12 3.48 8.41 11.38 14.66 17 141 37.6 3
11 4.01 9.62 14.68 14.61 18 145 39.5 3
11 3.73 9.59 12.41 11.84 14 151 40 3
11 3.7 8.78 13.71 15.04 21 146 33 3
11 3.84 9.01 13.44 19.53 24 150 35 3
11 3.68 9.06 12.89 14.2 22 141 32 3
11 3.54 8.38 12.07 18.33 16 142 33 3
11 3.47 9.04 13.16 10.58 18 156 45 1
11 3.9 999 14.09 20 19 158 43 3
11 3.99 9.52 14.69 13.97 19 152 48.5 3
11 3.69 8.87 12.68 10.59 19 158 47 3
12 3.96 9.18 13.07 11.01 18 149 40.7 3
11 3.46 8.47 12.24 9.74 11 152 42 3
11 3.9 8.1 11.37 11 14 145 35 3
12 3.7 8.63 12.8 9.82 17 144 37 3
11 3.62 8.28 11.26 10.04 10 137 35 2
11 3.94 8.63 11.72 10.41 15 150 41 3
11 3.89 8.64 11.5 9.77 15 155 42 3
12 3.6 8.3 11.47 9.19 20 146 33 3
11 3.57 8.54 11.08 9.78 15 156 41 3
11 3.5 7.83 11.12 10.59 22 149 35 3
11 3.54 8.09 11.52 10.91 16 140 31 3
11 3.44 8.08 11.56 11.66 19 149 38 3
12 3.49 7.69 11.03 10.54 19 157 45 3
11 3.92 8.77 11.17 14.34 17 143 32 3
12 3.59 8.42 11.65 10.26 20 149 36 3
11 3.68 7.98 11.82 10.77 18 140 33 3
11 999 999 999 999 19 146 36 3
11 3.78 8.46 13.17 9.73 13 155 34 3
11 3.63 8.4 11.43 11.95 13 149 40 3
11 3.78 8.04 10.99 12.61 19 141 31 3
11 4.01 9.1 12.47 12.11 16 146 35 3
11 3.59 8.33 11.18 10.93 14 151 41 3
12 3.8 8.21 10.76 14.17 15 145 31 3
12 3.54 8.51 10.72 13.09 17 157 41 2
11 3.71 8.8 11.06 9.2 16 999 99 2
11 3.87 8.81 12.33 11.81 22 160 46 3
11 3.59 9.11 10.84 9.5 19 999 99 2
11 3.57 8.53 11.66 10.96 11 146 37 2
12 3.68 8.97 12.9 10.72 19 999 99 3
11 3.34 8.78 11.25 9.71 25 159 42 3
12 3.96 8.18 10.38 13.63 17 137 33 3
11 3.68 8.11 10.96 11.04 17 140 34 3
11 3.77 8.74 14.92 17.07 21 158 39 3
12 3.57 7.93 10.13 11.56 22 147 30 2
12 3.64 8.39 11.07 12.81 16 155 43 3
11 3.73 8.57 11.31 12.24 17 148 41 2
11 3.46 8.32 10.68 10.69 17 149 41 3
11 3.87 8.68 11.03 10.3 24 146 32 3
12 3.7 8.38 12.23 11.66 16 155 42 3
11 3.64 9.28 11.74 9.67 17 999 99 3
12 999 999 999 999 17 999 99 3
11 3.79 9.22 11.42 9.33 18 999 99 3
11 3.33 8.8 11.16 11.51 20 999 99 2
12 3.7 8.47 12.8 13.25 18 151 34 3
12 3.58 8.28 10.89 13.67 20 150 38 3
11 3.74 8.43 11.5 11.24 19 157 38 3
11 3.72 9.12 11.86 11.72 19 150 32 3
12 3.68 8.87 11.22 12.65 18 144 35 3
11 3.73 8.81 11.89 11.83 21 165 37 3
12 3.84 8.72 10.52 11.32 23 154 43 3
11 3.82 8.86 12.28 12.16 21 141 28 3
11 3.62 8.73 11.56 10.58 23 153 36 3
11 3.74 8.83 13.02 11.92 16 153 41 3
11 3.87 9.44 11.66 9.8 16 148 35 3
11 3.83 9.63 12.24 12.87 17 157 39 3
11 3.74 8.64 12.56 10.87 14 145 30 3
12 3.69 8.3 11.47 11.69 23 152 37 3
11 3.47 7.99 10.68 10.3 16 148 35 3
12 3.66 8.58 11.83 12.95 19 141 34.3 3
11 3.78 8.59 10.98 10.76 20 155 42 3
11 3.66 8.5 10.92 7.65 17 151 32 3
11 3.8 8.36 11.19 10.96 18 159 42 3
11 4.01 8.68 12.14 9.99 16 152 42 3
11 3.74 8.84 12.72 10.46 21 146 38.6 3
11 3.66 8.86 11.79 11.48 17 151 36.1 3
11 999 999 999 999 19 148 34 3
11 3.54 8.68 13.19 11.99 13 151 37.2 3
11 3.58 8.59 11.51 11.77 16 151 35.5 3
12 3.65 9.08 10.78 9.9 19 145 34 3
11 3.84 9.06 11.78 11.17 20 151 39 3
11 3.72 9.06 11.64 9.09 11 157 36.4 3
11 3.64 8.17 11.47 9.93 17 146 35 3
11 3.71 8.39 13.06 999 11 157 50 3
12 3.8 8.12 10.97 11.13 21 148 39.4 3
11 3.51 8.38 10.57 10.56 12 161 44 2
11 3.78 8.53 10.78 10.09 11 143 35 3
11 3.66 8.2 11.18 12.23 12 142 35 3
12 3.56 8.2 11.2 10.3 16 148 40 3
11 3.68 8.4 999 14.31 19 151 40 3
11 3.78 8.44 10.97 10.3 19 159 45 3
11 3.92 8.28 10.6 13.97 19 137 31 3
12 3.58 8.08 11 13.05 17 146 40 3
11 3.6 8.21 9.78 10.37 16 149 36 3
11 3.61 8.03 11.66 9.92 19 149 37 2
11 3.78 8.88 12.5 13.05 22 142 34 3
12 3.74 8.84 11.81 10.82 20 148 41 2
12 3.7 7.98 11.28 10.31 22 150 36 3
11 3.68 8.03 11.44 11.09 21 150 36 3
11 3.68 7.83 11.81 999 24 156 39 3
11 4.02 8.58 10.54 999 16 139 31 3
12 3.8 8.18 10.48 11.92 20 145 35 3
12 3.57 8.38 11.33 11.21 20 155 40 2
11 3.85 8.48 11.66 13.07 13 152 44 2
11 3.78 8.66 12.09 12.38 20 135 30 3
11 3.72 8.07 11.78 11.31 18 148 38 3
12 3.72 8.58 11.75 14.12 18 145 38 3
11 3.33 8.14 11.78 12.54 22 160 42 3
12 3.66 7.56 10.04 8.38 10 155 40.9 3
12 3.48 7.87 11.84 10.68 18 141 32.3 3
12 3.98 8.38 11.17 10.43 20 135 32 3
11 3.63 8.14 11.09 11.36 16 150 34 3
12 3.62 7.6 10.41 9.85 16 140 31.1 3
11 3.9 7.68 12.69 12.34 18 147 39.6 3
11 3.8 7.21 12.8 10.04 23 139 33.9 3
11 3.51 7.57 11 10.3 20 144 32.8 3
11 3.57 7.32 11.22 10.65 18 147 39.4 3
12 3.81 7.71 11.28 10.7 16 139 32.4 3
12 3.8 8.19 11.54 10.32 22 151 40.9 3
11 3.72 9.07 12.27 14.05 18 150 40 3
11 3.81 9.17 12.62 13.35 22 151 39 3
12 3.83 9.3 12.62 11.84 15 148 40 3
11 3.76 8.47 10.46 9.6 16 158 39 1
11 3.79 8.82 11.75 12.75 22 153 40 3
12 3.71 9.38 12.41 13.37 18 163 42 2
11 3.87 8.88 11.66 12.06 17 141 34 3
11 3.7 8.46 10.48 12.1 24 139 30 3
12 3.94 9.18 11.51 10.85 16 157 40 3
11 3.71 8.73 12 999 19 153 44 3
12 3.6 8.98 12.57 12.52 12 162 50 2
12 3.49 8.22 11.38 12.17 15 156 38 3
12 3.78 9.22 11.88 12.79 14 151 34 3
12 3.65 8.11 10.38 12.87 16 147 39 3
11 3.78 9.06 12.32 10.85 12 156 49 3
11 3.8 8.73 11.33 11.48 15 151 40 3
11 3.98 9.84 12.91 11.73 9 147 30 3
12 3.6 8.28 11.47 10.46 12 152 42 3
11 999 999 999 999 7 155 40 3
11 3.84 8.46 11.56 999 10 153 35 3
11 3.78 9.38 12.29 12.67 13 149 37 3
11 3.87 9.04 13 16.37 15 150 37 3
12 3.53 8.51 10.99 11.4 20 148 39 3
11 3.84 8.67 11.99 11.29 19 146 31 3
12 3.8 8.79 10.57 9.73 18 152 43 2
11 3.58 8.34 11.1 12.28 15 154 38 3
11 3.58 8.62 11.73 13.41 18 147 36 3
12 3.84 9.12 11.89 14.46 21 144 40 3
11 3.73 8.86 12 11.5 23 139 37 3
11 3.86 8.87 12.44 16.47 20 138 30 3
12 3.82 8.52 11.04 9.14 23 999 99 2
11 999 999 999 999 16 143 35 3
12 3.44 7.97 12.11 12.3 18 151 34 3
11 3.76 8.23 14.02 13.65 16 145 42 3
11 3.88 8.88 11.56 10.44 17 153 40 3
11 3.62 8.46 11.54 11.33 18 146 37 3
11 3.76 8.3 11.33 14.45 22 149 37 3
11 3.96 9.16 12.57 12.3 15 156 48 2
11 3.64 8.86 12.41 13.68 18 161 43 3
12 3.89 8.92 11.36 12.23 16 137 32 3
12 3.84 9.04 11.98 12.46 17 165 52 2
11 3.71 8.71 12.57 11.68 13 150 45 3
12 3.69 8.52 11.68 12.58 22 142 35 3
11 3.91 8.83 12.31 11.53 15 145 33 3
11 3.96 8.96 12.64 13.21 18 146 33 3
11 3.54 8.58 11.84 999 999 155 35 3
11 3.6 8.4 14.8 10.48 7 155 40 3
11 3.8 9.34 14.42 13.8 22 147 41 3
11 3.91 8.82 13.29 12.6 15 138 32 3
11 999 999 999 999 19 140 34 3
11 3.7 8.73 11.17 10.09 23 156 40 3
12 3.89 9.71 11.86 11.19 999 153 39 3
12 3.52 8.73 11.14 10.43 16 149 36 3
11 3.97 8.64 11.48 11.67 14 160 57.5 3
12 3.44 7.92 10.51 12.94 20 142 35.2 3
11 3.6 7.92 10.97 10.33 15 145 36.6 3
11 3.47 8.2 10.97 11.23 17 155 38.1 3
12 3.71 8.73 12.42 12.64 22 164 56.6 3
11 3.57 8.22 11.57 12.34 15 148 34.6 2
12 3.64 8.72 11.36 9.22 12 147 41.6 3
12 3.44 8.36 11.93 15.18 22 152 37.8 3
11 3.56 8.33 11.52 12.06 999 142 33.1 3
11 3.63 8.18 10.64 11.24 17 152 42.4 3
11 3.63 8.11 12.87 10.1 19 145 33.7 3
11 3.44 8 13.2 11.63 15 163 47 2
12 3.87 8.92 12.22 13.06 19 156 39.4 3
11 3.62 8.38 11.98 14.71 21 155 48.9 3
12 3.63 8.23 11.97 10.77 999 146 35.4 3
11 3.71 8.54 11.11 10.92 14 160 45.7 3
11 3.76 9.01 11.48 9.95 12 148 39.5 3
11 3.58 8.14 12.5 11.98 21 154 41 3
11 4.07 8.66 12.26 999 20 159 46.6 3
12 3.62 8.42 11.08 14.01 999 149 41.4 3
11 3.56 8.69 11.53 10.29 18 150 41 3
11 3.51 8.18 11.22 11.94 15 154 40.1 2
12 3.78 8.14 13.29 15.03 17 143 34.2 3
11 4.07 9.02 12.84 14.63 18 149 43.4 3
11 3.71 8.09 11.02 14.82 18 154 42 3
12 3.64 8.34 10.82 12.28 18 146 33.6 3
11 3.81 9.03 14.08 16.32 19 154 43.2 3
11 3.54 7.97 10.62 14 17 142 33.5 3
11 3.88 8.48 11.06 11.94 18 144 35.5 3
11 3.69 8.31 11.59 16.18 16 157 43.2 3
11 3.82 8.61 11.8 11.68 16 148 34.7 3
12 3.62 8.36 12.62 10.82 18 155 44 3
11 3.43 7.59 11.54 12.87 17 142 35.5 3
11 3.62 7.92 11.38 11.94 16 153 41 3
11 4.11 8.99 13.99 15.97 16 153 39 3
12 3.83 8.3 12.07 12.28 19 152 42 3
12 3.78 8.68 11.11 11.87 21 153 43 3
12 999 999 999 999 14 149 38 3
12 3.7 8.19 11.5 13.46 22 151 40.5 3
12 3.94 8.21 11.36 11.69 19 160 54.5 3
12 3.68 8.32 11.33 11.05 15 148 37 3
12 3.71 8.35 11.48 13.69 18 145 33 3
11 3.61 7.99 12.24 11.61 19 146 35.5 3
11 3.51 8.44 11.72 13.41 15 165 45 3
12 3.74 8.81 10.52 11.87 21 148 32.5 3
11 3.6 7.74 10.49 11.11 17 140 37 3
12 3.69 8.83 10.5 11.44 20 148 39 3
12 3.82 8.27 11.11 12.38 18 152 44.5 3
11 4.1 9.38 11.82 12.08 20 160 54 3
11 3.71 8.89 11.78 11.09 18 151 41 3
11 3.64 8.7 11.84 14.82 19 147 38 3
12 3.66 9.01 10.49 11.37 17 145 36 3
11 3.62 7.58 13.56 10.31 999 144 31 3
11 3.74 8.5 10.74 10.49 999 144 36 3
11 3.94 9.11 12.33 10.75 16 139 32 3
12 3.48 8.03 11.14 11.01 14 157 38 3
11 3.52 8.46 11.47 12.65 22 140 36 3
11 3.87 8.79 12.12 12.23 21 152 36.5 3
11 3.78 8.68 10.97 12.17 18 153 36 3
12 999 999 999 999 18 999 99 3
11 3.59 9.34 12.33 12.9 13 999 99 3
11 3.46 8.22 11.11 10.31 21 999 99 3
11 3.7 8.92 11.48 14.07 16 141 31.5 3
11 3.69 8.64 11.43 9.58 18 152 38.5 3
11 3.64 8.48 11.94 10.6 21 142 31.5 3
12 3.72 8.06 10.71 11.71 15 145 33 3
12 3.68 8.63 11.2 12.76 14 143 28.5 3
11 3.73 8.58 11.98 10.03 19 144 32 3
11 3.48 8.11 11.76 11.23 20 144 32.5 3
12 3.57 7.67 10.5 12.85 16 153 48 3
11 3.92 8.66 11.38 12.55 22 145 37 3
11 3.78 8.89 13.29 11.13 23 146 38 3
12 3.9 8.06 10.78 10.23 22 128 27.5 2
11 3.78 8.79 11.86 10.51 17 146 30 3
11 3.76 9 11.57 9.96 18 146 32 3
12 3.66 8.04 11.74 12.44 19 146 38.5 3
12 4.06 9.49 13.52 13.37 20 152 38 3
12 3.84 8.37 11.28 10.47 17 143 35 3
11 3.61 8.07 10.11 9.2 13 140 32 3
11 3.62 8.59 10.79 9.6 13 152 37 3
12 999 999 999 999 17 149 38 3
12 3.61 8.32 10.78 9.4 15 145 40 3
11 3.68 8.84 12.52 11.3 21 161 44 3
11 3.68 8.28 10.78 9.46 18 145 36.5 3
12 3.56 7.9 10.28 12.17 21 148 37.5 1
12 3.71 7.9 10.29 11.59 15 146 40.5 3
11 3.71 8.36 10.88 999 20 147 36 3
12 3.64 7.87 11.18 10.09 17 141 34 3
11 3.76 8.9 12.94 10.89 22 153 40 3
11 3.57 8.13 10.83 9.03 18 143 42 3
11 3.99 9.5 12.44 12.03 17 154 48.5 3
11 3.76 8.65 12.14 999 23 157 39.5 3
11 3.73 8.28 13.68 9.92 20 160 55 3
11 999 999 999 999 19 145 37 3
11 3.79 8.87 13.29 10.6 20 147 39 3
12 3.68 8.2 10.59 10.87 17 147 39 3
11 3.58 7.97 11.81 18.14 20 153 35.5 3
12 3.64 8.03 11.14 12.9 20 137 27.5 3
11 3.76 8.51 12.5 9.78 24 166 53 3
11 3.57 7.91 11.94 11.28 16 144 32.5 3
11 3.77 8.47 11.63 11.65 22 148 39 3
12 3.82 8.49 11.62 12.22 19 154 40 3
11 3.79 8.39 12.57 12.49 20 154 42 3
12 3.47 8.28 10.6 9.36 25 150 37 3
12 3.94 9.24 12.12 12.98 25 154 38 3
11 3.78 7.93 10.51 9.21 25 150 35 3
12 3.81 8.68 12.32 10.57 25 154 44 3
12 3.31 8 10.76 10.06 25 149 33 3
12 3.83 8.83 12.34 11.82 25 152 37 3
12 3.66 8.33 11.58 11.21 25 146 35 3
12 3.63 8.28 12.08 11.39 25 147 36 3
11 3.49 8.34 11.1 9.1 25 152 36 3
11 3.66 8.51 10.74 9.93 25 150 37 3
12 3.81 9.1 11.52 10.65 25 152 37 3
12 3.56 8.01 10.38 10.3 999 145 39 3
11 999 999 999 999 23 153 40 3
11 3.72 8.72 13.46 12.15 19 142 30 3
11 3.81 8.7 11.91 9.2 18 148 34 3
12 3.84 8.57 11.2 10.4 18 147 44 3
11 3.46 8 11.44 10 14 147 44 3
11 3.8 8.24 11.28 10.9 10 142 33.5 3
12 3.9 8.44 11.24 9.9 17 142 35 3
12 3.71 8.5 11.28 11.2 15 140 32 3
11 3.62 8.01 11.11 9.4 19 155 38 2
11 3.56 7.74 11.4 14.4 20 143 35 3
11 3.88 8.8 12.36 10.2 14 145 33 3
12 3.66 8.13 11.44 10.5 24 150 38 3
11 3.97 8.59 11.82 10.9 18 145 40 3
12 3.89 9.04 11.66 11.5 13 147 40 3
12 3.98 8.51 12.35 11.9 16 149 41 2
12 999 999 999 999 14 155 43 3
11 3.73 7.96 12.47 10 19 136 30 3
12 4.06 9.17 12.33 9.8 20 151 41 3
11 3.6 8.2 11.5 12.8 20 150 38 3
11 4.02 9.18 15.81 12.6 20 158 45 3
12 3.83 8.86 12.12 12.36 19 147 35 3
11 4.01 8.51 12.61 999 15 141 29 3
11 3.57 8.76 12.32 12.41 25 146 39 3
11 3.76 8.7 12.22 12.6 25 143 35 3
11 3.86 8.46 12.1 11.83 12 145 37 3
12 3.86 8.94 11.24 11.25 18 148 40 3
11 999 999 999 999 17 135 29 3
11 999 999 999 999 13 145 35 3
11 3.68 8.51 11.41 10.41 19 149 37 3
11 3.7 8.62 13.78 13.62 23 141 34 3
12 3.78 8.78 11.69 11.14 17 147 39 2
12 3.66 8.26 10.68 10.63 15 158 46 3
12 3.87 8.71 10.48 9.74 22 146 37 3
11 3.65 8.33 11.68 12.04 19 149 39 3
12 3.88 8.72 13.78 11.97 23 141 33 3
12 3.68 8.53 11.76 999 15 141 32 3
12 3.47 8.17 11.49 12.53 15 147 40 3
11 3.66 9.67 14.61 11.97 22 151 39 3
11 4.22 9.89 13.78 12.38 13 156 59 3
11 3.44 8.6 12.28 9.93 11 160 55 3
11 3.65 8.57 12.09 10 10 155 44 3
12 4.01 9.52 11.97 10.28 11 155 53 3
11 3.47 8 10.93 12.18 21 144 32 3
11 3.72 8.28 12.6 12.52 18 149 36 3
11 3.76 8.36 12.02 11.45 15 155 42 3
11 4.03 8.32 13.57 11.78 20 142 40 3
12 3.94 8.59 12.38 14.23 18 153 42 3
11 3.68 8.69 11.87 13.09 15 127 23 3
12 3.75 8.63 12.02 12.13 15 150 48 3
11 3.56 8.58 14.07 12.87 18 141 37 3
11 3.55 8.71 13.3 12.4 20 143 39 3
12 3.47 8.18 10.5 11.68 16 145 35 3
11 3.74 9.08 12.25 13.65 18 143 33 3
12 3.47 8.71 11.35 11.54 24 148 29 3
12 3.72 8.44 10.04 12.36 14 153 37 3
11 3.53 8.28 10.35 13.92 18 142 32 3
11 3.58 8.68 12.16 12.11 20 140 36 3
11 3.76 8.26 11.39 13.31 19 146 33 3
12 3.73 8.36 11.87 12.45 18 139 27 3
11 3.8 8.59 12.21 13.54 17 158 40 3
11 3.84 9.33 12.14 11.01 15 148 39 3
12 3.68 8.42 11.23 12.57 15 145 38 3
11 3.96 9.13 11.71 10.67 16 156 47 3
12 3.69 8.47 11.1 10.67 20 144 33 3
11 3.71 9.88 14.12 11.1 16 147 34 3
11 3.6 8.98 12.49 11.44 20 157 44 3
12 3.68 8.38 10.62 12.97 19 138 31 3
12 3.78 8.84 13.42 14.38 19 145 33 3
11 3.8 8.17 10.07 13.31 19 145 31 3
12 3.58 8.5 13.41 12.27 19 138 29 3
12 3.73 8.88 11.53 999 20 148 34 3
12 3.97 8.99 12.28 15.48 16 164 52 3
11 3.47 7.78 13.56 13.12 16 142 33 3
12 3.57 8.33 11.33 14.44 18 153 42.1 3
12 3.51 8.58 13.16 11.6 14 143 35.4 3
11 3.93 8.5 10.62 10.92 21 143 30.8 3
11 3.69 8.52 12.38 13.31 18 146 33.2 3
11 3.76 8.62 12.28 12.16 21 154 35.5 3
12 3.78 8.5 10.68 14.04 17 145 31 3
12 3.65 8.18 11.05 12.06 16 150 38 3
11 3.61 8.46 13.32 11.7 16 150 34 3
11 3.68 7.12 14.08 999 19 160 42.5 3
11 3.88 8.48 13.07 11.78 21 143 39.5 3
11 3.48 7.97 11.46 11 11 154 43.5 3
11 3.69 7.94 10.84 10.35 25 149 34.8 3
12 3.39 7.38 10.82 10.97 22 141 34.9 3
12 3.6 8.28 11.28 9.68 15 150 39.5 3
11 3.71 8.16 11.16 12.22 15 146 35.6 3
11 3.83 7.36 10.54 9.66 15 147 38.1 3
11 3.74 8.18 11.02 10.72 16 150 36.3 3
12 3.57 7.96 11.07 14.87 16 147 42.6 3
11 3.9 8.42 11.33 10.44 17 142 35.9 3
11 999 999 999 999 21 150 38.7 3
11 3.73 8.53 12.58 12.15 10 149 37.4 3
11 3.64 8.6 12.8 9.1 12 151 43 3
11 4.03 9.31 12.91 9.62 14 151 35.2 3
11 4.16 9.98 13.65 9.94 17 155 55.4 3
12 3.73 8.56 11.68 11.47 22 152 33.8 3
11 3.68 8.14 11.28 9.55 20 140 29.5 3
11 4.02 9.02 11.58 11.28 19 149 46.7 3
11 3.86 8.17 11.18 13.8 19 148 38.5 3
12 3.83 8.58 11.13 10.19 18 144 30.5 3
11 4.03 8.86 12.18 15.94 18 165 39.4 3
11 3.63 8.44 10.58 13.24 21 152 41.1 3
11 3.8 8.63 11.12 10.82 21 150 40.5 3
11 3.6 8.01 10.87 9.38 999 155 44 3
12 999 999 999 999 18 999 99 3
11 3.4 7.88 11.58 10.69 21 143 38 3
11 3.78 8.64 12.63 11.12 17 160 50 3
12 3.73 8.38 12.11 12.77 20 152 37 3
12 3.91 8.6 13.16 13.71 20 165 54.5 3
11 3.81 8.38 12.3 12.18 22 142 40 3
12 3.6 8.18 11.46 12.68 999 146 33 3
11 3.56 8.52 12.17 12.66 13 159 50.2 3
11 3.69 8.48 11.57 9.16 13 159 46 3
11 3.68 8.06 11.91 10.64 999 151 43 3
11 999 999 999 999 16 161 45 3
11 3.61 8 11.5 11.47 15 157 56 3
11 3.5 7.72 10.09 11.99 18 139 30 3
11 3.72 7.7 11.14 12.72 21 136 29 3
11 3.57 7.92 11 16.1 999 150 35 3
11 3.66 8.82 12.78 9.91 13 151 44 3
11 3.76 8.78 12.28 9.94 16 145 35 3
11 3.82 8.75 12.46 12.26 999 153 38 3
12 3.56 8.64 11.47 9.35 17 143 31 3
11 3.79 8.81 11.69 9.62 15 149 34 3
12 3.94 9.3 12.52 9.85 15 152 48 3
12 3.84 8.18 11.38 12.4 15 156 42.8 2
11 3.77 8.11 11.15 10.53 16 152 34 3
12 3.76 8.32 11.22 9.74 19 142 33 3
11 3.46 8.17 11.63 12.4 23 150 38.8 2
11 3.78 8.61 11.21 10.82 13 140 32 3
11 3.28 8 13.68 15.73 999 154 45.4 3
12 999 999 999 999 24 152 39.4 3
11 3.51 8.22 11.07 10.11 11 152 35 3
11 3.66 8.06 11.08 10.36 18 150 34 3
12 3.62 7.73 11.4 16.02 21 150 33 3
12 3.6 8.97 10.68 11.35 23 158 50.3 3
11 3.5 7.81 11.68 14.98 20 149 33.1 3
12 3.64 8.29 11.87 11.47 20 143 32.4 3
11 3.58 7.82 11.82 999 19 148 38 3
11 999 999 999 11.21 19 141 36.8 3
11 3.65 7.96 10.25 11.1 15 148 37 3
11 3.81 8.72 12.22 12.84 18 156 46 3
11 999 999 999 999 12 152 36 3
11 3.79 8.94 11.72 9.03 15 145 34 3
12 3.88 9.63 12.23 10.14 19 143 35 3
12 3.94 8.93 11.69 10.14 15 158 47 3
11 3.86 8.53 10.47 11.56 23 143 33.1 3
12 3.77 8.22 11.26 10.7 19 144 35.1 3
12 3.85 8.81 10.8 999 19 144 33.9 3
12 3.59 8.36 9.98 11.11 15 143 31.6 3
12 3.59 8.36 9.98 11.11 17 143 31.6 3
11 3.71 8.69 11.6 11.21 19 146 37 3
11 3.86 8.47 11.22 12.22 21 140 33.3 3
11 3.8 8.9 10.97 14.14 23 160 52.5 3
12 3.62 8.73 10.81 11.56 20 147 35.1 3
12 999 999 999 999 25 999 99 3
12 3.68 8.84 10.74 999 20 154 39.1 3
11 3.72 8.39 11.93 11.61 21 141 32.6 3
12 3.69 8.38 11.89 12.68 20 139 29.5 3
11 3.73 8.57 10.98 12.55 17 153 36 3
12 3.68 8.72 12.07 13.19 17 151 37 3
12 3.31 8.51 11.97 13.79 999 162 40 3
11 3.69 8.68 13.02 11.45 18 152 38.5 3
12 3.63 9.14 12.68 13.19 18 159 37.3 3
11 3.62 8.33 11.62 13.4 999 150 39 3
11 3.68 8.52 11.57 9.98 13 144 34 3
11 3.86 9.28 12.03 9.67 15 150 43 3
11 3.88 8.64 11.06 9.13 25 142 31 3
11 3.68 8.56 11.21 10.74 25 137 30 3
12 3.52 8.2 11.29 12.24 25 145 33 3
12 3.51 8.68 11.7 9.45 999 146 36 3
11 3.43 7.99 10.6 9.88 25 148 36 3
12 3.64 8.59 11.76 10.99 25 144 36 3
11 3.76 8.7 11.71 10.75 25 148 34 3
12 3.8 8.63 10.42 10.49 25 148 35 3
12 3.6 8.64 11.42 9.73 25 148 35 3
11 3.62 8.68 12.18 10.67 25 142 32 3
11 3.68 9.17 14.24 11.78 25 146 33 3
12 3.66 8.42 10.68 11.99 25 155 44 3
11 4.08 8.97 14.44 12.46 999 162 57 3
12 3.73 9.09 12.52 12.9 19 150 44 3
11 3.98 9.42 12.91 10.15 999 142 33 3
11 3.78 8.82 11.17 10.31 17 150 39 3
11 3.47 7.94 11.86 12.57 18 150 38 3
12 3.9 8.28 10.01 11.13 16 149 37 2
12 3.86 8.31 10.63 11.36 11 145 33 3
11 3.78 8.34 13.19 12.63 21 154 39 3
11 3.61 8.42 11.14 11.72 13 140 29 3
11 3.98 8.78 12.02 11.52 16 158 46 3
11 3.78 8.18 11.16 15.39 16 147 31 3
11 3.54 7.83 12.28 12 16 152 36 3
11 3.6 8.28 11.56 11.97 14 150 35 3
12 3.57 8.21 11.02 13.73 17 145 35 3
11 3.91 8.98 13.06 13.57 20 165 54 3
12 3.9 8.4 12.2 11.16 20 140 30 3
11 3.7 8.17 11.41 9.93 20 146 37 3
11 3.78 8.36 11.19 11.18 12 149 33 3
11 3.76 8.18 11 11.78 23 138 29 3
12 3.97 8.64 11.57 10.91 9 149 34 3
11 3.78 8.38 13.12 15.6 12 143 36 3
11 3.78 8.81 11.84 13.36 17 143 31 3
11 3.8 8.18 12.26 12.56 16 143 32 3
12 3.58 7.89 12.21 14.48 17 149 30 3
12 3.68 8.68 11.1 11.04 17 149 40 3
12 3.62 8.07 9.81 9.4 19 141 30 3
12 3.51 7.75 11.36 13.1 15 178 40 3
11 3.73 9.48 16.28 15.44 23 171 64 3
12 3.58 8.54 11.38 10.39 15 999 99 3
12 3.72 8.76 11.46 10.27 19 999 99 3
11 3.89 8.84 11.65 13.11 19 160 38 3
11 3.82 8.88 12.12 10.01 20 150 38 3
11 3.81 8.46 10.73 10.13 24 139 34 3
11 3.7 8.81 11.8 9.78 19 154 42 3
12 3.78 9.31 11.38 10.24 20 139 35 2
11 3.71 8.43 10.97 10.79 10 142 32 2
11 3.82 9.02 11.57 10.83 22 158 50 3
11 3.66 8.49 10.78 12.99 19 157 39 3
11 3.73 9.52 14.74 12.04 999 151 43 3
11 3.84 999 13.5 11.47 19 150 31 3
11 3.88 8.71 12.87 12.55 21 150 41 3
11 3.93 9.1 13.28 13.49 20 144 38 3
11 3.68 8.4 11.6 12.66 16 141 38 3
11 3.82 8.56 10.83 12.19 19 151 45 3
12 3.9 9.1 13.23 12.07 20 151 46 3
11 3.51 8.17 11.31 10.34 22 151 39 2
11 3.49 8.44 12.01 10.09 19 146 35 3
11 3.79 8.3 10.75 10.86 9 146 33 2
11 3.53 8.25 11.26 10.76 7 150 36 3
11 3.6 7.96 10.5 10.63 15 147 40 2
11 3.62 8.54 11.94 9.77 14 150 35 3
11 3.74 8.84 12.38 9.09 9 160 55 3
11 3.78 9.18 12.94 12.27 18 156 49.3 3
12 3.68 8.08 11.33 14.48 14 151 38.2 3
12 4 8.89 11.49 11.84 17 149 38.3 3
11 3.62 8.08 11.59 11.22 18 152 38.8 3
11 4.08 8.62 11.29 12.73 17 147 36.2 3
11 3.73 8.54 15.97 12.31 23 144 29.5 3
11 4.2 9.2 11.56 11.53 20 143 38.4 3
11 3.7 8.29 11.17 12.19 19 146 33.2 3
11 3.22 8.4 12.41 999 23 152 47 3
11 3.82 8.38 12.03 10.33 14 148 38 3
12 3.92 8.57 10.94 11.06 18 131 26 3
11 4.07 8.78 12.12 12.36 18 142 30 3
11 3.8 8.58 11.12 9.83 17 151 35 3
12 3.79 8.3 11.17 10.96 19 150 34 3
12 3.69 8.11 11.83 10.56 22 153 37 3
12 3.93 8.84 12.68 14.68 16 158 62 3
11 3.68 7.87 16.07 12.74 14 153 37 3
11 3.68 8 14.71 999 12 147 37 3
12 999 999 999 999 16 999 99 3
11 3.66 8.14 11.51 12.32 16 154 41 3
11 3.8 8.39 11.18 999 21 153 37 3
12 3.66 8.03 10.84 14.02 18 143 36 3
11 3.87 9.09 15.76 14.95 21 153 41 3
11 3.58 8.18 11.93 11.88 21 146 33 3
11 3.65 8.71 13.73 11.54 21 156 41 3
12 3.68 8.23 10.94 11.81 999 145 37 3
11 3.73 8.47 12.61 10.72 21 153 40 3
11 3.62 8.01 11.61 10.3 23 140 32 3
11 3.6 8.17 11.38 12.78 23 145 35 3
11 3.58 8.25 11.04 10.69 22 145 38 2
12 3.6 9.21 13.53 13.6 999 150 40 3
12 3.62 8.47 11.13 10.78 19 152 38 3
12 3.77 8.73 11.81 10.06 23 146 42 2
11 3.66 8.26 12.4 11.62 21 146 31 3
11 3.65 8.28 10.46 10.87 19 151 35 3
11 3.7 8.58 14.28 13.03 23 158 41 3
12 3.69 8.52 11.57 9.81 15 151 35.4 3
11 3.76 8.42 10.72 9.71 14 147 38 3
11 3.89 8.78 999 15.52 17 157 45.3 3
11 3.63 8.04 10.65 10.11 18 137 30.7 3
11 3.88 9.41 11.47 999 18 148 41.7 3
11 3.66 8.26 12.68 11.06 16 150 39.5 3
11 3.52 8.26 11.57 12.45 23 142 40.6 3
11 3.68 8.12 10.94 11.88 21 135 37.6 3
11 3.5 8.28 10.13 10.42 12 152 44.5 1
11 3.65 8.4 11.18 9.55 22 145 33.8 2
11 3.58 8.45 11.86 11.09 19 153 44.3 3
12 3.91 8.48 12.11 11.56 16 140 33.4 3
12 4 9.01 12.35 12.39 21 146 46.6 3
12 3.75 8.11 12.16 8.51 13 150 40 3
11 3.83 8.34 10.78 10.84 11 144 36 3
11 3.88 8.52 11.33 9.39 19 150 47 3
11 4.12 9.88 12.83 11.52 22 157 43 3
11 3.88 8.79 11.78 9.71 19 155 44 3
12 3.7 9.14 12.72 9.97 13 157 45 3
12 3.68 9.17 11.53 10.37 15 150 35 3
11 3.98 8.91 11.97 10.74 20 135 29.3 3
11 4 9.32 12.53 16.42 20 167 55 3
11 3.79 8.08 11.08 13.21 21 149 34.2 3
11 3.87 8.87 12.11 11.65 18 145 32.7 3
11 3.82 8.4 11.6 10.8 18 139 32.1 3
11 4.06 8.72 10.7 14.85 19 144 38.2 3
11 3.87 8.71 10.96 12.95 21 139 32.6 3
11 3.69 8.71 12.74 16.74 19 159 50.8 3
11 3.8 8.2 11.18 13.31 19 143 34.2 3
11 3.78 8.51 10.9 11.33 17 145 37 3
11 3.64 8.6 11.02 10.95 17 138 31.9 3
12 3.95 9.01 11.6 10.41 18 136 30 3
11 3.75 9.42 11.45 11.5 19 151 41 3
11 3.4 9.43 13.03 12.12 22 159 58 3
12 3.61 8.68 10.91 11.25 12 155 39 2
11 3.51 8.16 11.66 9.73 17 141 35 2
11 4 8.92 11.82 10.45 23 159 44 3
12 3.49 7.9 10.58 10.09 10 145 38 2
11 3.62 9.38 11.2 10.02 9 158 45 2
11 3.6 8.7 11.68 15.97 24 144 34 2
11 999 999 999 999 20 159 55 3
11 3.84 9.57 14.06 12.78 21 152 43 3
11 3.76 8.92 11.78 11.36 20 144 36 3
11 3.74 9.18 11.79 11.53 24 153 35 3
12 3.6 8.43 11.68 12.98 20 154 42 2
12 3.57 8.38 12.73 10.47 22 137 35 3
11 3.68 8.91 11.41 11.02 23 148 34 3
11 3.96 9.62 11.65 14.04 999 151 39 3
11 3.64 8.18 12.02 11.19 18 132 28 3
11 999 999 999 999 22 152 35 3
12 3.79 9.46 13 14.03 23 141 35 3
12 3.7 8.57 11.16 10.84 21 154 41 3
11 3.44 8.26 12.17 10.12 16 153 37 2
11 3.78 9.22 12.69 10.87 22 154 50 3
12 3.47 8.48 12.32 11.31 19 999 99 3
11 3.57 8.02 10.58 11.2 21 147 34 3
12 3.8 8.97 12.47 12.26 999 146 35 3
11 3.76 8.87 11.68 13.28 25 156 42 3
11 3.36 8.88 12.64 11.75 15 154 45 3
12 3.83 8.42 12.46 10.86 20 144 35.5 3
11 3.98 9.66 11.73 11.81 19 149 35 3
12 3.73 8.57 12.08 13.56 21 146 33.5 3
11 3.73 9.43 10.82 11.38 19 150 35 3
12 3.57 8.57 10.61 13.49 14 157 42 3
12 3.6 8.1 11.62 10.84 21 137 28.5 3
11 4.02 9.34 12.73 10.29 20 153 50 3
12 3.68 9.06 11.47 11.66 19 150 35 3
12 3.52 8.09 10.18 11.52 22 140 35 3
11 3.66 8.66 12.12 12.83 21 146 35 3
11 4.07 9.29 12.96 13.18 20 152 48 3
11 3.78 8.16 11.62 13.25 21 143 33 3
11 3.81 8.78 12.49 13.54 16 145 30 3
12 3.82 8.59 10.61 9.5 17 140 33.9 3
11 3.38 7.97 10.02 9.09 18 158 39.7 3
11 3.41 7.97 11.06 9.82 10 144 36.4 3
11 3.52 8.17 12.12 11.97 14 152 38.2 3
12 3.64 8.34 12.33 9.85 12 157 40 3
12 3.39 7.86 10.19 8.32 12 152 42.7 2
12 3.39 8.43 12.12 9.75 12 151 35.2 3
11 3.8 8.17 13.5 11.75 20 150 38 2
11 3.66 8.62 11.08 10.59 19 144 40 3
11 3.7 8.47 12.89 10.81 20 155 34 3
11 3.78 8.69 11.21 10.63 15 148 37 3
11 3.78 8.59 11.56 13.28 15 144 35 3
11 4.04 8.48 11.26 12.94 16 150 39 3
11 3.59 9.26 13.6 13.13 18 151 40 3
11 3.83 8.99 12.51 11.06 19 155 41 3
11 3.78 8.52 10.54 13.39 18 144 38 3
12 3.72 7.89 999 11.67 23 150 35 3
12 3.65 8.06 10.89 8.51 22 147 33 3
11 999 999 999 999 22 999 99 3
11 3.73 7.75 11.54 12.08 14 144 36 3
11 3.66 8.29 11.82 999 21 148 36 3
11 3.66 7.73 9.92 8.9 8 136 31 3
12 3.47 8.33 12.09 8.41 10 140 36 2
11 3.73 9.17 12.72 8.5 10 141 37 3
11 4.07 9.62 11.88 10.1 14 137 34 3
12 3.81 9.59 12.34 9.9 11 140 35 3
11 3.79 9.06 12.4 10.24 11 138 34 3
12 3.54 8.17 11.28 12 23 142 30 3
11 4.17 999 13.29 11.38 21 147 42 3
11 3.96 9.52 11.8 9.36 14 151 31 3
11 4.21 999 12.52 11 22 143 36 3
11 3.89 9.32 11.44 9.86 15 156 41 3
11 3.97 8.87 11.92 11.17 16 150 34 3
11 3.93 8.91 12.42 11.09 14 165 47 3
12 3.84 9.03 12.28 11.97 21 154 41 3
11 3.08 9.01 12.04 9.23 19 145 34 3
11 3.72 9.08 11.67 999 23 167 51 3
12 3.61 8.17 10.66 10.75 21 163 47 3
11 3.7 8.93 11.28 10.46 17 157 42 3
12 3.82 8.97 12.04 12.99 24 151 43.3 3
11 3.83 9 11.71 11.43 21 152 40.7 3
12 4.12 9.29 12.87 12.27 999 160 59.9 3
11 3.61 8.09 10.74 10.24 20 144 31 3
11 3.73 8.17 11.07 11.78 18 134 29.6 3
11 3.79 8.97 11.96 11.59 17 150 37.1 3
11 3.78 8.66 10.47 11.61 14 148 33.2 3
11 3.52 8.47 11 11.51 18 162 40.1 2
11 999 999 999 999 16 159 41.1 3
12 3.78 8.39 10.74 14.83 16 154 41.1 2
12 3.58 8.27 10.74 12.07 15 150 36.5 3
11 3.67 8.97 11.76 10.57 17 145 34.4 3
12 3.73 8.63 11.72 9.04 20 158 43.2 3
12 3.78 8.39 10.74 14.83 18 160 39.8 3
11 3.56 8.8 11.64 13.54 17 136 51 3
11 4.37 9.88 13.34 12.31 15 155 50 3
11 3.78 8.63 12.18 11.19 18 156 39.6 3
11 3.68 8.6 11.73 12.2 16 159 39.4 3
11 3.71 8.19 12.42 8.89 16 158 41 3
11 3.66 8.59 12.78 9.82 21 163 49.6 3
11 3.86 8.34 13.13 11.73 19 138 32.7 3
11 3.97 8.9 11.58 12.68 18 148 36.2 3
12 3.78 8.74 11.32 8.17 15 156 47.2 3
11 3.82 8.75 12.28 10.85 19 139 28.6 3
11 3.73 9.18 11.8 11.16 19 146 38.7 3
11 3.82 8.21 10.97 10.65 17 145 37.7 3
11 4.01 9.02 12.9 12.2 18 139 34.2 3
11 3.86 8.88 14.91 11.3 17 140 30.4 3
12 3.86 9.07 12.17 11.68 18 160 48.4 3
11 3.76 8.28 11.79 10.37 12 148 33.8 3
11 4.11 9.51 12.87 11.92 21 140 28.1 3
11 3.67 8.78 11.97 11.51 19 153 35.3 3
11 3.81 8.68 13.04 12.23 22 143 38 3
12 3.56 8.2 12.96 12.39 21 145 40.3 2
12 3.82 7.87 11.3 10.59 16 149 41.9 3
12 3.68 8.55 12.82 12.51 23 143 37.6 3
12 3.61 8.38 12.9 9.27 16 160 40.7 3
12 3.7 8.38 12.83 11.47 22 146 35.1 3
11 3.69 8.12 11.84 10.7 19 137 31.9 3
11 3.56 8.16 13.69 11.69 21 141 30.9 3
12 3.56 8.1 11.78 12.43 21 160 48.3 3
11 3.7 8.38 13.54 11.71 19 153 34.7 3
12 4.01 9.3 12.36 9.32 20 162 51.6 3
12 3.77 8.33 11.76 11.56 20 153 42.2 3
11 3.78 8.2 11.52 999 18 157 39.4 3
11 3.65 8.7 13.2 11.83 25 149 35.4 3
11 3.59 8.31 12.84 14.03 19 155 43.1 3
12 3.7 8.26 12.2 11.64 13 142 36 3
12 3.64 8.56 11.6 19.99 17 150 35 3
12 3.5 8.12 11.18 13.1 17 145 34 3
11 3.65 8.56 12.1 10.36 13 158 45 2
12 3.57 7.69 11.47 12.96 20 143 35 2
12 3.7 8.4 11.54 16.5 18 151 37 3
11 3.94 8.49 12.08 12.03 16 156 36 3
11 3.66 8.42 11.38 11.55 18 152 39 3
11 3.6 8.25 11.97 14.06 20 143 34 3
11 3.79 8.64 12.86 16.33 17 142 32 3
11 3.88 9.32 15.58 17.27 20 148 40 3
11 3.48 8.21 11.48 12.2 21 148 36 3
11 3.82 8.18 10.46 16.01 20 143 37 3
12 3.41 9.22 12.08 13.48 17 150 43 3
12 3.68 8.57 10.91 10.06 999 156 42 3
12 3.87 8.57 999 11.35 999 144 32 3
11 3.59 8.32 11.72 10.37 999 141 33 3
12 3.86 9.17 11.74 14.75 999 156 37 3
11 3.97 9.44 12.16 11.59 18 154 37 3
12 4.07 8.78 13.56 13.64 23 135 28 3
11 3.57 7.1 11.64 10.43 18 164 48 3
11 3.73 8.73 11.74 12.75 22 145 33 3
11 4.01 8.66 13.24 999 23 162 44 3
12 3.9 8.94 12.4 10.32 18 140 33 3
12 3.71 9.2 11.02 11.96 23 143 33 3
12 4.02 999 13.91 13.25 25 158 50 3
12 3.54 8.47 11.43 10.42 17 999 99 3
11 3.7 8.52 12.78 12.41 999 999 99 3
11 3.76 9.01 12.68 13.02 23 150 38 3
11 3.52 8.81 12.33 13 16 999 99 2
12 3.5 7.96 11.01 12.51 17 146 31 3
11 3.51 8.17 11.25 11.24 999 999 99 3
12 999 999 999 999 23 999 99 3
11 3.8 8.72 11.57 12.63 15 153 40 3
11 3.74 8.52 11.28 10.77 13 999 99 2
11 3.52 8.33 11.93 11.69 22 152 40 3
11 3.6 8.18 11.2 12.53 17 999 99 3
11 3.86 8.69 11.82 12.43 15 143 37 3
11 3.9 8.34 12.47 12.35 19 151 31 3
12 3.94 8.92 11.73 10.69 16 146 31 3
11 3.8 9.47 11.7 10.87 16 154 39 3
11 3.78 8.36 12.53 12.64 19 999 99 3
12 4.01 8.78 11.42 11.84 18 999 99 3
11 3.6 9.94 14.08 19.04 16 165 40 3
12 3.73 9.12 12.42 12.92 22 147 36 3
12 3.82 9.73 11.59 11.62 17 154 50 3
11 3.91 9.28 12.54 11.18 20 154 35 3
11 3.7 8.88 11.17 12.12 18 148 38 2
12 3.72 8.39 11.53 14.17 18 147 32 3
12 3.56 8.47 10.44 11.26 19 140 32 3
12 4.11 9.38 12.5 11.51 22 147 42.5 3
11 3.68 8.38 10.66 13.2 18 140 30 2
11 3.77 8.88 11.38 12.37 19 157 46 3
11 3.5 8.5 10.97 13.67 24 145 39 3
11 3.8 8.38 10.87 10.94 18 152 41 3
12 3.91 8.72 10.63 10.97 13 145 36 1
11 3.66 8.44 10.58 9.62 16 154 40 2
12 3.88 9.28 12.88 13.16 19 140 32 3
11 4.07 8.81 12.08 13.37 999 143 32 3
11 3.94 9.75 12.02 13.01 20 148 37 3
11 3.68 8.75 11.17 12.76 19 145 32 3
12 3.94 999 12.57 18.56 24 158 42 3
11 3.84 8.83 11.87 15.58 22 140 36 3
12 3.62 9.13 12.26 12.75 16 145 35 3
11 3.74 9.01 12.69 11.04 20 142 35 3
12 3.91 9.69 11.43 12.25 22 154 47 3
12 3.46 8.33 11.42 12.12 12 149 37 3
11 3.7 8.63 13.08 9.54 19 158 39 3
11 3.86 9.16 12.34 999 21 143 35 3
11 3.4 8.52 11.57 9.55 23 166 51 3
11 4.06 9.33 12.71 11.39 17 159 46 3
11 3.57 9.11 11.9 11.8 999 999 99 3
12 3.68 9.01 12.87 15.39 20 145 35 3
12 3.82 9 11.92 9.57 999 150 40 2
11 3.79 8.58 11.91 13.27 18 149 41 3
11 3.78 9.12 12.84 11.6 19 148 36 3
11 3.91 8.57 11.17 12.56 999 144 33 3
12 3.63 8.82 11.98 11.44 20 158 36 2
12 3.79 9.32 10.97 10.22 999 150 37 3
12 3.68 8.56 12.1 15.82 999 146 34 3
12 999 999 999 999 14 147 35 3
12 3.97 9.07 11.88 11.63 19 147 35 3
11 4.1 9.61 12 10.42 18 159 45 2
12 3.66 8.26 11.53 14.2 19 148 32 2
12 3.78 9.5 13.01 15.17 20 149 40 3
12 3.9 8.78 11.83 13.31 23 128 25 3
11 3.69 8.22 11.62 10.23 16 164 46.5 3
11 3.63 8.69 11.61 11.34 22 149 37.1 3
11 3.72 8.33 11.08 10.95 999 144 35.6 3
11 3.81 8.98 12.37 10.93 23 167 53.1 3
11 3.63 8.88 11.39 12.75 23 147 37 3
11 3.8 8.54 12.39 12.84 24 148 32.1 3
12 3.64 9.16 11.73 12.41 19 163 40.1 3
12 999 999 999 999 15 148 38 3
11 3.84 8.61 12.23 12.09 22 133 34.5 3
11 3.54 9.59 11.01 10.36 18 158 39.8 3
11 3.66 8.72 10.96 15.75 24 158 49.4 3
11 3.66 8.38 11.12 11.29 23 155 42.5 3
11 3.72 8.47 10.88 10.4 999 153 34 3
11 3.6 8.33 11.98 13.93 24 145 36.1 3
11 3.94 9.1 12.1 11.27 18 139 34.9 3
12 3.69 8.69 11.43 10.86 23 152 41 2
11 4.12 8.68 12.9 11.89 24 138 39 3
12 3.8 9.11 12.37 11.72 23 148 35 3
11 4.07 8.5 13.58 11.67 20 135 28 3
11 3.83 8.46 11.78 11.28 21 128 30 3
11 3.86 8.82 10.68 8.02 23 150 38 2
12 3.68 8.68 11.01 11.33 24 138 33 3
11 3.79 8.63 11.56 12.45 17 147 37 3
11 3.82 8.5 10.89 10.8 23 149 36 3
11 3.92 9.17 12.22 9.94 23 152 41 3
11 999 999 999 999 22 147 36 3
11 4.17 9.25 12.89 11.87 21 155 40 3
11 4.1 9.26 12.9 11.72 21 139 35 3
11 3.86 8.93 11.96 14.56 21 150 40 3
12 3.57 8.76 12.12 12.88 25 150 35 2
11 3.7 8.7 11.43 9.5 22 146 37 3
11 3.72 8.36 13.4 13.56 16 148 34 3
11 3.36 7.79 11.04 13.83 19 139 34 3
11 3.42 8.25 11.42 10.31 19 146 33 3
11 3.55 8.41 12.74 10.38 20 156 36 3
11 3.61 8.14 12.5 10.56 21 140 31 3
11 3.36 8.31 13.01 13.02 16 150 38 3
11 3.63 8.87 11.9 11.95 14 152 40 3
11 3.51 8.61 12.47 13.26 17 170 49 3
12 3.63 8.36 11.93 12.64 14 151 39 3
11 3.72 9.34 11.54 11.26 16 153 38 3
12 3.89 9.22 13.03 12.57 999 152 38 3
12 3.87 8.34 12.06 10.25 13 148 47 3
12 3.79 8.51 11.88 13.15 17 140 39 3
11 3.57 7.95 11.13 10.19 21 147 32 3
11 3.6 8.44 11.62 12.71 17 148 43.5 2
12 3.68 8.59 12.57 11.87 14 148 40.4 3
12 4.06 8.78 11.69 10.24 22 154 43.5 3
12 3.84 8.08 10.22 11.34 16 999 99 3
12 3.66 8.5 10.99 10.99 14 147 35 3
11 3.44 9.17 11.35 11.55 17 150 38 3
12 3.38 9.17 12.11 13.84 20 160 37 3
11 3.52 8.9 12.28 12.52 18 144 34 3
11 3.23 9.07 13.22 14.36 20 151 40 3
11 3.47 9.26 12.24 12.44 17 150 35 3
11 3.26 8.62 10.72 12.29 15 145 33 2
11 3.44 9.62 13.74 15.01 21 147 36 2
12 3.29 8.33 10.83 12.69 14 150 41 3
11 3.61 8.7 11.16 11.9 18 148 33 3
12 3.32 8.93 10.81 15.64 13 151 36 3
11 3.38 8.68 12.68 15.12 22 142 38 3
11 3.57 9.36 11.18 14.03 20 150 44 3
11 3.22 9 11.2 13.21 17 145 34 3
12 3.63 8.91 10.54 9.51 20 150 39 2
12 3.7 9.58 13.08 11.53 19 168 46 3
11 3.5 8.9 12.39 12.28 21 150 33 3
12 3.83 8.75 12.8 12.44 12 143 30 3
11 3.76 8.56 11.64 10.19 18 147 35 3
11 3.51 8.71 11.52 13.58 18 159 36 3
12 3.66 8.99 11.52 10.9 18 151 39 3
11 3.79 8.88 12.08 10.34 14 153 41 3
11 3.61 8.5 11.52 12.2 19 156 36 3
12 3.9 8.86 11.58 11.58 17 137 35 3
11 3.64 8.48 13.31 11.49 18 156 36 3
11 3.9 8.57 10.97 10.59 14 150 39 3
12 3.68 8.5 12.54 11.37 21 155 43 3
12 3.92 8.71 12.33 11.62 13 145 32 3
12 3.56 8.48 12.08 11.82 14 155 41 3
12 3.64 7.89 14.5 9.76 17 150 39 3
11 3.9 8.72 11.49 13 20 138 32 3
12 3.5 8.39 10.78 12.51 18 140 32 3
11 3.62 8.54 14.1 14.15 22 148 37 3
12 3.7 8.62 12.41 12.51 21 150 37 3
11 3.82 9.16 14.42 15.38 18 150 37 3
12 3.84 8.97 13.04 12.9 18 163 47 3
11 4.03 8.44 13.78 15.36 23 160 44 3
12 3.56 8.04 10.62 13.82 19 146 40 2
11 3.58 8.09 11.31 999 19 150 44 2
11 3.84 8.41 12.25 16.69 13 150 39 3
12 3.73 8.14 11.26 13.13 18 152 43 3
11 3.38 8.31 11.51 13.78 12 152 39 1
11 3.64 8.14 12.49 11.94 20 144 34 3
11 3.87 8.66 12.18 11.25 14 147 39 3
11 3.66 8.16 11.14 9.72 16 151 39 3
12 3.98 8.63 13.36 15 16 147 37 3
11 3.39 8.01 11.1 7.99 19 151 36 2
11 3.68 8.24 13.84 10.69 15 130 25 3
12 3.82 8.14 10.57 999 13 150 37 3
11 3.2 8.4 13.68 10.57 999 145 38 3
11 3.78 8.41 14.99 15.03 999 142 35 3
12 3.47 8.18 11.8 11.78 25 152 47 3
11 3.92 8.78 11.58 11.01 999 146 45 3
12 3.53 7.86 11.38 10.64 14 151 35 3
12 3.97 8.5 11.36 12.58 21 143 33 3
12 3.9 9.41 13.2 13.16 22 146 35.2 3
11 3.58 7.94 11.31 10.47 14 147 42 3
11 3.55 8.46 11.1 11.29 15 151 41.5 3
12 3.92 8.92 13.5 14.05 23 147 44 3
12 3.64 8.52 11.36 10.82 18 147 38.1 3
12 3.58 8.43 13.74 15.13 999 142 34.7 3
11 3.71 9.04 12.03 13.09 18 147 39 3
11 3.51 8.06 11.93 13.07 23 152 41 3
11 3.73 8.66 10.93 10.99 20 149 39 3
12 3.66 8.39 11.16 10.44 15 150 49 3
11 3.69 8.32 12.24 13.09 19 150 39 3
12 3.78 8.6 11.57 10.19 16 999 99 3
11 3.78 8.57 11.61 11.37 999 999 99 3
11 3.74 7.78 12.09 12.15 999 149 42 3
11 3.69 8.69 11.41 12.87 13 155 45 3
12 3.62 8.5 11.19 10.91 17 152 37 3
11 3.62 8.91 12.68 11.06 21 153 36 3
11 3.73 8.79 12.41 14.25 20 156 39 3
12 3.7 8.68 12.8 12.68 22 999 99 3
11 3.82 9.06 11.61 10.23 16 999 99 3
11 3.79 8.69 12.18 11.85 19 146 36 3
12 3.38 8.41 12.49 11.58 18 157 41 3
12 3.44 8.43 11.99 13.64 17 141 26 3
12 3.7 8.63 11.5 11.73 17 145 38 3
11 3.87 8.99 11.7 14.85 23 145 29 3
11 3.86 8.68 12.42 999 20 149 35 3
11 3.68 8.72 11.26 10.94 15 148 45 3
11 3.8 8.8 15.09 11.42 22 145 40 2
12 3.62 8.48 12.04 12 12 157 36 3
12 3.76 8.87 11.89 9.76 19 148 38 3
11 3.72 9 10.38 10.66 22 145 32 1
11 3.63 8.78 12.73 10.92 18 140 38 3
12 3.79 8.6 11.41 12.39 999 144 35 3
11 3.76 9.18 11.7 13.38 24 145 39 3
11 3.78 8.16 10.14 11.64 17 150 37 3
12 3.46 8.06 12.44 999 17 140 33.5 3
11 3.5 7.65 10.84 12.58 22 149 37.5 3
11 3.76 8 11.83 10.54 18 140 34 3
11 3.96 8.97 13.02 16.81 999 151 44 3
11 4.2 9.15 11.99 12.28 23 139 36 3
11 3.69 8.48 12.15 12.38 17 151 42 3
11 3.83 8.35 12.36 11.23 17 145 35 3
12 3.92 8.84 12.57 14.64 24 138 30 3
12 3.54 7.8 11.57 10.8 20 152 37 3
11 3.8 8.16 11.34 13.01 19 139 37.4 3
12 3.96 8.1 11.78 13.1 17 143 31 3
12 3.68 8.25 9.98 10.16 21 145 31 3
11 3.83 8.18 11.74 12.65 23 149 33 3
12 3.72 8.33 10.85 12.18 20 148 40 3
11 3.79 8.27 13.08 10.98 14 151 41 3
11 3.98 7.93 12.38 12.57 20 140 27 3
11 3.7 8.39 12.1 999 19 149 41 3
11 4.26 9.12 12.04 13.02 20 140 42 3
11 3.72 8.28 11.16 13.45 13 140 36 3
11 4.09 8.71 11.46 11.88 21 142 38 3
12 3.73 8.72 11.68 11.75 999 159 47.1 3
11 3.71 7.98 10.71 11.7 999 143 33.3 3
12 3.88 8.87 11.33 12.89 23 140 34.1 2
11 3.82 8.91 10.22 8.69 25 156 42.3 3
11 3.88 8.93 12 10.54 20 141 38.3 3
11 3.56 8.39 11.79 13.36 999 144 39.3 3
11 3.7 8.62 11.19 11.51 12 146 37 3
12 3.68 8.5 11.17 12.28 24 143 36.8 3
11 3.79 8.78 12.38 13.67 20 147 37.3 3
12 3.71 8.64 11.03 11.96 22 146 40 3
12 3.8 8.52 11.68 13.64 14 152 43 3
11 3.97 8.57 11.46 11.12 13 157 50 2
12 3.97 8.8 11.44 999 15 141 38 3
12 3.82 8.58 11.46 11.12 18 145 36 3
12 3.68 8.16 11.79 12.71 16 146 36.6 3
12 3.72 8.79 12.51 999 999 146 40 3
11 3.88 9.35 11.33 9.01 15 136 33 3
11 3.82 8.57 12.12 11.04 22 147 37 3
12 3.9 9.78 13.48 10.75 24 155 48 3
11 3.84 9.22 11.48 13.66 13 147 43 3
11 3.6 8.13 10.98 10.74 16 153 38 3
11 3.81 9.36 13.4 10.65 999 144 35 3
12 999 999 999 999 17 999 99 3
11 3.63 8.4 11.38 9.2 15 150 46 3
11 3.56 9.04 11.8 15.05 15 144 33 3
11 3.6 8.47 13.54 999 999 144 32 3
11 3.87 8.49 12.31 13.18 18 148 40 3
11 3.91 8.81 12.98 11.43 21 150 45 3
11 3.86 8.69 10.92 12.58 16 156 43 3
12 3.94 8.89 12.46 11.34 999 146 36.4 3
11 3.96 8.97 11.86 10.66 21 156 35.1 3
11 3.38 8.06 11.44 11.93 15 158 42 3
11 3.77 8.52 12.39 12.17 21 147 48 3
12 3.69 8.08 12.07 10.62 14 147 33 3
11 3.86 8.68 11.47 12.5 18 153 44 3
11 3.87 8.63 11.69 11.1 17 144 35.5 3
12 3.56 8.26 11.88 11.68 20 154 40 3
12 3.98 8.97 12.06 12.4 10 148 40 3
12 3.81 8.22 12.57 999 16 153 49 3
12 3.53 8.07 9.72 10.34 10 160 42 3
11 3.82 9 13.13 9.56 20 155 40 3
11 3.74 8.9 10.48 11.68 25 144 32 3
12 3.66 8.52 12.33 9.28 20 152 40 3
12 3.59 8.46 11.06 12.89 25 147 31 3
11 3.72 8.41 10.64 10.05 25 152 38 2
11 3.7 8.28 12.18 11.87 17 154 42 3
11 3.93 8.73 11.14 999 17 150 36 3
12 3.62 8.66 12.4 999 25 140 30 3
11 3.67 8.61 10.86 9.47 25 148 41 3
11 3.72 9.1 12.17 9.98 25 137 35 3
12 3.71 8.5 11.9 999 17 146 35 3
12 3.68 8.8 12.86 11.99 25 152 37 3
11 3.72 8.18 11.07 11.42 25 136 31 3
12 3.68 8.42 11.54 10.73 19 149 37 3
11 3.58 8.2 11.81 10.61 25 149 34 3
11 3.88 8.58 11.4 10.03 18 152 42 3
12 3.79 8.56 11.24 10.06 14 150 43.5 3
11 4.01 9.26 11.38 11.14 23 148 39 3
11 3.62 8.06 10.83 10.66 19 148 43 3
11 3.7 8.02 12.24 11.28 24 149 32 3
11 3.57 8.47 11.63 11.85 21 150 32 3
11 3.63 8.49 11.79 10.51 18 150 33 3
11 3.91 9 12.35 13.17 16 144 35.6 3
12 3.64 8.43 10.94 999 999 142 34.4 3
12 3.59 8.62 11.66 11.59 16 140 33 3
11 3.68 8.3 11.11 11.57 11 151 44.6 3
12 3.7 8.46 11.28 11.26 21 151 39.3 3
11 3.92 9.05 12.96 15.24 18 155 42.9 3
11 3.54 8.56 11.62 12.17 15 137 31.6 3
12 3.64 8.12 10.36 11.33 16 150 35.1 3
11 3.73 8.48 12.23 16.7 22 153 35.4 3
11 3.71 8.9 11.68 13.56 19 156 37.5 3
11 3.66 8.87 11.56 13.97 19 154 36 3
11 3.7 8.89 11.57 14 19 147 32.3 3
12 3.71 8.9 12.32 12.41 19 146 36.6 3
11 3.7 8.38 11.04 10.3 9 144 37.9 3
12 4.22 9.51 13.47 11.81 20 156 46 3
11 3.66 8.51 14.29 11.28 22 150 35 3
11 3.92 9.17 13.28 13.04 19 141 31.1 3
11 3.58 8.17 12.3 12.7 20 139 30.4 3
11 3.7 9.07 11.97 13.33 999 149 35.3 3
11 3.86 8.13 12.56 12.9 18 142 37.6 3
11 3.7 8.33 11.38 14.53 22 154 39.1 3
11 3.7 8.36 11.8 11.04 19 142 29.9 3
11 3.62 8.73 11.77 10.8 21 148 39.5 3
11 3.6 8.26 12.58 12.23 25 156 38.5 3
11 4.08 8.6 12.1 13.1 22 155 38.1 2
12 3.76 8.38 11.66 12.17 20 142 34.5 3
12 3.68 8.4 11.63 11.64 24 141 31.1 3
11 3.64 8.11 11.38 11.97 23 148 41.1 3
11 3.98 9.16 13.23 11.91 20 155 48.3 3
11 3.58 8.86 13.28 12.38 17 156 45 3
12 3.79 8.61 13.3 11.14 19 149 35.7 3
11 3.6 8.49 11.21 10.83 22 154 42 3
11 3.6 8.43 11.08 11.08 22 157 46 3
12 3.57 7.85 11.83 10.24 17 137 29 3
11 3.57 8.78 11.78 14.22 21 158 49 3
12 3.56 7.74 11.25 15.37 18 143 37 3
12 3.68 8.38 12.83 13.3 999 148 39 3
12 3.59 8.01 11.44 12.94 16 151 35 3
11 3.78 8.33 11.56 10.11 14 151 41 2
12 3.81 8.83 10.92 11.21 19 147 36 3
11 3.69 8.54 10.9 9.63 18 147 31 2
11 3.7 8.92 11.28 10.93 20 151 42 3
11 3.82 8.4 11.08 999 15 152 43 3
12 3.73 8.12 11.08 11.68 22 150 38 2
12 3.68 8.19 10.98 9.95 16 146 33 3
12 3.97 8.38 10.73 11.06 17 152 36 3
11 3.5 8.16 10.92 8.92 13 149 36 3
12 3.86 8.78 12.1 12.25 21 150 38 3
12 3.68 8.52 11.48 9.74 21 145 35 3
12 3.6 8.03 10.87 12.91 14 153 37 3
11 3.62 8.08 11.32 9.08 17 145 34 3
12 3.56 8.08 11.32 9.08 17 146 36 3
12 3.97 8.89 12.11 13.27 20 136 29.5 3
12 3.76 8.47 10.97 11.86 18 142 35 3
11 3.66 8.41 11.99 10.04 16 150 39 2
11 999 999 999 999 19 150 45 3
11 3.64 8.86 13.15 11.8 16 154 37.4 3
11 3.76 8.99 11.88 13.12 15 155 42.8 3
12 4.18 9.16 12.78 14.12 999 143 30 3
11 3.79 9.63 12.33 12.93 15 142 35.2 3
12 3.68 8.56 11.68 12.4 16 159 50 3
12 3.72 9.18 11.68 13.85 19 146 33 3
11 3.76 8.33 10.54 14.92 13 134 28.6 3
12 3.59 8.48 12.79 9.57 999 154 44.8 3
11 3.56 8.68 11.58 14.4 21 147 39.8 3
11 3.83 8.69 12.17 11.02 12 155 44.6 3
12 3.87 8.96 12.33 10.4 17 153 37.4 3
11 3.8 8.31 11.34 10.14 999 999 99 3
12 3.59 8.16 11.3 999 22 143 32 3
11 3.75 8.78 11.73 14.36 15 147 38 3
11 3.94 8.78 11.31 12.48 19 138 32 3
11 3.62 8.03 11.02 9.98 16 148 36.5 3
12 3.81 8.51 11.22 11.82 22 142 38 3
12 3.8 8.57 11.56 12.36 22 143 34 3
11 3.64 8.73 11.03 12.03 18 135 29 3
11 3.71 8.83 12.81 13.81 16 158 43 3
11 3.51 8.52 11.11 12.39 24 154 39 3
12 3.87 9.17 12.17 12.5 19 148 41 3
12 3.6 8.48 11.05 8.76 22 156 42 3
12 3.73 8.69 10.98 11.95 16 156 45 3
11 3.62 8.28 11.28 11.57 23 152 41 3
12 3.78 8.42 11.46 11.37 17 145 39 3
11 3.86 9.17 13.32 999 25 160 41 3
12 3.86 8.88 11.71 10.38 19 141 33 3
12 3.73 9.1 11.98 11.64 25 145 35 3
11 3.17 8.1 10.34 12.56 25 158 49 2
11 3.56 8.36 14.34 11.4 17 155 39 2
11 3.87 8.78 12.9 11.79 25 148 33 3
11 3.68 8.24 11.39 11.45 25 150 41 3
12 3.79 8.84 11.06 9.56 25 149 38 3
12 3.89 8.6 10.2 9.68 25 148 37 3
11 3.78 8.73 11.01 9.54 25 155 42 3
12 3.69 8.1 10.33 9.1 25 150 40 3
11 3.62 7.88 11.01 11.33 25 140 31 3
11 3.66 8.57 11.44 11.08 25 148 34 3
11 3.74 8.26 10.86 11.53 25 144 33 2
12 3.68 8.41 12.48 14.08 25 149 42 3
11 3.66 8.52 12.16 12.94 18 146 38 3
12 4.04 9.04 12.64 12.43 18 152 43 3
12 3.63 8.2 11.35 10.85 18 145 37 3
12 3.91 8.94 12.3 12.65 19 156 39 3
11 3.81 8.66 12.54 12.33 14 151 36 3
12 3.63 8.69 11.59 10.34 15 146 35 3
11 3.66 8.41 11.27 10.72 15 148 32 3
11 3.57 8.11 11.36 999 999 148 30.5 3
11 3.56 8.72 12.02 11.4 14 156 39 3
11 3.76 8.36 13.97 12.03 19 140 31 3
11 3.47 7.91 12.25 13.16 23 143 32 3
11 3.88 8.39 13.83 13.4 22 147 38 3
11 3.89 8.68 12.58 12.27 20 143 35 2
11 3.49 7.7 11.02 10.5 12 140 33 3
12 3.56 8.14 11.66 12.26 25 145 29 3
12 3.84 8.68 11.74 11.53 23 134 32 3
12 3.73 8.69 12.2 13.17 24 150 37 3
11 3.33 7.22 9.4 11 10 142 33 2
12 3.93 8.59 10.79 12.47 17 149 45.5 3
12 3.68 8.21 10.24 9.37 16 148 31.5 3
11 3.66 8.28 10.78 9.03 16 146 33 3
11 3.72 8.81 12.49 10.5 23 147 38 3
12 3.49 8.18 11.96 10.13 21 144 35 3
11 3.84 8.36 10.16 12.41 21 148 32.5 3
11 3.83 8.83 12.6 11.03 23 148 41 3
11 3.66 8.38 11.31 10 15 148 32.5 3
11 3.59 8.64 10.63 11.37 17 153 36 3
11 3.76 8.59 11.9 12.29 23 147 33 3
11 3.68 8.16 11.89 14.16 12 140 32 3
11 3.74 999 999 9.9 999 999 99 3
11 3.62 7.4 12.01 11.79 23 999 99 2
12 3.81 9.08 13.44 9.33 25 999 99 3
11 3.72 9.3 10.48 9.23 19 161 40 3
11 3.69 9.06 13.68 11.24 15 158 42 3
12 3.93 7.87 10.81 13.76 19 135 26.6 3
12 3.8 8.88 12.92 11.77 18 155 45 3
12 3.84 8.51 11.58 10.25 18 141 37 3
12 999 999 999 999 25 999 99 3
11 999 999 999 999 25 999 99 3
12 3.57 8.57 13 15.65 21 145 31 3
11 999 999 999 999 22 145 32 3
11 3.84 10 17.5 17.76 24 153 43 3
11 3.6 9.17 12.84 15.03 22 163 45 3
11 999 999 999 999 22 142 33 3
11 3.78 8.78 11.5 12.41 14 155 46.4 3
12 3.75 8.59 11.84 14.2 19 147 34.6 3
11 3.47 8.44 11.07 10.67 20 153 36.9 3
12 3.78 8.66 12.33 12.3 22 143 33.4 3
11 3.78 8.7 12.97 11.93 20 140 33.4 3
11 3.69 999 10.87 12.28 13 150 38 3
12 3.88 8.82 999 13.14 14 153 41 3
12 3.78 8.29 11.9 12.03 19 142 30 3
11 3.52 7.97 999 999 13 147 37 3
12 3.72 999 11.04 11.78 17 141 34 3
12 3.75 8.32 11.48 11.78 19 153 45 3
12 3.68 7.96 11.38 10.87 14 135 30 3
11 3.81 8.38 999 12.63 17 140 33 3
12 3.61 7.8 10.54 13.13 20 132 29 3
11 3.61 8.43 11.07 9.93 18 146 37.2 2
12 3.71 8.33 10.19 9.92 25 154 38.8 3
12 3.81 8.38 10.61 10.92 25 146 38.2 3
12 3.72 8.52 10.88 12.3 24 149 37.8 3
11 3.51 8.78 12.08 11.15 22 166 46.7 3
11 3.74 8.66 11 12.21 18 153 41.8 3
11 4.18 9.38 13.31 13.59 22 161 58.8 3
11 3.59 8.09 11.11 10.06 18 152 37.3 3
12 3.41 7.68 12.56 13.82 16 156 40.9 3
12 3.64 8.66 10.81 9.8 18 150 36.5 3
12 3.76 8.62 12.62 12.62 21 153 36.6 3
11 3.5 8.57 11.28 10 13 150 40 3
11 3.92 9.57 12.3 12.83 14 155 51 3
11 3.68 8.98 12.1 10.4 21 141 33 3
12 3.68 9.06 10.8 9.58 999 150 40 3
12 3.6 8.94 11.68 10 16 143 38 3
12 3.61 8.63 11.29 12.65 16 151 36 3
12 3.48 8.38 11.31 11.2 14 148 35 3
11 3.52 8.32 13.18 12.19 19 140 37 3
11 3.59 8.74 12.28 12.24 12 153 43 3
12 3.68 7.88 12.8 11.8 13 162 43 3
11 3.68 8.46 11.71 11.81 19 147 39 3
11 3.66 8.65 10.73 12.34 18 143 29 3
11 3.98 9.31 13.02 12.82 15 154 38 3
11 3.78 8.56 10.42 999 20 144 35 2
12 3.73 8.96 12.84 12.92 24 160 44 3
11 3.62 8.87 11.5 11.01 999 156 44 3
12 3.86 8.83 10.97 10.48 20 145 37 3
11 3.68 8.88 11.34 10.46 16 152 36 3
12 3.63 8.3 11.21 999 19 167 49 3
12 3.78 8.42 11.1 11.68 20 140 32 3
11 3.94 8.57 10.78 9.9 18 143 38 1
11 3.8 9.02 11.56 13.73 19 153 37 2
11 3.72 8.07 10.4 12.25 21 151 38 3
11 3.86 8.09 11.16 10.72 19 153 39 3
12 3.79 8.32 10.38 10.63 19 151 39 3
12 3.42 7.87 11.52 11.8 999 149 32 3
11 3.69 8.47 10.78 9.72 18 142 34 3
12 3.68 8.47 11.72 10.53 999 153 35 3
11 3.76 8.3 11.63 11.49 18 144 34 3
11 3.79 8.56 10.41 9.42 24 153 37 3
11 3.58 8.96 12.56 11.65 24 145 35.5 3
11 3.65 9.07 13.99 12.47 18 136 33.5 3
11 3.52 8.68 10.72 11.19 15 154 37 3
11 3.62 8.84 11.29 10.54 19 148 41 3
11 3.41 7.79 10.61 11.95 22 146 31 3
12 3.06 7.69 10.9 10.19 22 153 37 3
11 999 999 999 999 17 145 42 3
12 3.74 8.59 12.06 10.83 21 145 31 3
11 3.79 8.58 11.3 13.11 21 130 22 3
12 999 999 999 999 22 135 28 3
12 3.08 8.21 10.18 10.9 16 132 26 3
11 3.84 9.02 10.78 10.03 23 146 34 3
12 3.39 7.98 10.56 11.59 21 131 24 3
11 3.6 8.31 12.41 13.6 22 147 39 3
11 3.31 8.35 11.93 13.28 21 140 33 3
11 3.26 8.4 11.96 10.76 21 148 35 3
12 3.63 7.96 11.04 9.37 21 130 34 3
12 3.81 9.09 11.81 999 20 157 41 3
11 3.6 8.43 12.38 12.75 15 157 42.5 3
11 3.62 8.38 11.08 9.75 14 151 35.5 1
11 3.74 8.54 11.51 13.21 15 152 39.5 3
11 3.29 8.07 11.67 10.33 20 155 39 3
12 3.84 8.71 11.73 11.48 19 146 42 3
11 3.86 8.82 11.46 12.6 11 155 35 3
11 3.63 8.69 11.96 10.94 22 152 35 3
11 3.65 8 10.13 9.68 21 140 31 3
11 3.88 8.73 11.4 10.91 16 147 35 3
11 3.36 8.89 11.47 10.25 14 162 50 2
11 3.57 8.38 10.71 10.42 20 147 39 3
12 3.47 8.33 10.82 9.51 19 151 35 3
12 3.57 8.13 10.54 9.32 12 150 37 3
11 3.43 8.13 11.32 11.86 17 149 38 3
11 3.52 8.92 11.34 11.02 18 155 41 3
12 3.65 8 10.13 9.68 18 137 28 3
11 3.58 8.29 10.92 12.53 21 151 40 2
11 3.57 8.4 11.64 8.93 16 155 39 3
12 3.81 8.92 12.6 10.6 22 145 38 3
11 3.48 8.66 11.61 14.48 10 156 42 3
12 4.02 9.47 12.4 12.5 18 152 40 3
11 3.71 8.89 13.38 13.81 15 171 48 3
12 3.68 8.44 12.1 11.1 17 153 35 3
12 999 999 999 999 17 156 47 3
11 3.59 8.62 13 13.8 999 152 42 3
11 3.44 8.54 12.5 11.9 20 153 41 3
11 999 999 999 999 19 148 40 3
11 3.52 7.97 11.1 10.2 18 145 37 3
12 3.41 8.13 11.54 11.69 18 141 30 3
11 3.63 8.76 11 999 13 149 41 3
12 3.48 8.79 12.62 13.2 20 160 53 3
12 3.66 8.89 11.79 11.19 16 150 35 3
11 3.51 8.93 11.29 11.96 16 148 35 3
11 3.79 8.9 12.08 12.3 999 150 33 3
12 3.63 8.89 11.9 12.41 17 157 49 3
12 3.93 8.88 11.26 10.28 14 154 44 3
11 3.59 9.18 12.14 12.02 12 155 52 3
12 3.97 8.99 12.72 10.78 23 999 99 3
12 3.62 8.68 11.97 13.15 21 154 42 3
12 3.84 8.57 10.31 9.77 18 152 35 3
11 3.78 9.28 11.79 12.09 21 150 40 3
11 3.61 8.78 11.58 13.83 21 154 36 3
11 3.6 8.07 12.81 11.73 8 150 36 3
11 999 999 999 999 11 148 36 3
11 3.57 7.9 13.33 999 16 153 43 3
11 3.81 8.41 10.86 13.75 22 144 34 3
12 3.47 7.76 11.51 11.18 19 142 35 3
11 3.57 7.64 11.19 14.75 18 148 36 3
12 3.66 8.9 11.14 8.93 21 149 39 3
12 3.68 7.99 12.09 14.43 22 146 42 3
12 3.9 8.62 11.61 10.19 20 156 50 3
12 3.47 8 11.06 11.5 20 142 32 3
12 3.78 8.21 11.11 10.99 18 148 38 3
12 3.68 8.03 11.21 10 17 143 35 3
12 3.7 8.72 11.04 11.65 18 151 39 3
12 3.77 8.46 11.46 13.79 20 152 37 3
12 3.5 8.7 14.28 14.08 22 164 45 3
11 3.71 8.38 11.88 10.9 24 149 39 3
11 3.59 8.1 10.56 11.72 22 151 44 3
11 3.86 8.68 11.66 10.98 22 153 41 2
11 3.52 8.02 12.08 12.67 18 153 33 3
12 3.54 7.79 12.6 11.57 21 146 35 3
12 3.83 8.3 11.25 12.19 18 146 34.3 2
11 3.57 8.13 10.63 9.25 20 146 38 2
12 3.67 8.32 13.61 12.62 22 163 50 3
11 3.7 7.97 10.36 12.74 17 150 33.5 3
11 3.68 8.28 12.32 13.34 19 139 30 3
11 3.78 8.47 10.97 11.6 22 146 35.5 2
11 4.1 9.21 12.78 999 16 160 65 2
11 3.61 8.31 11.03 12.4 13 147 35 3
12 3.73 8.28 10.87 13.86 15 148 37 3
11 3.7 8.03 10.88 10.15 999 144 30.5 3
12 3.59 8.48 10.64 11.1 999 151 39 3
12 3.8 8.26 10.41 14.61 999 152 37 3
12 3.68 8.13 11.22 13.81 999 149 33 3
11 3.71 8.33 11.97 11.22 16 154 40 3
12 3.87 8.8 12.9 999 18 165 48 3
12 3.63 8.06 10.56 11.53 20 157 40 2
12 3.5 8.57 11.98 18.07 999 145 29 3
12 3.8 8.28 11.16 8.53 12 146 32 3
11 3.73 8.41 12.06 9.59 13 136 29 3
12 3.96 8.47 11.16 11.16 20 150 34 3
11 3.72 8.5 10.64 10 999 142 45 2
12 4.01 8.57 10.47 10.5 18 147 31 3
11 3.71 8.12 10.94 9.29 23 140 32 3
11 3.86 8.46 11.52 12.59 21 142 35 3
11 3.42 8.28 12.38 999 14 153 41.5 3
12 3 9.05 11.1 999 999 148 37 3
11 3.44 7.96 10.19 11.19 21 157 41.4 3
12 3.84 8.28 11.54 11.82 20 135 31 3
12 999 999 999 999 20 140 33 3
12 3.96 8.71 12.22 11.54 18 153 41 3
11 3.72 8.52 11.61 10.01 15 150 37 3
11 3.66 7.98 11.47 13.13 17 158 47.5 3
11 3.6 999 999 12.94 999 141 33 3
11 3.89 8.49 11.62 14.85 20 145 38 3
11 3.58 8.59 11.92 13.66 17 151 45 3
11 3.63 8.19 11.2 9.82 16 160 49 2
11 3.57 8.25 11.17 13.23 20 138 30 3
12 3.56 7.89 10.34 10.97 21 146 36 3
11 3.98 8.94 11.74 13.37 13 144 36.5 3
11 3.91 9.26 12.5 13.3 19 140 30 3
11 3.91 8.29 11.03 12.7 13 142 34 3
12 3.81 8.2 11.28 17.4 15 142 32 3
11 3.42 7.8 10.82 11.8 19 142 33 3
11 3.62 8.22 12.28 11.55 16 148 34.5 3
11 3.83 8.8 15.47 15.75 19 151 31.9 3
12 3.94 9.16 12.13 11.04 13 151 37 3
12 3.62 9.04 11.53 11.45 18 160 41 3
12 3.58 8.73 10.98 10.62 16 999 99 2
12 3.72 8.3 11.82 12.23 999 999 99 3
11 3.87 9.26 13.56 13.55 17 166 50.5 3
11 3.6 7.76 11.07 9.91 13 146 30.5 3
11 3.59 8.62 12.2 12.06 999 158 42 3
11 3.52 8.1 11.69 10.8 999 999 99 3
11 3.57 8.18 10.79 10.81 21 132 26 3
11 3.82 8.11 10.38 12.53 13 145 38.5 3
12 3.6 8.41 11.09 10.33 999 999 99 3
11 3.78 8.52 12.4 12.34 19 138 35 3
11 3.92 9.1 14.58 19.15 21 142 36 3
11 3.54 8.38 13.22 19.68 15 158 44 2
11 3.75 8.41 12.06 13.21 22 147 32 3
11 3.49 7.93 10.62 15.35 20 149 41 2
11 3.87 8.38 11.56 9.66 22 150 37 3
11 3.88 8.54 14.52 15.11 19 145 38 3
11 3.8 8.8 13.26 14.99 18 150 40 3
11 4.17 8.79 12.68 13.25 18 143 35 3
11 3.43 8.6 11.28 11.72 19 152 41 3
12 3.49 8.04 11.2 10.64 19 138 32.5 3
11 3.57 8.62 11.72 8.92 13 152 41 3
12 999 999 999 999 20 152 40 3
11 3.7 8.28 12.24 13.85 15 143 32 3
11 3.49 8.47 12.11 12.32 999 146 36 3
11 4.24 999 13.76 15.35 13 999 99 3
12 3.51 8.48 11.22 9.35 12 154 48.5 3
11 3.71 8.57 10.94 13.28 14 156 36 3
11 3.74 8.5 11.42 11.97 21 149 33.4 3
11 3.91 8.38 11 15.5 16 160 49.4 3
12 999 999 999 999 21 145 39.4 3
12 3.6 7.91 11.2 14.18 19 146 39.5 3
12 3.69 8.17 11.5 13.92 23 148 40.6 3
12 3.87 8.36 11.47 15.45 21 141 38.6 3
12 3.88 8.6 12.51 11.85 20 154 40 3
11 3.7 8.42 12.9 999 15 139 34.9 3
12 3.46 8.17 12.3 14.44 999 146 34 3
12 3.72 8.97 10.95 12.47 20 156 37.3 3
12 3.57 8.17 10.71 10.81 20 153 37 3
11 3.83 8.4 11.5 13.41 15 149 37.6 3
11 3.88 8.57 11.57 10.68 14 158 39 3
12 4.06 8.64 11.78 9.62 20 148 38 3
11 4.18 8.94 12.24 10 19 148 36 3
11 3.68 8.64 11.81 11.07 19 141 30 3
11 3.92 8.34 12.08 13.52 15 141 30 3
12 3.68 8.72 12.08 10.61 14 157 40 3
11 3.64 8.46 13.67 9.9 17 157 51 3
11 4.07 9 12.81 999 19 149 40.2 3
11 3.72 9.12 12.08 13.42 11 153 43 3
11 3.43 8.36 11.44 12.53 19 147 38 3
11 3.57 8.56 11.24 11.03 18 146 37 3
11 4.11 7.73 11.53 12.38 21 150 41.7 3
11 3.64 8.38 12.12 14.88 16 165 53.3 3
11 3.68 7.22 12.33 14.43 19 155 46.6 3
11 3.77 7.96 11.13 12.13 22 143 33 3
11 3.87 7.62 11.99 8.26 23 159 44.8 3
12 4.07 8.72 11.14 12.07 10 156 40.3 3
11 3.87 7.98 12.65 11.54 17 145 39.6 3
11 3.98 8.32 12.17 12.8 19 144 32.1 3
12 3.74 8.24 11.07 9.2 19 162 50.7 3
11 3.68 7.04 10.52 11.16 19 140 33.4 3
11 3.86 8.23 11.44 12.98 18 149 34.4 3
11 3.96 8.14 12.31 10.18 15 154 41.7 3
12 3.73 8.97 12.19 11.04 13 154 41 3
11 3.99 8.93 11.68 11.6 22 154 45 3
12 3.77 8.27 13.87 13.18 21 138 34 3
12 3.56 8.26 11.59 11.75 23 150 36 3
11 3.6 9.01 11.74 999 21 159 45 3
12 3.62 8.7 12.83 14.5 22 147 40 3
11 3.68 8.69 12.02 10.1 16 147 36 3
12 3.31 7.51 10.59 12.86 16 143 36 3
11 3.39 7.97 9.88 14 22 152 38 3
12 3.7 8.89 13.03 9.87 19 140 32 3
11 3.38 8.49 11.61 11.89 999 153 41 3
12 3.8 8.51 12.53 11.87 19 146 36 3
11 3.86 8.98 12.44 11.6 17 146 31 3
11 3.68 8.47 12.25 12 18 155 45 3
11 3.66 8.46 12.14 12.42 17 149 35 3
11 3.61 8 11.42 9.91 22 151 39 3
11 3.76 8.64 12.38 13.23 22 155 46 3
11 3.98 9.48 11.5 11.66 22 153 44 3
11 3.78 8.29 10.94 11.61 21 135 32 3
11 3.78 8.12 10.83 11.61 20 148 32 3
12 3.66 8.38 11.78 11 19 139 32 3
11 3.86 8.28 11.66 11.24 22 148 43 3
12 3.69 8.69 12.68 11.2 18 156 40 3
12 3.62 8.91 11.41 9.43 10 160 45 3
12 3.57 8.75 11.68 10.5 21 149 39 2
12 3.62 8.58 10.86 13.08 20 148 37 3
11 3.76 9 13.04 11.52 22 159 44 2
11 3.58 8.42 11.01 9.64 25 164 50 2
12 3.68 8.32 11.39 12.77 23 154 39 3
12 3.3 8.21 12.03 10.08 25 160 45 2
11 3.68 8.48 12.3 10.8 22 143 33 3
12 3.58 8.18 11.96 10.29 19 143 34 2
12 3.68 8.87 11.78 11.08 21 153 37 3
12 3.59 7.82 10.31 10.45 999 156 42 3
12 3.79 8.82 11.82 12.87 999 145 37 3
12 3.79 8.62 13.17 15.47 18 142 37.7 3
12 3.44 8.38 11.81 10.59 11 147 39.2 3
12 3.96 8.79 13.19 13.82 7 150 45.4 3
11 3.54 8.53 11.97 12.37 11 147 41.5 3
11 3.42 8.39 12.01 13.37 12 150 38.6 3
11 3.68 8.46 12.07 10.51 17 147 40.6 3
11 3.87 8.73 12.17 13.18 19 147 37.6 3
12 3.61 8.1 11.59 13.38 18 147 36.9 3
11 3.6 8.5 11.41 14.75 18 135 32.2 3
12 3.78 8.46 12.38 11.25 18 154 43 3
11 4 8.49 11.06 11.73 20 144 32.9 3
12 3.76 8.52 11.76 11.4 17 155 47.1 3
11 3.7 8.41 12.72 9.8 13 153 40.7 3
11 3.5 8.03 10.48 10.25 18 154 45.8 2
11 3.73 8.17 11.62 12.7 25 151 38.8 3
11 3.74 8.11 10.8 10.3 17 150 40.2 3
12 3.79 8 12.06 11.17 18 158 45.2 3
11 3.65 7.78 12.28 13.08 19 151 40.2 3
11 3.71 8.7 12.42 11.38 23 161 47.3 3
11 3.52 8.12 11.73 10.62 999 154 37 3
11 3.84 8.76 10.96 10.1 11 143 39.1 3
12 3.8 8.79 10.74 10.16 16 147 41 3
11 999 999 999 999 19 140 35 3
11 3.72 8.51 11.57 12.79 13 146 39 3
11 3.79 8.3 12.94 16.97 15 151 40 3
11 3.93 8.8 12.59 11.68 13 151 37.5 3
12 4.36 8.87 11.72 12.67 22 146 36.7 3
11 3.8 8.67 10.16 10.24 14 145 35.6 3
11 3.54 8.17 11.71 12.67 14 148 39 2
12 3.58 8 10.53 9.95 11 145 40.9 3
11 3.68 8.32 11.48 10.86 14 154 42 3
11 3.73 8.18 13.09 11.67 18 150 36 3
11 3.68 8.39 10.44 9.93 10 152 35 3
11 3.86 8.73 12.31 10.72 15 159 47.8 3
11 3.63 8.13 10.68 11.14 13 148 39 3
12 3.81 8.3 11.39 12.19 19 156 41.3 3
12 3.96 8.61 10.04 11.11 10 147 38.2 3
11 3.58 8.56 11.01 11.62 23 155 44 2
11 3.48 8.02 10.76 16.88 9 146 36.4 3
11 3.61 8.11 11.61 999 8 159 46.9 3
11 3.96 8.95 12.1 13.06 17 146 38.1 3
12 3.63 8.28 12.16 14.48 15 154 44.3 3
11 3.72 8.5 13.33 15.64 22 149 42 3
11 3.83 8.28 11.04 10.07 18 147 39.7 3
11 3.64 8.24 10.9 11.38 12 153 44.5 3
11 3.71 8.14 9.98 10.81 13 149 40.8 3
11 3.65 7.91 10.65 9.51 10 146 31.3 3
11 3.68 8.17 11.35 10.84 20 154 40 3
12 3.66 8.42 11.4 13.57 17 154 37.8 3
11 3.51 8.17 11.14 11.3 15 146 35 3
11 3.68 8.92 11.68 11.16 21 141 32 3
12 3.79 8.7 12.51 13.26 19 149 32 3
12 3.57 8.3 12.54 13.43 16 142 32 3
12 3.57 8.07 11.74 11.94 20 147 36.5 3
12 3.52 8.13 11.13 12.32 18 149 36 3
11 3.65 8.16 11.5 13.1 999 153 40 3
11 3.58 8.73 12.2 9.98 18 154 41 3
11 4.26 9.75 12.03 12.18 16 154 43 3
11 4.09 8.88 12.23 11.77 17 149 43 3
11 3.76 8.48 12.78 12.66 19 150 38 3
12 3.68 8.61 11.73 12.3 20 155 44 3
12 3.97 8.9 11.29 9.54 17 140 35 3
11 3.73 8.93 11.14 9.26 21 148 34 3
11 3.68 8.4 10.28 9.58 15 148 36 1
11 3.96 8.78 10.81 9.08 12 152 40 3
11 3.65 8.14 11.77 11.01 14 152 40 3
12 3.96 8.47 12.04 10.45 15 136 30 3
11 3.91 8.3 11.04 11.23 18 153 36 3
11 3.46 7.9 10.02 10.15 14 155 38 3
11 3.8 8.09 11.68 12.95 15 147 32 3
11 3.68 8.13 13.07 11.81 15 154 36 3
11 3.57 9.14 14.21 14.43 23 155 39 3
11 3.41 7.99 12.11 12.08 13 142 32 3
11 3.47 7.89 11.17 10.89 17 150 33 2
12 3.66 7.99 999 9.97 17 151 37 3
11 3.72 8.78 12.29 11.45 16 155 39 3
12 3.71 9.07 13.38 17.06 20 160 45 3
12 3.67 8.46 13 10.28 22 146 35 3
11 3.56 8.81 11.08 15.49 18 153 33 3
12 3.8 8.72 15.01 12.1 19 157 46 3
11 3.8 8.53 12.89 11.2 18 157 46 3
11 3.52 8.01 11.17 11.7 14 145 31 3
11 3.63 8.39 11.31 11.39 15 133 31 3
11 3.44 8.1 11.5 9.7 16 148 35 3
11 3.42 8.07 11.01 10.52 14 157 37.5 3
12 3.58 8.23 11.13 10.73 15 158 42 2
11 3.68 8.13 10.78 10.57 16 149 34 3
11 3.75 9 12.5 12.75 16 156 40 3
12 3.73 8.31 9.91 11.16 16 155 47 3
11 3.62 8.78 11.21 11.08 17 138 34 3
12 3.79 9.1 12.38 15.79 17 140 37 3
11 3.64 8.48 11.86 11.38 10 150 38 3
11 3.74 8.36 10.59 13.98 20 148 37 3
11 3.74 7.92 11.14 9.98 13 148 38 3
11 3.82 8.31 11 10.55 18 138 37 3
12 3.6 8.28 11.2 10.52 16 143 32 2
11 3.63 8.87 11.79 11.01 20 145 35 3
11 3.62 8.8 11.21 11.07 18 146 44 3
12 3.68 8.6 11.06 10.23 22 147 31.8 3
11 3.83 8.58 11.84 11.74 25 160 54.3 3
11 3.72 8.59 10.81 10.97 21 148 31.7 3
11 3.53 8.43 11.12 13.8 17 145 35.3 3
12 3.68 8.44 11.24 11.69 22 152 49 2
12 3.49 8.01 10.13 9.81 14 144 33 3
11 3.64 8 9.87 10.4 16 141 30 3
11 3.8 8.61 12.18 12.09 15 154 38 2
11 3.73 8.6 12.61 12.41 19 151 38 3
12 3.75 8.32 10.54 11.32 16 157 45 3
11 3.86 8.41 11.24 11.49 15 140 34 3
11 3.88 8.46 10.66 12.3 14 999 99 3
11 3.68 8.46 12.38 11.75 21 144 32 3
12 3.87 8.47 11.23 10.54 15 132 25 3
12 3.86 8.49 14.09 999 17 140 31 3
11 3.88 9.1 12.03 12.21 22 146 36 3
11 3.86 8.68 11.51 11.66 19 138 30 3
11 3.78 8.17 11.28 11.23 17 146 32 3
12 3.49 8.43 10.72 10.39 21 159 40 3
12 3.47 7.52 10.87 11.1 17 141 34 3
11 3.41 8.06 10.49 12.75 22 139 29 3
11 3.78 8.42 11.31 10.26 17 148 38 3
11 3.56 8.38 11.59 12.51 21 146 32 3
12 3.65 8.33 10.64 11.67 16 148 35 3
11 3.7 8.57 12.08 11.45 21 153 45.9 3
12 3.78 8.32 11.76 12.84 21 148 39 3
12 3.44 7.99 12.22 9.95 20 140 32.4 3
12 3.9 9.12 12.78 11.81 21 154 38.8 3
11 3.86 8.57 12.48 11.5 21 135 26.9 3
11 3.71 9.37 16.18 10.79 22 149 38.1 3
12 3.72 8.61 12.34 9.72 16 148 37.8 3
12 3.72 8.78 11.82 11.11 20 158 44.4 3
11 3.63 8.91 11.31 9.88 7 144 32.9 3
11 3.8 8.9 11.58 11.49 14 150 35.9 3
11 999 999 999 999 16 155 44 3
12 3.59 8.31 10.5 9.31 14 148 34.5 3
11 999 999 999 999 20 140 35 3
11 3.76 8.68 12.41 10.92 20 152 37.1 3
11 999 999 999 999 10 156 42.3 3
11 3.83 8.68 13.42 11.77 25 162 59 3
11 3.49 8.46 11.72 16.66 23 141 30 3
12 3.69 9.22 13.86 9.16 23 145 42 3
12 3.66 8.65 12.58 11.37 22 146 36 3
11 3.58 8.22 10.98 8.68 22 158 39 2
12 3.46 8.54 11.6 8.37 22 155 33 3
11 3.72 8.41 11.91 12.99 17 153 39 3
11 3.56 8.06 12.48 14.24 16 149 35 3
11 3.62 8.06 11 13.1 13 160 45 3
11 3.52 7.89 10.9 13.19 10 146 30 3
12 3.52 7.72 11.98 12.75 16 146 37 2
11 3.57 8.28 11.54 12.49 13 150 37 3
12 3.68 7.9 11.86 15.51 15 147 38 3
11 3.57 7.94 10.51 11.14 10 147 34 3
12 3.86 7.79 11.31 12.67 18 155 35 3
12 3.59 8.09 10.94 11.19 18 158 42 3
11 3.71 8.33 13.34 14.64 23 142 33.5 3
12 3.63 8.22 13.7 13.85 22 151 53 3
12 4.14 8.72 12.92 11.29 17 150 42.1 3
11 3.61 8.38 10.78 11.25 21 148 44.8 3
11 3.79 7.32 11.39 10.43 18 141 36.1 3
11 3.81 8.44 12.57 9.4 22 138 31.4 3
12 3.57 8.26 11.9 10.17 21 157 42.7 3
11 3.7 8.28 11.38 14.09 17 135 31.2 3
11 3.68 7.78 11.13 10.88 17 151 36.5 3
11 3.54 8.28 11.2 11.3 20 148 45.1 3
12 3.92 8.56 11.3 11.52 15 148 36.3 3
11 3.84 8.23 11.2 10.46 11 149 37.7 3
12 3.71 9.28 11.11 10.07 15 162 44.8 3
11 3.8 8.14 11.07 11.08 14 142 32.8 3
11 3.62 8.44 10.78 8.69 8 150 39.3 3
11 3.47 8.24 10.99 9.75 14 156 45.8 3
12 3.62 8.36 11.33 10.83 18 134 31.2 3
12 3.69 7.28 11.84 10.53 16 158 39.1 3
12 3.69 7.98 10.36 10.69 14 168 59.3 3
11 3.86 8.26 11.41 9.97 21 157 46.9 3
11 3.79 8.47 11.07 9.77 13 151 43.1 3
11 3.71 8.48 12.02 12.22 17 150 38.5 3
11 3.44 8.52 10.71 9.85 10 163 41.8 3
11 3.61 8.78 12.22 10.51 13 150 37.1 3
11 3.93 8.67 14.38 999 22 152 49 3
11 3.56 8.18 11.01 11.88 20 157 41 3
12 3.54 7.98 11.03 9.4 10 147 37 3
12 3.82 8.19 11.07 11.18 15 150 42 3
11 3.58 8.73 13.38 10.97 14 138 31 3
11 3.6 8.46 13.28 9.67 20 159 45 3
11 4.07 9.33 13.36 11.69 17 147 41 3
12 3.49 8.31 11.63 8.55 11 157 42 3
11 3.74 9.2 13.87 11.26 17 157 59 3
11 3.78 7.88 12.62 11.3 19 140 33.6 3
12 3.96 9.04 11.83 11.66 20 146 38.6 3
12 3.68 8.78 11.47 13.24 17 151 48.9 3
11 3.87 9.07 11.63 11.42 20 155 55.2 3
12 3.85 9.22 12.42 13.72 16 145 38 3
12 3.53 9.07 11.26 11.8 18 143 37 3
11 3.71 8.32 10.97 12.94 8 145 34 3
12 999 999 999 999 18 141 36 3
12 3.73 8.36 10.87 10.92 20 154 38 3
11 3.68 8.54 11.64 10.63 15 140 33 3
11 3.4 8.17 11.28 999 24 150 39 3
11 3.79 8.68 11.89 11.98 19 153 39 3
11 3.88 9.28 12.31 14.45 19 156 36 3
12 3.52 8.92 11.78 9.86 13 153 51 3
11 3.6 8.02 11.4 11.79 21 150 34 3
11 3.71 8.93 12.49 14.12 21 148 34 2
12 3.66 7.97 10.49 13.66 20 159 36 3
12 3.81 8.29 12.47 14.39 19 150 34 3
11 3.88 8.72 11.24 11.99 16 157 50 3
11 3.74 8.35 11.1 10.13 20 157 42 3
11 4.03 9.3 13.62 14.01 21 151 43 3
11 3.9 8.91 11.6 14.06 18 156 43 3
12 3.72 8.07 11.3 15.52 20 149 31 2
11 3.52 8.2 999 14.53 21 140 35 3
12 3.8 8.53 11.53 10.61 20 147 33 3
11 3.72 8.6 11.1 11.41 17 145 34 3
11 3.95 8.6 11.56 12.9 20 140 29 3
11 3.72 8.52 11.68 16.75 20 139 33 3
12 3.76 8.24 10.65 12.22 21 136 35 3
11 3.48 7.92 11.02 14.14 22 140 33 3
11 3.87 8.8 10.94 10.94 19 151 34 3
12 3.94 8.29 12.11 13 21 141 35 3
11 3.84 8.49 10.9 14.02 18 153 40 3
12 3.5 8.12 11.11 12.72 11 159 41 2
12 3.58 8.71 10.91 11.09 17 158 42 3
11 3.8 8 11.17 12.35 19 142 39 3
11 3.61 8.28 10.7 9.79 16 150 35 3
12 3.86 8.81 11.8 10.9 19 145 40 3
12 999 999 999 999 20 152 40 3
11 999 999 999 999 19 140 35 3
12 999 999 999 999 19 144 40 3
11 3.64 9.43 14.21 19.89 19 149 39 3
11 3.62 9.15 13.09 16.42 21 140 36 3
12 3.54 9.63 12.36 13.15 18 147 32 3
12 3.7 7.83 11.01 11.31 10 145 30 3
12 3.63 9.04 12.58 13.23 21 142 34 3
11 3.5 8.53 12.43 14.54 18 147 37 3
12 3.47 9.21 12.88 17.25 19 143 35 3
12 3.82 8.16 11.38 9.32 13 156 44 2
11 3.54 9.28 13.68 15.82 19 143 34 2
12 3.78 9.61 12.22 18.34 19 149 38 3
12 3.63 9.17 13.29 14.97 18 145 39 3
12 999 999 999 999 18 163 52 3
12 3.74 9.49 13.35 19.1 19 140 33 3
11 3.79 8.38 12.91 999 14 152 34.5 3
12 3.86 8.23 11.62 11.43 14 149 34 3
12 3.58 8.11 10.66 11.22 10 159 45 3
11 3.53 8.04 10.87 10.7 19 149 38 3
12 3.56 7.84 10.32 12.27 11 146 38 2
11 3.44 7.32 9.57 9.54 23 148 38 3
11 3.36 7.68 10.06 11.42 19 143 32 3
11 3.79 7.94 10.49 11.55 11 147 40 3
11 3.74 9.17 12.03 11.18 13 142 35.7 3
11 3.74 8.32 11.01 12.88 22 149 35 3
12 4.04 8.62 11.87 12.58 13 148 43 3
12 3.68 7.94 11.24 11.89 22 148 32 3
12 3.68 8.28 11.94 11.26 14 154 40 3
12 3.52 7.74 10.64 13.08 13 149 40 3
12 3.8 8.3 10.71 10.47 14 149 40 3
11 3.42 7.97 12.29 11.84 15 153 35 3
12 3.47 8.3 10.88 11.41 13 151 34 3
11 3.63 8.45 11.52 11.7 18 147 36 3
11 999 999 999 999 19 999 99 3
11 3.78 8.62 10.41 10.28 18 149 38 3
12 3.28 7.82 11.47 11.62 17 154 49 3
12 3.58 7.97 11.71 9.95 11 148 35 3
12 3.71 8.26 10.38 10.87 14 142 30 3
12 3.49 8.09 12.51 9.49 12 148 38 3
12 3.52 7.59 10.27 10.05 15 149 33 3
11 3.76 7.94 11.03 10.48 14 149 40 2
11 3.84 8.09 11.7 12.78 14 139 32 3
12 3.82 8.87 10.99 13.59 17 145 30 3
11 3.99 9.93 13.07 14.55 20 150 39 3
12 3.78 8.19 11.46 12.53 14 149 38 3
12 3.6 8.26 12.1 13.45 13 149 44 3
11 4 8.97 12.6 13.44 16 133 32 3
11 3.69 8.02 12.26 12.6 18 153 42 2
11 3.51 7.97 11.73 10.95 21 154 38 3
11 3.38 7.97 10.5 9.77 13 142 31 3
12 3.61 7.88 10.35 10.23 18 157 40 3
11 3.72 8.1 10.5 10.34 17 140 29 3
12 3.83 8.68 13.36 11.32 18 144 36 3
11 3.82 8.42 11.68 11.03 15 146 37 3
12 3.62 8.25 10.71 9.5 16 153 38 3
11 3.82 8.54 11.88 12.19 18 146 34 3
11 3.52 8.09 11.06 14.79 15 143 33 2
12 3.62 8.11 11.35 12.15 17 155 43 3
12 3.61 8.57 12.2 11.73 22 146 37 3
11 3.47 7.91 13.42 14.57 22 150 38 3
11 4.08 8.84 13.38 14.44 999 148 37 3
12 3.43 8.38 10.99 9.78 23 157 42 3
11 3.78 8.11 11.51 11.6 23 151 40 3
11 3.69 8.3 11.18 10.6 18 161 45 3
12 3.64 8.41 11.57 11.79 23 147 39 3
11 3.73 8.42 11.25 10.48 23 150 36 3
11 3.6 8.07 10.63 10.78 20 147 36 3
11 3.51 8 11.88 12.71 20 142 34 3
11 3.88 8.14 13.71 15.67 21 142 33 3
11 3.66 8.73 11.07 10.74 999 155 39 3
11 3.57 8.51 11.51 10.4 17 149 38.9 3
11 3.6 8.56 11.5 14.66 21 147 39.5 3
11 3.62 8.8 13.07 9.79 17 155 40.3 3
11 3.36 8.29 10.44 12.44 20 146 36.8 3
12 3.56 8.5 11.01 10.49 20 152 40.4 3
11 3.42 8.8 10.97 11.24 19 154 37.5 3
11 3.56 8.86 10.08 9.08 20 156 48.5 3
11 3.69 7 12.07 9.67 21 142 30.4 3
11 3.45 8.72 10.82 11.74 999 145 30.7 3
11 999 999 999 999 19 145 33 2
11 3.5 8.51 11.96 11.68 21 143 31.4 3
11 3.83 9.22 13.87 11.63 16 160 45 3
11 999 999 999 999 22 150 35.8 3
12 3.54 8.49 10.82 11.69 23 142 35.1 3
11 3.68 8.28 11.16 10.99 16 133 38 3
11 999 999 999 999 17 999 99 3
12 3.65 8.28 11.13 12.24 16 138 36 3
11 3.55 8.56 11.02 12.1 14 147 39 3
11 3.52 9.17 11.8 14.2 19 133 34 3
12 3.72 8.16 10.7 13.8 16 139 37 3
11 3.57 8.28 11.81 14.4 20 137 36 3
11 3.46 8.47 11.14 11.87 15 135 31 3
12 3.7 8.39 11.17 12.11 14 145 37 3
12 3.56 9.08 11.72 12.47 16 143 35 3
11 3.87 8.97 14.58 11.31 23 145 37 3
11 3.82 8.49 12.06 10.12 15 145 38 3
12 3.62 8.47 12.56 10.62 15 146 33 3
12 3.73 8.41 13.11 11.11 19 141 32 3
11 3.74 8.38 12.82 11.41 21 160 40 3
11 3.7 9.09 12.68 11.13 18 150 41 3
12 3.92 8.34 13 11.76 20 141 34 3
11 3.96 9.78 13.72 999 20 158 45.4 2
11 3.68 8.14 11.16 10.24 24 134 32 3
12 3.52 7.87 11.09 9.43 18 154 40 2
12 3.71 8.44 13.12 15.05 21 163 56 3
11 999 999 999 999 14 154 39 3
11 3.54 8.29 10.83 9.56 20 156 42 3
11 3.68 9.06 11.68 8.93 15 167 52 3
11 999 999 999 999 21 143 33 3
12 3.68 8.11 10.8 11.4 21 156 42 3
11 3.84 9.66 13.2 12.15 21 154 43 3
11 3.61 8.38 14.69 10.3 20 150 34 3
11 999 999 999 999 20 152 38 3
12 3.63 8.49 10.93 10.44 18 150 35 3
11 999 999 999 999 18 140 31 3
11 999 999 999 999 21 134 35 3
12 999 999 999 999 18 151 35 3
12 999 999 999 999 15 147 35 3
11 999 999 999 999 23 151 42 3
12 3.81 8.47 11.38 12.7 12 149 39 3
12 3.69 8.08 11.69 13.13 13 149 39 3
11 3.68 8.07 11.26 13.63 15 150 41 3
11 3.52 8.02 10.24 11.43 7 149 40 3
11 3.7 8.48 10.74 10.92 20 141 32 3
11 3.66 8.97 11.66 13.89 20 152 46 3
11 3.52 8.28 11.17 999 25 165 40 3
12 3.73 8.46 10.43 13.92 18 140 33 3
11 3.78 8.51 11.32 17.5 999 155 49 3
12 4 8.11 11.46 13.73 17 140 30 3
11 3.78 9.12 12.48 13.03 17 151 33 3
11 3.62 8.35 12.06 14.12 999 150 38 3
11 3.67 8.08 10.47 14.51 20 142 30 3
12 3.72 8.54 10.81 15.21 18 154 36.5 3
12 3.76 8.21 11.04 12.5 20 145 35 3
11 3.68 8.23 11.34 10.71 999 149 34 3
11 3.78 8.36 11.66 15.61 16 156 37 3
12 3.61 8.12 10.61 13.59 999 144 36 3
11 3.76 8.75 11.33 14.21 11 155 46 3
11 3.67 7.96 11.08 12.32 17 137 31 3
11 3.97 8.64 13.22 14.12 17 156 44 2
11 4.01 9.06 12.56 999 19 150 36 3
11 3.4 8.28 10.81 10.25 21 148 35 3
11 3.44 8.18 10.62 11.71 21 153 35 3
11 3.81 8.86 10.81 11.7 25 155 40 3
11 3.41 8.26 11.12 10.67 25 152 38 3
11 999 999 999 999 25 999 99 3
11 3.76 8.97 11.86 11.02 25 152 45 2
11 3.81 9 11.28 11.22 25 148 39 3
11 3.31 7.86 10.26 12.75 17 148 32 3
12 3.72 8.41 10.75 11.09 25 145 38 3
11 3.55 8.36 11.22 10.28 25 152 34 3
11 3.4 8.49 11.14 14.66 24 149 34 3
12 3.69 8.7 12.96 12.55 25 147 35 3
12 3.41 7.96 10.72 10.82 22 141 32 3
11 4.08 9.23 11.99 11.29 25 152 43 3
11 3.69 8.23 10.42 11.23 25 143 38 3
12 3.56 8.4 10.48 11.99 25 150 36 2
12 3.6 8.36 11.78 10.98 25 152 35 3
12 3.68 8.31 10.98 12.46 21 143 36 3
11 3.91 9.07 12.73 10.57 999 144 42 3
11 3.69 8.78 12.01 10.5 25 150 38 3
12 3.87 8.25 11.21 9.92 25 134 34 3
11 3.57 8.23 11.38 13.36 18 137 29 3
11 3.39 8.35 12.63 11.07 23 149 40 3
12 3.38 7.97 11.2 11.73 20 143 33 3
12 3.36 8.1 11 10.59 25 146 31 3
11 3.53 8.14 10.29 10.11 25 150 36 3
11 3.88 8.72 13.38 11.72 25 147 39 3
12 3.63 8.34 11.52 9.93 25 143 33 3
11 3.97 8.47 10.66 10 25 143 39 3
11 3.84 8.8 11.3 9.8 25 152 42 3
11 3.62 8.54 11.83 11.72 999 142 37 3
12 3.78 8.38 10.38 10.55 16 147 39 3
11 3.5 8.84 13.24 14.31 16 155 48 3
12 3.76 8.28 11.47 10 19 141 33.4 3
12 4.11 8.59 12.21 11.38 13 140 28.9 3
11 3.9 8.84 12.04 13.62 16 147 38.3 3
11 3.8 8.48 11.28 11.5 18 139 28.5 3
11 3.93 9.14 17.33 13.31 22 145 43.1 3
11 3.68 8.25 11.96 9.7 18 147 38.8 3
11 3.61 7.76 11.02 13.43 18 150 37.9 3
11 3.86 9.18 11.91 12.28 17 153 44 3
11 4.28 8.91 11.86 11.22 18 168 51 3
11 3.71 8.81 10.92 12.24 22 162 42 3
11 3.78 8.04 11.76 12.19 16 153 38 3
11 3.82 8.77 11.04 12.52 12 147 34 3
11 999 999 999 999 7 155 38 3
11 4.01 8.64 13.2 10.73 9 141 33 3
12 3.86 8.32 13.61 10.28 23 139 28 3
12 3.68 8.09 13.18 10.21 23 156 43 3
11 3.52 8.78 10.9 9.73 22 154 47 1
11 3.72 8.92 12.26 10.7 24 148 38 3
12 3.68 999 12.08 11.55 8 148 35 3
11 4.11 9.36 12.28 11.63 20 151 36 3
11 3.68 8.71 11.28 10.21 21 142 34 3
11 3.68 8.22 10.87 10.13 17 145 40 3
12 3.74 8.36 11.74 11.11 19 150 36 3
11 3.82 8.1 10.87 9.71 23 141 32 3
11 3.54 8.07 11.47 8.41 21 157 42 2
12 3.68 8.38 11.38 11.1 21 145 35 2
12 3.88 8.47 10.26 9.26 23 148 37 3
12 3.4 8.26 10.96 11.32 12 148 37 3
12 3.71 8.55 13.03 13.89 16 145 37 3
12 3.76 8.31 11.1 11.58 15 146 34 3
11 3.87 9.12 13.38 12.02 25 161 51 3
11 3.44 8.33 12.28 10.84 22 145 38 3
11 3.73 7.81 12.23 11.22 19 138 31 3
12 3.66 8.41 12.22 11.17 19 149 37 3
11 3.54 8.01 11.11 10.03 16 158 38.8 3
11 3.51 7.87 10.52 9.51 17 144 35 3
12 3.56 7.96 11.42 13.21 20 142 37 3
11 3.88 8.5 13.5 11.32 20 149 43 3
11 3.49 8.12 11.66 12.55 13 154 40 3
11 3.68 8.09 10.81 10.36 15 145 32 3
11 3.62 8.19 12 10.5 18 138 32 3
11 3.61 8.39 14.02 12 20 159 43.5 3
11 3.57 8.42 12.32 11.35 21 147 36 3
11 3.72 8.17 12.3 999 17 132 29 3
12 3.68 8.26 11.8 10.47 19 153 31 3
11 3.72 7.91 11.01 10.57 17 137 29 3
12 3.86 8.52 12.72 12.53 999 143 37 3
12 3.87 8.86 14.07 12.3 999 155 37.5 3
11 3.84 8.41 11.28 13.25 21 152 39 3
11 3.66 8.1 10.91 9.96 12 155 37.9 1
11 3.67 7.78 11.16 12.35 18 149 36.2 3
11 3.76 8.71 11.5 11.06 999 151 44 2
12 3.65 8.59 12.2 12.04 21 153 41 3
11 4.46 9.22 13.06 13.51 23 145 44 3
11 3.78 8.91 13.2 14.88 999 146 38 3
11 3.89 8.59 12.2 13.8 21 154 46 3
11 3.78 8.59 11.22 12.74 999 147 43 3
11 3.82 8.12 12.76 13.3 20 151 32 3
11 3.49 8.25 11.75 13 20 147 34 3
11 3.89 8.69 11.23 10.52 12 152 36 3
11 3.83 9.11 11.62 15.98 18 137 33 3
12 3.94 8.42 11.48 16.44 16 144 33 3
11 3.83 8.44 15.76 12.98 19 145 33 3
11 3.72 8.57 11.76 11.59 19 137 34 3
11 4.09 9.17 13.24 15.87 10 150 51.5 3
11 3.6 8.41 10.81 12.76 22 148 31 3
11 3.57 8.34 10.74 12.52 22 144 49 3
11 3.6 8.22 10.89 11.56 11 150 33 3
12 3.71 8.5 11.29 11.01 16 151 40 3
11 3.74 8.25 10.97 12.87 20 154 42 3
12 3.72 8.43 16.89 15.65 21 150 40 3
12 3.78 8.35 13.8 11.94 17 148 38 3
11 3.82 8.17 11.69 13.21 13 148 33 2
12 3.06 9.38 999 14.22 16 152 43 3
12 3.87 8.44 12.04 13.71 25 144 35.8 3
12 3.82 8.17 10.82 13.24 18 148 33 3
12 3.78 8.48 11.32 11.5 19 147 33 3
11 3.82 8.24 11.3 11.33 22 148 34 3
11 3.76 8.3 10.63 10.69 999 151 44 3
11 3.74 8.78 11.11 10.5 22 154 40 3
11 3.61 8.31 11.6 12.19 22 155 36 3
11 3.68 8.38 11.88 11.62 22 142 36 3
11 3.47 7.92 10.5 12.55 21 145 33 3
11 3.78 8.7 12.12 15.07 19 152 42 3
12 3.67 8.2 10.4 12.39 17 142 34 2
11 3.82 9.58 12.32 12.57 19 152 40 3
11 4 8.99 12.75 15.67 20 148 36 3
12 3.82 8.41 11.28 999 18 142 40 2
11 3.78 8.33 10.44 10.85 19 145 31 3
11 3.66 8.23 10.81 12.19 18 145 33 3
11 3.57 7.87 11.7 12.15 21 147 31 3
12 3.69 8.02 11.7 10.66 19 170 57.5 3
12 3.89 8.35 11.68 13.14 22 152 36 3
12 3.56 7.75 11.72 12.06 18 147 37 3
11 3.73 8.46 11.36 11.55 22 144 34 3
11 3.81 8.5 11.64 11.65 16 152 44 3
11 3.49 8.39 12.38 13.4 20 149 36.5 3
12 3.69 8.6 11.65 13.84 22 149 36.5 3
11 3.79 8.47 11.18 11.4 16 145 35.5 3
11 3.7 8.62 11.69 10.93 18 150 36.5 3
11 3.9 8.84 10.62 12.71 21 142 37 3
11 3.65 8.1 11.02 11.53 17 149 36.5 3
12 3.74 8.2 11.72 13.84 20 141 30 3
12 3.64 8.1 10.91 11 22 135 31 3
11 3.71 8.09 11.19 10.97 15 146 40 3
12 3.86 9.78 13.04 14.71 22 159 45 3
11 3.52 8.65 12.28 999 20 152 41 3
11 3.66 8.66 10.84 11.97 18 143 32 3
12 3.88 8.71 11.32 9.38 19 139 28 3
11 3.9 9.03 13.48 11.96 999 141 42 2
11 3.81 8.7 11.18 12.04 16 158 39.6 3
11 3.69 8.19 12.89 18.12 20 999 99 3
12 4.21 8.82 12.1 9.91 15 146 40 3
12 3.68 8.14 10.91 13.3 15 153 40.3 3
11 3.46 7.58 10.43 12.29 21 147 38.2 3
11 3.78 8.37 11.29 12 19 155 39.1 3
11 3.62 8.69 11.44 11.68 20 149 37.5 3
11 3.76 8.12 10.51 999 12 139 31.4 3
12 3.88 8.2 10.9 999 13 147 42.3 3
11 3.68 8.31 11.79 13.29 19 142 33.3 3
11 3.69 8.57 11.84 999 23 143 34.7 3
11 3.84 8.66 12.78 999 20 145 35.7 3
12 3.6 7.84 11.23 11.14 18 147 36.4 3
11 3.78 8.5 11.07 14.52 20 145 36.5 3
11 3.54 8.42 13.28 999 22 151 37.9 3
11 3.73 8.14 11.01 13.37 19 140 35.2 3
11 3.86 8.28 13.79 13.17 23 145 45.1 3
11 3.86 8.07 11.42 999 22 137 32.7 3
11 3.58 7.79 11.18 13.04 19 148 34.5 3
12 3.89 8.26 11.51 12.06 20 147 37 3
12 3.5 8.42 13.38 999 15 156 39.4 3
11 3.64 8.28 11.44 15.8 22 138 29.4 3
12 3.58 8.06 10.68 13.49 11 151 36.1 3
12 3.94 9.6 13.96 15.97 22 156 55.3 3
12 3.68 8.28 12.62 999 25 138 31.8 3
12 3.97 8.35 11.52 14.03 19 144 34.7 3
12 3.84 8.6 11.46 13.05 17 141 33.4 3
11 3.63 8.13 11.82 12.92 21 147 37.8 3
11 3.52 8.13 12.14 18 21 156 48.3 3
12 3.76 8.03 10.69 10.61 21 143 30.8 3
12 3.82 8.14 11.72 12.74 22 144 36.5 3
12 3.76 8.38 11.38 13.6 20 154 38.2 3
11 3.7 8.52 12.41 12.52 19 153 38.6 3
11 3.62 8.54 11.99 12.92 11 154 35.7 3
12 3.7 8.28 10.79 11.95 18 139 33.4 2
12 3.96 8.38 12.17 14.66 21 138 32.3 3
11 3.73 8.44 11.68 12.54 22 143 32.1 3
11 3.46 8.21 11.24 12.83 19 158 49.3 3
12 3.46 8.21 11.24 12.83 18 153 40.6 3
12 3.66 8.06 11.53 10.46 13 145 34.8 3
12 3.68 8.02 11.28 10.34 17 150 36.8 3
11 3.79 8.29 12.44 14.01 18 140 32.9 3
12 3.81 8.23 12.26 12.71 20 156 47 3
11 3.82 9.02 11.8 11.31 21 147 37.2 3
12 3.36 8.71 11.42 11.82 19 140 30.4 3
11 3.8 8.78 11.22 11.66 16 134 29.6 3
12 3.7 8.44 11.09 14.01 18 153 43.5 3
12 3.78 8.79 12.58 13.78 15 155 42.5 3
11 3.52 8.24 11.68 13.3 19 145 41.1 3
11 3.71 8.57 11.56 12.26 21 142 38.1 3
11 3.81 8.73 11.4 12.84 24 151 35.1 3
12 3.48 7.71 11.53 10.11 7 142 32 3
12 3.44 8.08 11.5 8.69 19 142 33 3
11 3.38 8.36 12.8 11.26 999 145 37 3
12 3.96 8.87 12.97 10.9 23 145 36 3
12 3.57 8.57 11.64 10.39 19 145 39 3
11 3.62 8.17 11.38 12.9 18 149 40 3
12 3.51 8.47 12.17 11.06 17 150 42 3
12 3.74 8.42 12.86 11.42 999 149 41 3
12 3.65 7.7 13.2 10.16 17 147 38 3
11 3.43 8.09 10.97 12.28 18 156 38 3
12 3.8 8.57 12.13 15.11 20 168 45 3
12 3.48 8.12 12.3 13.32 16 156 38 3
11 3.58 8.06 11.47 10.66 19 138 36 3
11 3.73 8.21 11.31 12.82 16 145 32 3
11 999 999 999 999 21 999 99 3
11 3.69 8.5 11.1 11.15 18 147 35 3
11 3.53 8.38 11.4 12.71 18 150 36 3
11 3.77 8.11 12.71 999 20 143 32.6 3
11 4.04 8.68 13.91 10.59 20 157 41.6 3
11 3.78 8.65 11.42 11.58 13 155 43 3
12 3.72 8.11 10.04 11.42 18 141 29 3
11 3.66 7.96 15.02 11.39 17 139 31.5 3
12 3.09 8.51 11.76 9.45 21 145 32.4 3
12 4.07 9.69 11.96 11.36 21 136 28.7 3
12 3.7 8.28 11 10.13 16 151 37.9 3
12 3.78 8.86 12.74 10.59 18 152 34 3
12 3.7 9.19 12.14 9.42 21 145 37.8 3
12 3.54 8.07 12.07 12.67 17 144 30.4 3
11 3.86 8.97 12.88 12.64 24 157 37.7 3
12 3.91 9.14 12.38 11.83 16 157 39.8 3
11 3.6 8.36 10.68 12.28 21 145 32.5 3
11 3.68 8.4 11.68 11.03 20 144 41 3
11 3.81 8.36 10.98 10.5 14 150 35 3
11 4.06 9.04 13.12 11.1 23 153 39 3
11 3.71 8.07 9.07 9.96 18 152 35 3
12 3.82 8.94 12.41 14.19 999 148 42.6 3
12 3.65 8.02 11.03 9.09 14 144 33 1
12 3.59 8.28 11.08 10.9 16 147 36.4 3
12 4.02 8.41 10.49 10.52 13 153 36 2
12 3.79 7.96 10.87 8.74 14 154 37 2
11 3.79 8.33 11.57 10.44 17 146 32.7 3
12 3.81 8.26 11.04 11.7 16 143 39 3
12 3.78 8.68 11.64 11.87 13 145 30.6 3
12 3.66 8.28 11.03 10.93 13 143 33 3
11 4.04 8.86 11.36 10.58 24 142 34.5 3
11 3.48 8.32 11.73 11.69 13 155 40 3
12 3.76 9.18 14.09 999 20 153 54.5 3
11 3.79 8.34 11.71 12.53 18 155 42 3
11 3.92 8.92 11.82 10.21 16 145 37.4 3
11 3.79 9.42 12.26 14.14 23 162 43 3
11 3.74 8.28 10.62 10.21 12 145 33.2 3
12 3.84 9.66 13.31 11.16 22 153 45.6 3
12 3.73 8.5 11.35 12.31 16 143 38 2
11 3.41 8.87 11.5 9.74 22 152 45 3
11 3.74 8.73 12.36 12.81 20 156 39 3
12 3.99 9.57 12.3 9.7 21 152 36 3
11 3.8 8.39 11.06 10.7 16 155 48 1
11 3.51 8.29 11.62 10.89 14 145 39 2
12 3.6 8.41 12.12 12.18 17 148 41 3
11 3.68 8.52 13.57 13.51 24 151 39 3
11 999 999 999 999 21 145 40 3
11 3.75 8.62 11.68 11.96 20 145 39 3
12 3.78 8.98 12.26 11.2 999 151 43 3
12 3.84 9 13.22 18.59 999 151 42 3
11 3.46 8.11 10.97 12.84 19 139 31.1 3
11 3.66 8.34 11.42 11.34 15 141 33.2 3
11 3.66 8.94 12.01 12.21 19 150 54.3 3
11 3.7 7.97 12.19 11.28 18 140 31 3
11 3.76 7.94 11.5 11.4 19 140 31.5 3
12 3.57 8.3 11.59 14.17 17 152 43.9 3
11 3.56 8.14 11.57 12.42 16 155 46.1 3
12 3.64 7.91 11.43 13.54 16 142 39.1 3
11 3.62 8.32 11 11.11 17 153 42.6 3
11 3.52 8.18 11.4 999 24 144 31.4 3
11 3.68 8.82 13.31 13.99 19 999 99 3
12 3.72 8.72 11.48 11.27 23 144 34.5 3
11 3.68 8.51 11.78 12.23 21 142 31 3
11 3.86 8.88 12.74 12.77 22 144 31 3
11 3.58 8.48 11.22 11.47 21 154 45 2
11 3.74 9.08 11.82 10.37 15 145 34.5 3
12 3.66 8.57 10.66 10.04 14 153 38.5 3
11 3.57 8.19 10.84 12.04 18 147 40.5 3
12 3.88 8.97 11.88 10.95 17 150 38 2
11 3.87 8.63 10.71 12.7 17 143 38 3
11 3.83 8.9 15.81 17.49 22 153 42.5 3
12 3.56 8.08 10.07 10.35 21 141 39 3
12 3.63 8.51 11.83 12.58 17 146 37 3
11 3.51 7.7 10.42 10.69 17 147 38 3
11 3.73 8.62 11.18 9.84 16 148 38 3
11 4 9.3 13.06 13.09 13 141 33.5 3
12 3.79 7.76 11.1 10.5 16 131 31.5 3
11 3.48 8.02 11.06 10.66 18 143 36.5 3
11 3.84 8.72 11.17 11.32 19 155 43.5 3
11 3.46 8.7 12.46 11.02 25 155 43.5 3
12 3.5 7.84 11.22 10.32 11 147 38.5 3
12 3.64 8.61 13.4 15.25 20 141 31.5 3
11 3.84 8.61 11.51 13.27 14 135 21 3
12 3.5 7.94 10.37 10.52 15 143 36 3
11 3.78 8.04 12.33 10.65 19 143 32 3
12 3.57 7.87 13.5 10.8 14 140 32 3
11 3.67 8.29 11.48 15.78 24 138 31.5 3
12 3.6 8.74 13.7 11.38 17 158 51 3
12 3.65 8.28 11.01 10.3 16 151 38 3
12 3.72 8.68 11.14 999 18 140 31.5 3
12 3.69 8.56 16.42 13.85 23 153 49 3
11 3.58 8.2 11.33 14.02 18 149 44 3
11 3.57 8.51 11.36 16.2 16 146 40 3
11 3.82 8.41 11.44 10.65 16 147 36 3
11 3.56 7.84 12.3 11.75 16 139 31 2
12 3.74 8.56 10.28 10.42 15 145 38 3
11 3.76 8.91 12.41 11.17 16 151 46 3
12 3.6 8.18 11.38 10.6 19 146 39 3
12 3.82 8.87 11.3 12.75 21 152 34 3
12 3.81 8.11 11.38 10.03 24 140 36.5 3
11 3.58 8.41 12.86 12.64 17 143 33 3
12 3.66 8.48 11.8 11.2 20 151 46 3
11 3.76 8.78 11.17 11.99 21 153 41 3
12 3.73 7.9 12.52 10.57 20 140 35 3
11 3.88 9.13 11.34 11.39 16 132 28 3
11 3.56 8.12 10.72 11.2 7 165 45 3
11 3.69 8.17 11.51 11.6 10 142 37 3
12 3.93 8.88 13.66 11.8 12 159 42 3
11 3.55 9.87 14.44 13.8 17 143 34 3
11 3.78 8.48 11.66 11.9 9 146 34 3
11 3.84 9.16 10.04 12.4 17 144 34 3
11 3.69 8.18 10.74 9.18 24 154 42 3
12 3.78 8.47 12.44 11.79 24 165 52.5 3
11 3.84 8.38 10.74 12.35 12 153 39 3
12 3.66 7.79 999 12.71 16 152 38 3
12 999 999 999 999 19 147 51 3
12 3.78 8.34 10.42 11.6 15 151 40 3
11 3.8 8.56 12.84 12.3 21 155 39 3
11 3.82 8.5 11.46 999 20 154 42 2
11 3.4 8.26 12.08 11.78 19 164 58 3
11 3.66 7.99 999 9.89 15 158 47 3
11 999 999 999 999 16 148 44 2
11 3.57 8.1 12.38 12.02 22 144 32 3
12 3.64 8.16 11.18 10.78 18 144 35 3
12 3.86 8.66 11.62 11.34 999 148 40 3
11 3.46 7.82 11.03 14.05 20 143 32 3
11 3.38 7.84 10.9 11.99 16 149 33 3
11 3.72 8.63 11.44 10.93 999 151 40 3
11 3.68 8.25 11.84 10.7 24 171 51 3
11 3.6 8.21 10.81 10.84 21 158 43 3
12 3.61 7.96 11 11.34 999 142 40 3
11 3.46 8.09 11.4 12.43 14 156 39 3
11 3.59 7.93 11.58 13.04 18 143 38 3
11 3.76 8.78 13.35 10.9 19 145 35 3
11 3.78 8.56 12.64 12.39 19 142 29 3
11 3.62 7.86 11.57 10.83 23 146 34 3
12 3.58 8 11.1 10 22 150 35 3
11 3.7 8.72 10.91 9.98 19 147 38 3
12 3.18 9.11 12.26 13.01 17 151 38 3
11 3.44 8.32 11.51 999 25 149 36 3
11 3.79 8.6 11.09 10.09 25 136 30 3
11 3.51 8.47 12.76 10.58 25 138 31 3
11 3.78 8.51 10.88 999 25 156 42 3
11 3.72 8.61 11.46 12.84 25 144 37 3
11 4 8.94 11.47 11.3 25 151 38 3
11 4 8.91 11.76 11.68 25 149 41 3
12 3.52 8.68 11.6 9.52 25 140 30 3
11 3.56 8.11 10.47 999 25 144 34 3
11 3.57 8.25 10.4 8.96 25 151 33 3
11 3.68 8.46 11.99 9.52 25 137 35 3
12 3.62 8.57 10.76 11.55 999 156 45 3
12 3.8 8.38 11.2 10.58 21 139 30.5 3
11 3.58 8.57 11.15 11.23 14 140 29.5 3
11 3.73 8.07 10.18 11.73 21 136 32.5 3
11 3.88 8.5 10.7 9.69 999 144 36 3
11 3.84 8.87 10.91 12.05 20 152 36.6 3
11 3.8 8.91 11.7 12.23 16 149 38.5 3
12 3.42 8.11 10.26 10.97 17 149 42.2 3
12 3.58 8.68 10.63 10.76 14 147 39 3
12 3.88 8.68 11.13 10.94 17 154 36 3
11 3.76 8.86 12.87 14.38 16 160 44.6 3
11 3.59 8.35 11.6 15.06 21 143 35 3
11 3.74 8.28 11.17 12.66 17 141 35.2 3
11 3.63 8.74 12.53 14.83 16 150 36.6 3
11 3.39 8.13 11.11 14.03 18 147 36.1 3
12 3.66 9.28 12.41 13.91 22 154 41.8 3
11 3.68 8.57 13.16 12.26 999 155 41.8 3
11 3.68 8.42 13.35 11.47 16 143 33.6 3
11 3.76 8.68 11.78 11.3 23 152 40 3
11 999 999 999 999 14 162 48 3
12 3.9 8.83 11.09 11.18 13 150 42 3
11 3.54 8.08 10.09 9.44 15 143 35 3
11 3.98 9.14 13.7 15.3 11 145 36 3
11 3.81 8.42 10.88 11.74 20 151 38 3
11 999 999 999 999 17 148 40 3
11 3.87 8.94 11.36 12.06 14 143 32 3
12 3.78 8.4 10.92 10.26 13 149 38 3
11 3.38 8.21 12.38 10.88 19 152 45 3
12 3.68 8.47 11.78 11.62 16 142 32 3
11 3.73 8.93 12.16 15.42 21 138 32 3
11 999 999 999 999 19 147 34 3
12 3.84 8.81 11.41 11.91 13 139 37 3
11 3.74 8.32 11.23 999 25 137 33 3
11 3.32 8.28 12.43 11.2 20 160 47 1
11 3.68 7.92 10.97 9.3 17 143 38 3
11 3.47 8.82 12.3 11.74 17 149 36 3
12 3.69 7.94 11.06 9.4 17 143 31 3
11 3.52 8.83 11.62 13.11 19 145 38 3
11 3.97 8.78 11.39 11.65 20 141 32 3
12 3.82 9.24 12.23 12.87 21 145 41 3
12 3.46 8.19 11.38 999 17 150 37 3
11 4.06 9.11 12.2 12.07 17 140 34 3
12 3.38 8.3 10.36 12.24 16 138 35 2
11 3.49 8.44 11.1 9.77 21 150 34 3
11 3.3 8.29 11.72 12.23 12 160 45 3
11 3.48 9.02 11.21 10.57 19 145 33 3
11 3.62 8.86 12.08 12.47 22 148 37 3
11 3.74 8.41 11.23 13.01 20 154 44 3
11 3.79 8.34 10.88 12.6 7 150 40 3
11 3.7 8.44 11.06 10.83 18 158 38 3
11 3.8 8.09 10.6 8.99 16 150 32 3
11 3.76 7.89 10.58 13.55 18 138 37 3
11 3.63 8.42 11 10.91 20 153 40 3
11 3.76 8.68 10.87 13.26 15 153 42 3
12 3.51 8.08 10.77 9.85 9 149 34 3
12 3.68 8.44 10.47 10.37 21 143 32.6 3
11 3.63 9.16 11.19 11.34 19 161 47.6 3
11 3.68 8.16 10.08 9.91 23 148 36.9 3
11 3.81 8.39 10.01 8.98 18 146 39.4 2
12 3.84 9.24 11.87 10.01 18 152 42.7 3
12 3.91 9.16 12.86 11.36 25 152 42.9 3
11 3.66 8.68 11.41 9.68 21 146 34.6 3
11 3.75 8.29 11.02 10.59 22 157 36.4 2
12 3.86 8.54 11.82 11.06 21 147 36.8 3
11 3.6 8.28 11.83 13.22 999 999 99 3
11 3.61 8.73 11.66 10.53 999 149 38.5 3
11 3.86 9.07 14.98 12.55 999 161 43.9 3
11 3.8 9.01 12.03 10.1 999 153 42.7 3
12 3.61 8.24 11.03 8.51 999 144 38.8 3
11 3.41 8.83 12.06 11.93 999 159 44.9 3
12 3.52 8.18 11.28 11.52 999 139 35.8 3
11 3.68 8.5 12.33 14.03 999 144 36.7 3
12 3.38 8.18 11.11 9.44 999 154 46.1 3
11 3.53 8.06 10.32 10.3 999 999 99 3
12 3.38 9.22 12.25 11.19 999 145 45 3
12 3.48 8.4 10.14 8.84 999 151 34.4 3
11 3.59 8.26 12.5 13.72 999 141 34.7 3
12 3.74 8.38 11.17 9.72 999 147 38 3
11 3.61 8.4 10.97 10.57 999 999 99 3
11 3.56 8.54 13.31 12.91 999 166 47.3 3
11 3.89 8.69 10.76 10.34 999 149 53.3 3
12 3.64 8.24 11.42 11.64 999 999 99 3
12 3.18 9.02 11.38 9.49 999 152 42.8 3
12 4 8.38 11.06 13.39 17 140 28 3
12 3.78 7.94 10.98 11.35 14 147 31 3
11 3.87 8.83 12.24 14.65 19 154 40 3
11 3.91 8.18 10.39 12.28 21 148 35 3
11 3.9 8.32 10.51 12.4 17 147 36 3
11 3.85 8.81 12.25 13.44 17 139 33 3
11 3.9 8.11 11.64 12.89 13 145 32 3
12 3.58 8.17 11.66 10.7 20 149 38 3
12 3.86 8.73 13.12 999 999 999 99 3
12 999 999 999 999 23 152 47 3
11 3.82 8.91 11.57 12.77 23 141 35 3
12 4.06 9.23 11.62 11.66 16 143 32 3
11 3.66 8.1 10.82 9.94 14 145 31 3
11 4.09 8.14 13.24 999 21 136 29 3
11 3.82 8.21 12.81 15.14 22 141 31 3
12 3.97 8.78 13.64 13.97 12 146 41 3
11 3.66 8.19 12.39 13.89 21 148 37 3
12 3.8 8.03 12.21 17.63 19 139 30 3
11 3.72 8.1 10.94 9.27 17 159 47 3
11 3.52 8.01 10.72 11.64 7 140 32.5 3
12 3.78 8.8 11.41 12.4 23 145 32 3
12 3.78 8.83 11.29 11.19 21 146 33.1 2
11 3.59 8.02 10.17 8.96 18 148 38.5 3
11 3.66 8.26 10.64 11.49 19 148 33.4 2
11 3.74 8.22 9.97 9.13 20 142 37 3
11 3.86 8.39 10.82 10.66 19 150 31.9 3
11 3.04 8.67 10.44 11.31 16 156 41.9 3
12 3.63 8.31 11.27 11.26 999 133 28 3
11 3.59 8.18 11.56 14.38 17 154 40 3
12 3.57 8.22 9.97 12.35 18 143 38 3
11 3.71 8.33 11.06 13.25 15 147 38.5 3
11 3.42 8.14 10.17 9.49 14 144 36 3
12 3.68 8.24 11.16 10.97 19 146 39 3
11 3.2 8.41 11.22 9.96 17 152 39 3
11 3.54 8.35 14.86 10.85 21 153 42 3
12 3.41 7.98 10.02 11.62 20 154 39 3
11 3.49 8.48 13.42 10.78 23 148 36 3
12 3.64 8.41 11.09 10.4 20 148 34 3
11 3.46 9.12 12.64 9.95 17 158 46 3
11 3.92 9.09 13.4 11.97 23 150 47 2
11 3.82 8.6 10.59 10.37 16 157 44 3
11 3.99 8.72 11.34 12.99 23 144 30 3
12 3.93 8.89 11.44 12.3 23 150 32 3
11 3.81 8.54 11.19 10.1 20 149 37 3
12 3.78 8.66 12.59 999 18 151 38 3
11 3.83 8.86 12.47 15.73 20 150 37 3
11 3.94 9.19 12.23 15.06 21 146 39 3
11 3.96 8.68 12.3 13.67 23 133 27 3
11 3.87 8.62 11.91 12.65 23 144 33 3
12 3.8 7.99 10.71 13.15 999 140 30 3
11 3.91 8.8 12.62 14.46 24 140 34 3
12 3.97 8.4 13.84 17.56 16 134 28 3
11 4.02 9.06 13.55 16.17 17 146 48 3
11 3.68 8.47 11.11 12.05 21 162 50 3
12 3.82 8.74 11.64 10.55 11 142 33 3
12 3.76 8.22 10.66 10.89 19 142 33 3
11 3.78 8.1 10.71 12.61 16 154 42 3
11 3.56 7.74 10.41 10.03 16 144 38 2
12 4.01 9.29 14.04 13.21 21 156 50 3
12 3.68 8.66 12.4 11.33 999 148 40 3
11 4.03 9.5 13.32 11.1 999 158 45 3
11 3.66 8.96 12.28 11.07 999 156 41 3
12 3.56 8.8 11.23 10.49 13 168 57 3
11 3.86 9.47 13 11 19 145 33 3
11 3.62 8.46 11.5 11 16 146 32 3
11 4.06 8.56 11.22 11.5 20 146 46 3
11 3.61 9.13 12.41 11 19 148 36 3
11 4.06 9.11 11.74 10.6 16 156 51 3
11 3.7 8.23 13.28 999 17 140 31 3
11 3.86 8.25 11.49 9.87 7 142 34 3
11 3.98 8.59 11.99 9.56 11 143 43 3
12 3.63 8.34 10.87 9.88 15 154 38 3
11 3.79 8.84 12.6 11.2 20 153 45 3
11 3.97 8.89 11.6 11.7 21 145 37 3
11 3.41 8.47 11.1 9.75 999 155 38 3
11 3.61 8.7 11.3 12.2 19 159 42 3
11 999 999 999 999 20 152 41 3
11 3.57 8.01 10.8 10.8 11 144 39 3
12 999 999 999 999 21 145 36 3
11 3.88 8.97 14.23 11.68 22 151 37 3
11 3.68 8.8 10.54 11.01 18 149 35 3
11 3.7 8.28 10.9 12.05 17 145 36 2
11 3.78 9.22 11.3 12.37 9 143 35 2
11 3.66 8.44 11.2 11.02 18 152 42 2
11 3.52 8.7 11.06 11.32 20 142 33 3
11 3.7 8.41 10.78 10.88 14 149 34 2
11 3.74 8.66 10.63 14.84 19 157 40 2
11 3.73 8.87 11.14 12.38 18 152 37 3
11 3.41 8.88 11.33 13.1 999 155 48 3
11 3.49 8.84 14.26 10.62 999 150 40 3
11 3.42 9.68 12.1 11.12 24 138 32 3
12 3.79 8.58 12.07 12.38 24 143 33 3
11 3.66 8.68 12.14 12.82 19 148 39.7 3
12 3.85 8.42 9.99 999 22 143 34 3
12 3.89 8.72 10.23 13.6 24 137 30.5 3
11 3.78 7.99 9.49 12.58 20 139 28.5 3
11 3.95 8.88 11.02 12.49 23 140 33.1 3
11 4.22 8.56 11.54 10.19 20 140 43.4 3
11 3.59 8.31 11.07 11.41 20 147 35.2 3
11 3.83 8.69 11.81 10.64 23 150 40 2
12 3.66 8.44 11.56 13.56 20 142 33.7 3
11 4.11 8.66 12.47 11.56 25 144 35.6 3
11 3.83 8.38 11.62 12.77 23 144 36.2 3
12 3.79 8.57 11.72 10.88 24 143 37 3
12 3.51 7.75 11.59 11.73 999 144 37.2 3
12 3.99 8.51 11.35 14.51 999 139 32.2 3
12 3.61 8.61 11.58 11.13 21 148 40 3
11 3.94 8.4 10.91 12.13 999 142 31.3 3
11 3.71 8.01 11.49 12.46 19 138 29 3
12 3.79 8.5 12.11 11.96 13 152 40 3
11 3.59 8.28 11.28 11.19 999 150 40 3
11 3.68 8.4 12.17 12.99 22 161 48 3
11 3.78 8.47 11.49 13.13 22 142 31 3
11 999 999 999 999 23 152 36 3
11 3.56 8.21 11.25 10.93 21 151 34 3
11 3.91 9.08 11.63 12.48 21 150 38 3
11 3.68 8.4 12.17 12.99 18 146 31 3
11 3.59 7.99 12.88 14.2 14 136 31 3
12 3.94 8.92 16.78 999 23 152 40 3
11 3.56 8.07 12.78 15.32 999 142 31 3
12 3.7 8.14 11.38 12.56 18 147 34 3
11 3.9 8.4 11.62 14.19 14 149 40 3
11 3.79 8.01 11.52 13.2 14 147 35 3
12 3.68 8.09 11.78 11.59 16 146 35 3
12 3.66 9.38 10.75 10.33 18 152 42 3
11 3.99 8.87 13.4 13.2 16 142 36 3
11 3.94 9.89 12.81 9.68 15 151 39 3
11 3.48 8.04 12.13 10.74 16 148 34 3
12 3.4 8.75 13.08 12.61 24 147 34 3
12 3.53 8.62 10.09 11.77 23 143 32 3
11 3.49 8.61 11.8 11.07 21 147 34 3
11 3.51 8.7 12.24 13.12 22 147 33 3
11 3.29 7.92 11.24 12.07 22 137 29 3
12 3.25 8.14 10.98 10.67 18 138 29 3
11 3.68 8.02 12.41 16.25 23 152 39 3
11 3.2 7.97 10.17 9.59 24 132 26 3
12 3.22 7.91 11.3 10.61 17 149 32 3
11 3.19 7.98 11.28 10.97 25 152 37 3
12 3.22 8.12 10.99 10.57 23 147 35 3
11 3.18 8 11.09 12.32 25 142 37 2
11 3.25 8.32 11.72 10.58 23 152 36 3
11 3.23 8.34 12.28 13.11 19 140 27 3
12 3.49 8.26 12.14 11.77 23 138 31 3
11 3.54 7.97 11.04 12.6 12 140 38 3
12 4.18 9.63 13.3 13.2 25 157 54 3
12 3.73 8.68 11.1 9.83 10 147 36 3
12 3.68 7.73 12.54 12.13 13 143 33 2
12 3.63 7.96 10.81 13.63 15 142 35 3
12 3.96 8.29 14.76 12.62 18 151 40 3
11 3.74 8.25 10.36 11.07 8 145 40 3
11 3.46 8.07 12.47 12.01 12 149 38 3
11 3.44 8.3 13.58 17.03 17 148 35 3
11 3.53 7.86 10.2 12.09 16 143 31 2
11 3.64 8.41 11.14 11.79 16 148 36.5 3
11 3.68 7.86 11.66 14.13 23 146 34 3
11 3.74 8.64 10.76 12.17 20 159 43.7 3
11 4.02 9.42 12.33 999 16 160 37 3
11 3.47 8.72 11.91 11.74 17 159 41 3
12 3.57 9.78 12.11 11.07 14 151 37 3
12 3.68 8.74 12.94 13.56 23 152 43 3
11 3.38 8.39 11.7 13.18 23 143 32 3
12 3.64 8.46 11.22 10.9 8 147 33.6 3
11 4.22 8.68 11.17 13.73 16 160 50.3 3
11 3.51 8.26 11.59 10.21 12 158 43.2 3
12 3.88 9.01 12.9 10.94 23 157 48 3
12 3.79 8.43 10.84 10.4 25 148 34 3
12 3.73 8.18 10.48 11.6 25 146 38 3
12 3.79 8.36 12.21 18.36 16 146 40 3
11 999 999 999 999 18 144 35 3
11 3.78 8.06 10.9 13.27 16 145 44 3
12 3.68 8.19 10.91 10.61 15 149 38 3
12 3.68 8.16 11.47 11.51 17 146 40 3
11 3.68 7.94 11.47 10.3 17 138 30 3
11 3.44 8.22 11.49 9.31 17 170 51.5 3
11 3.76 7.73 11.19 13.01 20 141 34 3
12 3.51 7.65 11.09 10.32 18 145 34 3
12 4.1 8.84 11.94 9.69 15 149 41 3
11 3.63 8.63 13.14 12.83 20 157 40 3
11 3.68 7.98 12.12 13.34 20 148 33 3
12 3.52 7.86 12.2 13.03 17 152 39 3
11 3.57 7.99 11.14 12.25 17 140 30 3
11 3.59 7.72 11.11 10.72 10 140 40 3
11 999 999 999 999 21 150 43 3
11 3.8 9.01 11.89 12.83 15 150 42.5 3
11 3.73 8.69 11.49 13.71 16 165 45 3
12 4.01 9.1 14.11 14.46 19 144 32 3
11 3.84 8.63 11.48 12.19 21 150 42 3
12 3.74 8.57 11.49 12.01 23 144 33 3
11 3.57 8.12 12.07 13.89 21 157 42 3
12 3.4 8.33 11.34 11.96 14 146 42 3
11 3.76 7.91 11.04 11.68 999 144 40 3
11 3.54 8.13 12.21 10.45 13 154 38 3
11 3.62 8.31 11.73 10.87 20 152 40 3
12 3.71 8.47 11.13 9.65 15 150 33 2
12 3.39 7.92 10.91 9.11 12 151 47 3
12 3.9 7.91 11.97 12.55 11 148 37 3
11 999 999 999 999 11 999 99 3
11 3.42 8.34 11.06 10.68 13 145 31 3
11 3.52 8.41 11.88 12.15 19 142 34 3
11 3.66 8.17 13.05 10.75 999 133 27 3
12 3.79 8.04 10.51 10.95 18 139 30 3
11 3.42 8.48 10.97 10.22 14 148 42 3
11 4.02 9.38 12.41 10.34 17 153 36 3
11 3.8 8.6 11.41 12.58 17 150 37 3
12 4.06 9.14 13.22 11.08 20 147 39 3
11 3.82 8.89 10.98 10.11 23 159 42 2
11 3.97 8.43 11.16 12.59 22 144 35 3
11 3.98 8.82 11.59 8.91 22 160 41 2
11 3.9 8.63 11.81 11.3 22 141 32 3
11 3.82 8.92 11.92 13.32 23 151 35 3
11 3.79 8.54 11.81 12.39 22 148 37 2
11 3.8 8.38 12.08 11.09 22 149 41 3
11 3.81 9.08 12.57 13.2 20 160 45 3
11 3.82 8.73 13.1 999 21 156 40 3
11 3.83 8.15 10.82 9.6 22 140 34 3
11 3.82 8.78 11.06 12.34 22 153 37 3
12 3.57 8.28 10.41 10.44 20 143 33 3
11 3.61 8.58 11.12 11.4 23 152 37 3
11 3.75 8.68 11.6 11.55 22 147 35 3
12 4.03 8.69 11.38 8.92 21 148 33 3
12 3.83 8.53 11.52 11.12 23 143 33 3
11 3.82 8.41 12.08 9.51 16 157 53 3
12 3.85 8.17 11.38 10.6 16 145 35 3
11 3.58 8.62 11.96 13.28 13 150 40 3
11 3.6 8.06 12.81 14.14 25 140 31 3
12 3.71 8.54 13 13.81 23 142 34 3
11 3.76 8.66 12.1 13.73 999 150 39 2
11 3.68 8.4 11.7 14.21 999 149 40 3
11 3.81 8.48 11.54 12.85 25 149 39 3
12 4 8.54 10.93 11.51 16 142 35 3
12 3.74 8.55 10.97 12.51 23 152 37 3
12 3.63 8.64 12.26 13.92 20 147 34 3
11 3.82 8.78 12.64 12.9 25 149 35 3
12 3.47 8.38 10.78 12.03 18 150 39 3
11 3.62 8.47 11.56 12.51 23 153 34 3
11 3.88 8.58 11.26 12.21 19 143 35 3
12 3.76 9.02 12.47 12.33 21 149 39 3
11 3.58 8.58 11.29 11.15 19 148 35 3
12 3.76 8.8 13.22 10.78 18 143 35 3
11 3.68 9.09 13.5 11.9 15 156 44 3
11 999 999 999 999 20 144 36 3
11 3.87 9.14 12.07 10.87 17 141 32 3
12 3.48 8.26 13.78 10.61 999 153 42.5 3
12 3.67 8.49 11.98 12.02 25 147 34 3
12 3.67 8.18 12.22 9.42 20 155 39 3
12 3.6 8.57 12.81 13.46 17 160 44 3
11 3.68 8.68 12.04 11.92 22 148 39 3
11 3.91 9.11 12.19 11.69 17 142 35 3
12 3.52 8.38 12.97 12.19 12 155 43 3
11 3.62 8.59 12 11.85 23 153 41 3
11 3.57 8.34 10.38 10.31 17 156 46 3
12 3.54 7.98 13.28 11.17 20 145 37 3
11 3.52 7.94 10.97 12.23 9 147 38 3
12 3.97 9.04 13.07 12.57 22 147 31.7 3
11 3.66 8.21 11.54 9.7 18 150 35.5 3
11 3.8 8.18 11.3 11.69 22 145 36 3
12 3.92 8.51 12.11 12.35 12 152 35 3
12 4.08 9.66 12.86 11.15 16 154 50 3
11 3.53 8.1 10.84 14.16 22 150 30 3
12 3.77 8.5 10.98 13.93 21 155 44 3
11 3.81 8.21 11.42 11.92 15 155 37 3
12 3.81 8.81 10.96 11.72 999 149 37 3
12 3.76 8.54 11.54 11.42 20 145 35 3
11 3.68 8.32 10.9 10.31 999 144 36 3
11 3.68 8.1 10.59 11.55 16 138 33 3
11 4.07 9.3 13.63 13.3 20 149 40 3
12 3.88 8.42 10.46 9.9 11 146 50 3
11 999 999 999 999 7 155 37 3
11 999 999 999 999 15 146 33 3
12 3.94 8.77 10.97 999 20 142 33 3
11 3.76 8.42 11.04 11.75 999 145 33 3
11 3.63 8.68 10.78 11.1 999 160 45 3
11 3.38 7.97 10.41 10.55 19 176 64.5 3
12 3.53 8.71 13.03 11.12 9 147 34.5 3
11 3.52 8.46 10.87 9.71 21 133 31.8 2
11 3.54 8.68 11.12 10.32 13 149 39.2 3
11 3.82 8.93 12.11 11 15 142 37 3
11 999 999 999 999 17 999 99 3
11 3.66 8.26 12.33 10.19 17 140 36 3
11 3.58 8.08 11.71 8.21 14 157 48 3
11 3.56 8.6 11 9.44 999 154 44 3
11 3.7 8.4 11.46 13.03 16 150 42 3
12 3.8 8.19 10.51 11.49 13 165 56.8 3
12 3.7 8.06 10.97 9.66 12 147 34.8 3
11 3.51 8.28 11.66 9.18 12 150 37.8 3
11 3.48 8.02 11.06 10.56 11 145 32 3
11 3.68 8.88 10.91 10.38 21 158 46 3
11 3.78 8.71 12.31 12.03 19 153 48 3
12 999 999 999 999 18 146 44 3
12 3.54 9.16 11.21 10.19 14 165 50.5 3
12 3.69 9.3 13.18 11.05 8 142 32 3
12 3.82 8.28 12.12 9.97 15 153 49 3
12 3.48 8.19 11.09 9.75 15 147 44 3
12 3.5 8.31 11.32 10.18 12 162 56 3
11 999 999 999 999 22 150 38 3
11 3.82 8.53 11.83 15 13 142 30.5 3
11 3.91 9.01 14.52 14.53 20 160 49 3
12 999 999 999 999 20 155 42 3
11 3.41 8.25 11.58 10.78 19 155 49 3
11 3.78 8.61 11.56 10.47 17 140 36 3
11 3.79 8.6 12.38 11.29 13 152 37 3
11 3.76 8.6 12.38 11.49 11 145 37 3
11 3.71 8.38 11.79 10.65 15 148 36 3
11 3.53 8.33 11.43 10.17 13 152 38 3
11 999 999 999 999 15 141 32 3
11 3.89 8.5 10.94 9.5 11 147 37.5 3
12 3.38 8.78 12.22 10.22 11 154 41.4 3
12 3.52 9.34 13.53 12.93 19 150 37 3
11 3.8 9.87 13.51 15.61 16 148 39 3
11 3.5 8.5 12.51 10.44 21 143 36 3
12 3.82 9.36 12.07 9.81 20 145 34 3
11 3.48 8.5 11.78 9.71 14 155 35 3
11 3.61 8.23 12.18 10.16 13 143 37.9 3
11 4.07 9.31 16.51 14.1 20 150 57 3
12 3.52 7.97 13.5 999 17 154 44 2
12 3.57 8.33 999 14 13 142 35 3
11 3.68 8.62 12.24 15 13 144 32.5 3
11 3.99 8.11 10.7 10.51 18 147 41 3
11 3.54 7.97 10.97 12.06 10 152 36 3
11 3.65 8.22 12.41 11.97 17 154 35 3
11 3.61 8.85 11.67 13.02 19 154 44 3
11 3.56 8.57 12.69 12.47 18 152 39 3
11 3.91 8.63 11.52 10.41 12 145 28 3
12 3.68 8.26 11.84 11.49 13 146 36.4 3
11 3.76 8.2 11.18 11 17 137 29.5 3
11 3.73 8.32 10.52 13.59 22 137 32 3
11 3.59 7.78 10.16 11.4 13 143 33.5 3
11 3.81 8.82 12.17 9.45 12 155 47 3
11 3.57 8.22 11.26 11.36 17 158 41.7 3
12 3.76 9.22 14.22 12.82 17 158 41 3
11 3.75 9.21 12.58 9.57 15 153 50 3
11 3.76 8.34 11.21 9.79 15 150 46 3
12 3.75 9.21 11.87 10.18 11 162 57 3
11 3.79 9.21 13.51 11.89 15 151 46 3
12 3.66 9.17 11.64 10.54 12 157 43 3
11 3.78 8.52 10.86 11.4 19 140 26 3
12 3.68 8.78 11.43 9.28 15 152 35 3
11 3.72 8.1 12.1 10.11 999 148 35 3
11 3.94 8.4 12.38 13.47 999 138 28 3
11 3.96 8.64 11.39 12.44 999 138 28 3
11 3.65 8.11 11.55 12.99 17 150 42 3
11 3.64 8.13 10.14 8.4 18 149 35 3
11 3.48 7.58 10.47 9.2 16 144 36 3
11 3.68 8.62 12.32 11.1 18 146 31 3
11 3.73 9.47 12.59 11.54 23 138 30 3
11 3.91 9.19 13.59 10.94 18 160 45 3
11 3.64 8.98 12.88 11.84 13 145 30 3
11 3.39 8.08 11.8 9.43 13 152 40 3
11 3.7 8.94 13.29 12.82 15 146 35 3
12 3.86 8.34 11.28 12.16 14 148 38 3
12 3.56 8.13 10.63 9.49 18 152 43 3
11 3.37 8.47 11.5 10.02 16 156 45 3
11 3.57 7.69 11.79 10.95 22 151 36.5 3
11 3.55 8.14 11.14 10.45 18 145 36 3
11 3.38 7.21 10.31 14.61 21 152 40.7 3
11 4.04 8.75 12.1 11.72 21 147 36 3
11 3.7 7.8 11.78 11.89 14 140 35.9 3
11 3.84 8.02 10.12 12.18 20 138 33.6 3
11 4.09 9.55 12.61 10.19 11 146 40 3
11 3.53 8.63 11.11 10.44 16 147 42 3
12 3.86 8.62 11.08 9.81 17 149 44 3
11 3.69 7.89 10.06 10.04 22 147 33 3
11 3.38 7.58 11.43 10.92 19 142 35 1
12 3.66 8.36 10.39 10.65 12 157 48 2
12 3.62 8.08 10.78 8.97 11 152 36 3
12 3.63 8.04 11.59 10.48 17 156 39 3
12 3.7 8.28 10.89 11.77 18 152 42 2
12 3.57 8.5 11.09 12.34 11 166 54 3
12 3.52 8.14 11.2 11.97 14 147 34 3
11 3.7 8.1 10.74 11.77 14 148 37 3
12 3.53 8.16 10.71 11.38 16 160 40 3
12 999 999 999 999 18 148 34 3
11 3.62 8.57 10.98 9.36 11 135 27 3
11 3.61 7.91 10.57 9.51 11 150 31 3
12 3.43 8.03 11.02 12.54 20 148 34 3
11 3.66 7.52 10.43 7.96 12 146 34 3
11 3.71 8.46 10.86 9.85 13 135 27 3
11 3.75 8.3 10.46 9.88 9 154 50 3
11 3.75 8.26 11.36 12.27 20 150 40 3
11 3.73 9.69 11.98 8.34 15 150 35.2 3
11 3.54 8.44 11.07 10.25 23 156 37 3
12 3.91 8.47 12.03 10.86 16 150 41 2
11 3.68 8.17 12.28 9.5 16 141 32 3
12 4.01 9.19 13.22 11.34 9 146 37 3
11 3.53 8.2 12.44 11.31 14 147 36 3
11 3.58 8.11 10.81 12.75 19 147 32 3
12 3.83 9.17 12.92 9.92 19 150 39 3
11 3.89 8.96 11.03 11.18 14 152 40 3
11 3.68 8.7 12 10.93 23 999 99 3
12 3.56 8.44 12.11 11.73 22 155 40.5 3
12 3.66 8.91 11.68 10.03 14 147 34 3
11 3.74 8.41 10.7 12.1 20 145 35 3
11 3.92 9.01 12.76 11.16 21 149 38 3
11 3.49 8.78 11.97 10.78 17 148 39 3
11 3.9 8.6 11.72 10.52 17 151 37 3
11 3.7 9.1 12.1 12.8 999 165 58 3
11 4 10 12.9 13 19 168 59 3
12 3.38 7.99 10.3 10.99 18 157 44 3
12 3.78 8.78 14.68 11.22 17 156 44 3
11 3.81 8.5 11.53 12.37 17 147 43 3
12 3.71 7.91 10.78 11.78 999 139 30 3
11 3.83 9.21 12.59 11.47 23 156 56 3
11 3.84 9 11.4 13.52 12 152 43.3 3
11 3.72 8.6 11.58 9.12 15 139 31.2 3
11 3.29 7.87 11.6 11.3 22 141 37 3
11 3.6 8.08 11.51 11.03 15 145 36 3
11 3.71 8.15 11 9.65 16 155 47.6 3
12 999 999 999 999 15 999 99 3
11 3.51 7.9 11 10.53 13 145 37 3
11 3.7 8.68 11.64 12.27 13 145 32 3
12 3.8 8.12 11.58 9.83 16 151 34 3
12 4.06 8.98 13.88 10.95 18 160 40 3
12 3.88 7.63 12.66 12.68 17 150 44 3
11 3.83 8.34 11.78 11.62 19 144 32 3
12 3.58 8.2 12.36 10.11 21 150 37 3
12 3.71 8.52 11.46 10.71 19 141 28 3
11 3.81 9.14 13.01 9.41 999 155 22 3
11 3.74 7.92 11.78 8.87 16 149 38 3
12 3.69 8 11.24 12.37 21 150 36 3
12 3.46 7.38 11.14 9.02 22 149 36 3
11 3.59 8.34 11.87 11.67 23 139 35.8 3
11 3.61 7.53 10.99 10.54 14 144 35 3
12 3.79 8.68 10.51 18.78 20 147 35 3
11 3.73 8.13 10.56 9.91 20 999 99 3
11 3.9 9.69 14.98 14.45 16 152 38 3
11 3.76 8.87 13.69 9.89 14 155 35 3
11 3.88 9 12.11 9.61 15 158 47 3
11 3.81 8.83 12.51 11.07 22 154 50 3
11 3.82 9.07 12.58 999 19 146 38 3
11 999 999 999 999 20 153 42 3
11 3.88 8.56 11.46 11.72 18 145 34 3
12 3.22 8.47 10.3 10.22 17 160 41.5 3
12 4.21 8.6 12 10.32 12 144 38 3
12 3.85 8.72 12.46 13.1 22 152 40 3
11 3.45 8.42 11.38 9.8 10 149 40 3
11 3.68 8.57 13.46 9.6 14 156 39 3
12 3.66 8.5 11.44 10.69 21 155 43 3
11 3.62 7.73 10.19 10.41 19 140 31.4 3
11 3.58 7.99 10.98 12.33 11 146 36 3
11 3.82 8.49 12.13 12.24 14 146 44 3
11 3.61 8.88 13.36 19.99 8 145 39 3
12 3.94 8.46 10.66 11.38 14 136 29 3
12 3.7 8.29 11.88 13.21 18 141 32 3
11 4 8.88 13.58 12.12 18 147 34 3
11 3.6 8.19 10.67 11.62 17 153 36 2
11 3.87 8.92 12.33 12.23 19 148 37 3
12 3.85 8.92 13.11 13.13 18 153 44 3
12 3.73 8.78 11.72 9.36 14 157 46 3
12 3.39 8.04 11.17 11.08 16 148 41 1
11 3.54 7.78 10.92 12.12 19 130 27.1 3
11 3.76 8.7 11.64 9.12 16 165 50 3
11 3.78 8.4 13.26 11.25 21 146 45 3
11 3.8 8.36 11.81 9.71 14 148 38 3
11 3.84 8.54 11.78 10.5 17 148 39 3
12 3.81 8.96 13.69 15 18 146 33.5 3
11 999 999 999 999 22 135 35 3
12 3.62 8.57 10.38 10.13 14 158 45.3 3
12 3.72 8.47 10.66 10.35 14 142 35 3
12 3.52 7.98 10.65 10.84 16 140 32 3
11 3.76 8.14 10.84 10.27 14 142 32.5 3
12 999 8.41 12.47 9.75 18 147 37 3
11 3.56 7.92 13.1 11.69 23 144 34 3
11 3.6 8.45 12.2 12.01 10 153 39 3
11 4.06 9.25 11.57 14.7 21 149 42 3
12 3.52 8.56 11.33 11.12 23 157 40 3
12 3.55 8.4 10.2 9.09 13 155 43 3
11 3.56 8.64 12 14.08 19 150 46 3
11 3.78 8.78 10.7 14.3 17 151 36 3
11 3.56 9.17 11.62 11.42 17 136 36 3
12 3.47 8.63 11.31 10.09 11 160 45 3
11 999 999 999 999 21 999 99 3
11 999 999 999 999 18 999 99 3
12 3.61 8.26 11.11 10.64 21 139 30 3
11 3.38 8.52 11.3 11.03 999 156 46 3
11 3.5 8.69 11.78 12.43 999 148 36 3
12 3.59 8.29 12.04 14.3 18 152 39 3
12 3.28 8.01 12.48 11.91 23 154 40 3
11 4.09 9.19 11.92 14.19 999 135 31 3
11 3.73 8.68 11.92 17.15 21 140 37 3
11 3.47 7.96 11.29 12.5 20 154 33 3
11 999 999 999 999 20 151 40 3
11 3.62 8.3 12.8 11.23 24 147 32 3
12 3.56 8.2 12.07 11.55 12 158 52 3
11 3.66 8.68 11.19 11.06 14 154 41 3
12 3.51 8.69 10.88 10.49 17 153 47 2
12 3.53 8.14 11.69 10.73 17 154 39 3
11 3.74 8.07 10.54 10.32 17 158 42 3
12 3.68 8.42 11.23 12.67 19 156 44 3
12 999 999 999 999 19 999 99 3
11 3.84 8.72 11.11 11.11 18 147 42 2
11 3.74 8.62 11.26 10.11 13 142 35 3
11 3.08 8.72 10.8 12.28 16 144 40 3
11 4.02 9.2 11.71 12.37 15 146 34 3
11 3.96 9.08 12.36 13.31 17 146 33 3
11 3.61 8.42 11.14 12.21 9 144 37 2
12 3.44 8.11 999 999 16 141 37 3
12 3.82 8.99 11.88 12.76 16 150 39 3
11 3.7 8.11 10.46 12.57 23 144 31 3
11 3.96 8.54 10.57 12.07 19 149 36 3
11 3.66 8.69 12.56 9.99 20 152 35 3
11 3.49 8.28 10.94 13.21 999 151 36 3
11 3.93 8.57 12.2 9.99 16 153 36 3
12 3.6 8.55 12.12 12.16 20 142 35 3
11 3.8 8.57 12.01 13.5 18 150 33 3
11 3.62 8.08 11.5 12.46 8 145 37 2
11 3.76 8.83 12.44 11.66 18 150 40 2
12 3.42 8.06 12.03 11.65 11 144 34 3
11 3.57 8.35 10.47 9.92 12 157 41 3
12 3.44 8.3 11.21 11.15 16 155 40 3
11 3.7 8.31 11.4 10.92 12 153 42 3
11 3.74 8.28 11.5 11.66 22 147 38 3
11 3.66 7.74 11.25 12.49 15 135 34 3
11 3.68 8.54 10.93 10.46 16 139 35 3
11 3.54 8.21 10.62 10.54 13 145 35 2
11 3.99 8.47 11.13 10.27 19 137 30 3
12 3.56 8.38 11.42 12.55 20 155 40 2
12 3.49 8.49 12.3 999 16 139 34 3
11 4.02 8.88 11.18 11.24 15 146 37 3
11 3.98 8.59 11.23 10.5 11 147 40 3
12 3.48 8.09 10.58 999 18 153 36 3
11 3.61 8.38 10.5 10.61 10 146 41 2
11 3.64 8.19 11.34 999 10 146 32 3
12 3.62 8.03 10.51 14.05 20 142 30 3
11 3.9 8.54 12.92 10.68 19 159 39 1
11 3.56 8.4 12.25 9.83 17 158 40 2
12 3.59 8.88 11.66 12.18 17 159 42 3
11 3.64 8.63 11.18 10.62 16 160 40 3
11 3.84 7.93 10.38 10.85 16 145 34 3
12 3.7 7.88 10.44 11.01 14 145 35 3
11 3.49 7.63 10.11 9.32 15 149 34 3
12 3.78 8.08 10.5 999 18 147 40 3
11 3.78 8.65 11.12 11.2 21 149 32 3
11 3.88 8.47 10.89 11.69 17 143 33 3
11 3.87 7.97 11.38 11.09 13 144 33 3
11 3.79 8.51 10.44 10.62 18 150 33 3
12 3.72 8.44 11.43 11.77 19 145 34 3
12 3.8 7.89 10.13 12.32 20 145 33 3
12 3.68 8.63 11.58 11.85 18 159 37 3
11 3.82 7.89 10.78 9.77 17 140 28 3
12 3.53 8.12 11.18 12.42 18 149 33 3
11 3.6 7.91 11.11 11.67 17 140 29 3
12 3.72 8.02 999 12.95 18 150 42 3
11 3.87 8.61 12.3 13.07 21 149 45 3
11 3.93 8.49 11.68 17.26 18 151 38 3
11 3.52 8.09 11.94 11.85 17 150 40 3
11 3.83 8.88 11.73 9.94 20 152 45 3
11 3.71 8.07 12.72 9.41 13 146 36 3
11 3.46 7.86 11.04 12.21 15 140 31 3
11 3.46 7.86 10.56 12.05 999 140 31 3
11 3.42 7.61 11.01 10.61 14 150 31 3
11 3.66 8.68 11.51 999 19 140 32 3
12 3.72 9.14 12.65 11.19 16 150 36 3
12 3.62 8.53 10.66 12.59 12 150 39 3
11 3.6 8.13 11.12 12.15 20 145 34 3
11 3.78 8.6 10.91 12.87 19 140 33 3
12 3.68 8.17 10.76 12 11 150 40 3
11 3.51 8 11.81 13.08 12 140 32 3
11 3.96 8.34 10.97 12.36 15 150 38 3
11 3.69 8.48 12.16 13.91 25 145 37 3
12 3.38 9.07 13.78 14.91 999 167 58 3
11 3.33 8.78 13.93 12.93 999 154 45 3
11 3.68 8.19 10.2 9.85 17 139 34 1
11 3.76 8.39 12.5 15.62 999 149 42 3
11 3.79 8.73 12.57 999 24 143 34 3
12 3.72 8.78 11.3 11.11 15 149 38 3
11 3.65 8.29 11.63 14.71 19 152 38 3
11 3.67 8.28 13.63 11.99 18 140 36 3
11 3.52 8.32 11.19 13.17 999 148 36 3
11 3.76 9.04 12.19 15.3 19 149 38 3
11 999 999 999 999 21 999 99 3
12 3.58 8.72 12.2 11.74 21 156 46 3
12 3.8 8.46 11.59 12.19 999 155 38 3
12 3.46 8.51 12.41 13.44 999 157 40 3
11 4.07 8.78 12.9 11.4 23 135 31 3
11 3.63 8.74 10.33 10.61 13 157 42 3
11 999 999 999 999 13 999 99 3
12 3.8 8.7 11.56 13.18 19 153 40 3
12 3.76 9.04 11.14 11.16 17 154 49 3
11 3.49 8.68 10.7 13.41 18 167 57 3
11 3.91 8.9 11.38 10.5 16 158 40 3
11 3.73 8.68 12.07 13.56 22 152 37 3
11 3.77 8.54 10.83 12.15 15 155 40 3
11 4.03 9 11.56 11.35 21 164 50 3
12 3.69 8.53 11.48 10.61 14 157 36 3
11 999 999 999 999 19 999 99 3
12 999 999 999 999 18 999 99 3
11 3.52 8.21 10.93 10.27 12 154 34 3
12 3.53 8.22 11.41 10.06 14 153 36 2
11 3.57 8.17 10.72 11.45 14 147 39 3
12 3.81 8.36 10.87 10.96 19 150 34 3
12 3.71 7.89 9.73 10.15 18 147 34 3
12 3.46 8.15 11.14 9.88 16 157 37 3
11 3.66 8.26 11.99 13.17 17 147 31 3
12 3.64 8.22 11.68 11.18 10 142 34 2
11 3.82 8.4 12.03 12.02 21 142 29 3
11 3.7 8.06 10.98 11.64 16 143 29 3
12 3.72 8.7 11.41 11.41 19 150 38 3
11 3.66 8.56 10.73 9.27 20 165 44 3
11 3.75 8.71 10.78 11.2 16 149 35 3
12 3.8 8.47 11.78 13.19 19 147 37 3
11 3.76 8.14 10.69 12.59 13 146 37 3
11 3.58 8.34 11.38 11.76 22 146 35 3
12 3.76 8.48 10.41 10.86 13 153 36 3
12 3.62 8.57 11.54 9.69 20 147 36 3
12 3.68 8.26 11.83 12.08 14 144 36 3
12 4.09 8.96 11.76 14.02 16 157 56 3
11 3.78 8.92 10.76 13.02 18 154 38 3
12 3.62 8.28 12.6 11.94 19 153 51 3
12 3.69 8.03 10.58 9.8 14 155 42 3
11 3.88 7.99 10.89 10.31 15 149 35 3
11 3.52 8.29 12.31 12.23 25 156 38 3
12 3.88 8.47 10.52 10.21 8 151 38 2
11 3.78 8.32 11.58 10.92 18 145 34 3
11 3.51 8.3 10.94 13.79 25 153 41 3
12 3.79 8.38 12.16 999 25 153 41 3
11 3.84 8.91 12.29 13.43 17 142 34 3
11 3.6 8.33 11.06 11.22 17 147 36 3
12 3.6 8.62 10.78 12.5 16 142 33 3
11 3.8 8.76 11.07 9.37 8 156 43 3
12 3.62 8.01 11.18 12.44 19 139 31 3
11 3.88 8.78 13.68 15.63 15 147 41 3
11 3.51 7.94 12.39 14.3 19 149 35 3
12 3.87 8.86 13.68 999 18 146 34 3
11 3.64 8.39 12.47 10.96 21 152 32 3
11 3.74 8.76 12.61 12.53 18 148 32 3
11 3.82 8.5 12.1 13.42 17 152 41 3
12 3.9 8.42 11.91 11.36 19 147 34 3
11 3.64 8.54 12.14 10.54 14 152 38 3
12 3.77 8.3 11.81 14.01 19 154 42 3
11 3.91 8.54 11.74 14.01 22 140 43 3
12 3.94 8.32 12.81 999 15 138 28 3
11 4.01 8.54 11.68 11.27 18 156 41 3
11 4.07 8.57 11.84 13.54 21 144 33 3
11 3.63 8.17 12.43 11.26 21 146 36 3
11 3.47 8.09 11.07 10.62 15 146 32 3
12 3.46 8.3 10.87 11.58 18 148 36 3
12 3.46 8.21 11.04 11.07 18 153 39.5 3
12 3.46 7.87 10.28 10.45 12 152 39 2
12 999 8.28 11.08 10.51 21 150 44 3
11 3.7 8.38 10.47 9.35 17 150 42 3
12 3.68 8.78 12.68 12.9 999 140 38 3
11 3.55 9.96 12.42 12.9 999 145 40 3
12 999 999 999 999 24 145 36 3
11 3.76 9.42 13.68 11.96 21 143 34 3
11 3.62 8.81 12.2 10.18 18 142 33 3
11 3.96 999 12.82 999 18 145 35 2
11 3.8 9.07 12.78 10.3 19 143 33 3
11 3.74 8.51 11.26 9.25 17 146 37 3
11 3.48 8.58 12.86 10.22 17 155 42 3
12 3.32 9.26 13.44 10.82 19 150 37 3
12 3.59 9.1 10.78 11.14 17 153 39 3
12 3.49 8.22 15.88 12.51 23 150 36 3
12 3.72 8.32 11.73 10.9 16 143 33 3
11 999 8.36 11.41 13.72 20 142 33 3
11 3.94 8.92 12.33 10.31 18 156 44 3
11 3.68 8.86 12.57 14.09 19 152 36 3
12 3.68 8.08 11.13 10.27 20 147 35 3
11 3.78 9.58 999 10.01 999 140 35 3
11 3.9 9.14 12.36 11.15 22 157 48 3
12 3.48 8.58 12.82 12.9 22 169 51 3
11 3.68 8.08 10.99 12.59 18 147 37 3
12 3.68 8.51 14.18 10.15 19 153 41 3
12 3.74 8.2 11.51 10.27 21 146 41 3
12 3.72 8.07 11.88 999 22 149 44 3
11 3.44 8.14 11.44 12.07 15 154 39 3
11 3.52 8.36 12.22 10.87 16 158 41 3
11 3.77 8.19 11.86 9.86 20 147 34 3
11 3.68 8.72 11.54 13.48 23 151 45 3
11 3.47 8.87 11.56 11.42 21 153 43 3
12 3.53 8.18 11.22 11.22 18 162 50 3
11 4.01 8.38 11.02 11.31 17 153 42 3
12 3.62 8.53 10.97 10.05 18 140 34 3
12 3.7 8.87 11.08 10.08 15 150 38 3
12 4.02 8.87 10.92 10.84 999 162 48 3
12 3.82 8.82 11.87 10.2 20 145 41 3
11 3.62 8.26 14 9.24 17 140 34 3
11 3.91 9 11.81 10.16 20 144 34 3
11 3.51 8.24 13.44 16.02 18 142 33 3
11 3.58 8.41 10.87 9.93 20 149 36 2
11 3.96 8.73 11.2 10.08 18 139 34 3
11 3.78 8.17 11.45 13.05 19 131 28 3
12 3.48 8.32 12.17 9.58 18 154 40 3
12 3.86 8.78 11.02 10.05 14 156 40 3
12 3.74 8.86 12.3 999 22 147 38 3
12 3.8 9.14 12.98 12.5 19 145 35 3
12 3.5 8.1 10.68 10.02 14 159 40 2
12 3.6 8.17 12.46 13.37 17 147 34 3
11 3.96 8.86 11.65 10.64 19 145 38 3
11 3.64 8.38 10.7 11.56 999 137 26 3
11 4.23 8.98 12.31 10.44 17 146 45 3
12 999 999 999 999 21 999 99 3
12 3.96 9.18 13.8 12.51 16 140 30 3
12 3.52 7.84 11.49 14.42 18 158 34 3
12 3.76 8.63 13.11 10.04 19 154 39 3
12 3.63 8.7 12.66 12.22 19 170 40 3
12 3.5 8.38 12.08 12.89 22 158 37 3
11 3.68 8.38 12.52 12.54 19 159 40 2
11 999 999 999 999 19 999 99 3
12 999 999 999 999 17 999 99 3
12 3.69 9.27 15.02 13.17 13 150 39 3
11 999 999 999 999 17 999 99 3
11 3.48 8.01 10.41 12.53 16 147 42 3
12 3.73 8.38 10.6 10.55 12 147 34 2
11 3.87 8.94 12.81 12.48 20 157 53 3
11 3.64 8.24 12.14 11.21 17 153 37 3
12 3.56 8.01 12.01 9.95 16 152 42 3
12 3.7 8.01 10.41 11.9 14 154 45 3
11 999 999 999 999 16 151 41 3
11 3.87 8.04 10.74 10.67 15 147 35 3
12 3.5 8 10.57 10.06 16 151 38 3
12 3.43 8.17 11.3 9.84 10 155 40 2
11 3.7 8.34 12.36 11.44 16 150 40 3
11 3.4 7.86 10.24 10.19 13 145 36 2
11 3.54 8.15 10.94 9.96 16 160 41 3
12 3.36 8.04 10.07 8.93 14 155 40 3
11 3.74 8.31 11.28 10.55 17 144 36 3
11 3.78 8.2 10.73 10.44 14 138 26 3
12 3.7 9.04 11.86 11.88 14 164 48 3
12 3.76 8.42 11.88 11.16 20 163 47 3
12 3.27 7.48 10.58 11.77 21 154 40 3
12 3.6 7.82 10.8 12.16 19 145 38 3
12 3.83 8.34 11.29 11.72 19 158 45 3
11 3.6 7.76 10.13 11.59 19 145 37 3
11 3.47 8.13 10.97 12.45 19 151 33 3
11 3.35 7.68 11.16 11.21 22 146 37 3
11 3.48 7.66 10.24 11.72 13 159 44 3
12 3.83 8.3 10.84 10.89 17 150 40 3
11 3.46 7.58 10.5 12.27 19 145 36 3
11 3.8 8.04 11.6 10.94 22 146 34 3
11 3.72 8.26 11.82 10.69 19 148 42 3
11 4.01 9 13.5 11.26 17 150 42 3
11 3.94 9.02 11.5 13.15 16 150 40 2
11 3.96 8.8 10.63 9.46 17 148 34 3
11 3.81 9.62 11.62 10.16 15 143 31.5 2
11 3.88 8.89 11.28 11.61 16 156 36.5 2
12 3.96 9.01 11.39 10.91 23 140 35 3
11 3.89 9.68 13.68 13.59 19 153 43 3
11 3.8 9.46 13.18 14.27 23 145 43.5 3
12 3.64 8.11 11.3 10.03 16 156 42.5 3
12 3.5 8.51 11.94 11.33 23 170 57 3
12 3.78 9.97 13.23 14.66 19 149 35 3
11 3.68 8.97 11.7 11.27 18 138 27 3
12 3.87 9.17 12.03 10.43 15 147 36 3
12 3.56 8.12 11.18 11.81 18 156 49 3
12 3.56 8.28 11.24 9.69 15 148 37 3
12 3.48 8.08 11.3 11.14 16 161 48 3
12 3.66 8.5 11.91 15.98 18 148 39 3
11 3.53 8.94 14.7 11.01 18 154 47.5 3
12 3.57 7.8 10.81 13.75 19 148 37 3
11 3.7 8.74 12.51 11.1 20 149 35 3
12 3.57 8.4 11.97 11.48 16 154 38 3
12 3.78 8.92 9.99 999 19 150 30 3
12 3.65 8 11.3 13.27 19 152 35 3
11 3.99 9.01 11.76 11.99 11 147 45 3
12 3.63 8.12 11.9 999 20 140 30 3
12 3.63 8.51 11.16 10.36 13 142 32.5 3
12 3.48 8.16 11.04 14.29 18 152 37 3
11 3.68 8.2 12.81 16.39 21 137 30 3
11 3.48 8.42 12.09 18.82 10 150 33 3
11 3.68 8.32 11.58 13.36 21 141 34.5 3
11 3.5 8.6 10.73 999 14 150 41 3
11 3.68 8.96 11.43 11.04 16 166 57 3
11 3.44 8.16 10.8 10.91 19 145 32.5 3
12 3.53 8.78 11.92 999 20 158 40 3
11 3.68 8.87 11.21 19.23 15 146 33 3
12 3.51 8.23 13.91 999 17 136 28 3
11 3.31 7.79 12.28 19.62 16 136 30 3
12 3.68 8.98 11.29 19.39 16 154 36 3
11 3.56 8.78 11.8 19.6 13 155 36 3
11 3.64 9.64 999 19.64 18 150 32 3
12 3.5 7.58 10.78 9.82 24 142 28.5 3
11 3.46 8.17 10.68 18.34 9 145 32 3
11 999 999 999 999 20 155 36 3
11 3.66 8.39 10.79 19.04 17 149 33 3
11 3.62 8.47 11.18 10.76 20 155 38 3
12 3.62 8.07 11.63 10.72 19 153 34 3
11 3.56 8.41 13.14 11.77 14 142 34.5 3
11 3.71 8.2 10.36 10.52 14 148 35 3
12 3.49 7.88 11.62 10.18 15 147 30 3
12 3.64 8.28 11.74 10.62 12 153 47.5 3
12 3.7 8.57 10.44 12.36 19 152 46 3
12 3.68 8.32 10.93 10.78 11 143 30 3
11 3.73 8.58 11.22 10.95 13 142 30 3
12 3.52 8.19 11.78 9.89 15 149 38.5 3
11 3.54 8.91 12.81 15.5 17 156 38 3
11 3.47 8.08 11.1 16.06 15 146 36 3
11 3.58 8.46 12.27 14 18 146 45 3
11 3.78 8.14 11.97 10.83 17 146 35 3
11 3.73 8.36 11.98 10.94 20 144 29 3
12 3.56 7.98 12.58 12.4 19 141 31.5 3
12 4.01 8.62 10.98 14.18 18 144 29 3
12 3.66 8.32 12.38 13.21 22 140 31.5 3
12 3.62 8.76 12.31 12.57 19 154 43 3
11 3.4 7.89 11.07 11.49 21 143 34.4 3
11 3.48 8.49 11.68 11.03 14 145 36.4 2
12 3.23 8.5 11.76 13.99 22 152 37.8 3
11 3.7 8.09 11.83 11.96 19 147 36.6 3
11 3.34 8.08 11.68 12.02 18 146 34.4 3
11 3.46 8.23 11.94 12.76 15 141 39.6 3
11 3.39 8.03 11.87 11.44 15 144 32.4 3
11 3.59 8.17 13.1 11.83 20 137 30.6 3
11 2.8 9.08 11.33 14.78 20 133 30.6 3
11 3.86 8.84 14.07 14.34 20 146 33.6 3
11 3.68 8.28 10.9 15.93 22 138 30 3
11 3.79 9.04 12.24 11.6 17 137 30 3
12 3.6 8.22 11.4 14.82 20 153 37 3
11 3.65 8.41 10.66 10.97 18 147 35 3
11 3.33 7.84 10.82 10.34 18 145 33.2 3
11 3.71 8.02 10.39 16.82 13 147 33 3
11 3.56 8.31 11.98 11.74 14 153 37.6 3
12 3.5 7.78 10.3 10.46 20 138 34 3
12 3.62 8.08 12.79 11.1 17 146 36 3
11 3.57 8.23 12.32 13.88 18 154 38 3
11 3.49 8 10.75 10.77 20 152 40 3
11 3.68 7.96 11.38 13.62 14 143 36 3
11 3.59 7.98 11.08 12.13 19 138 35 2
12 3.75 8.97 11.47 999 19 150 38 3
12 3.68 9.01 11.82 11.68 12 159 42 3
11 3.76 8.71 11.33 12.42 22 144 34 3
11 3.8 8.62 12.08 14.78 11 148 36 3
11 3.94 8.98 11.46 14.82 19 152 40 3
11 4.17 9.99 14.8 9.68 22 154 44 3
11 3.41 8.82 11.58 9.11 18 142 32 2
11 3.83 8.68 11.62 999 23 159 42 3
12 3.68 8.91 12.68 14.22 13 141 33 3
12 3.91 8.71 11.32 11.9 21 150 43.2 3
12 3.66 8.02 11.2 13.7 24 139 31 3
12 3.63 8.57 11.21 10.25 16 150 34.6 3
11 3.76 8.32 11.46 14.63 18 139 33 3
11 3.81 8.86 12.17 10.66 10 143 32 3
11 3.47 8.06 11.11 9.46 15 150 35.6 2
12 3.49 7.94 9.71 11.39 18 148 38 3
11 3.57 9.53 12.33 999 20 144 30 3
12 3.84 9.57 12.92 12.32 14 157 40 2
12 3.64 8.18 12.28 11.88 25 153 36 3
11 3.92 8.68 11.07 11.14 21 149 41.2 3
11 3.97 8.49 12.7 13.76 14 146 36 3
11 3.49 8.38 11.79 12.76 9 149 36 2
11 3.77 8.4 10.86 11.3 22 146 38.5 3
11 3.81 8.33 11.58 15.76 18 145 35 3
11 3.18 8.72 12.12 12 19 141 30.5 3
12 3.87 8.57 12.64 12.78 18 148 31 3
11 3.82 8.8 13.02 10.75 19 148 34.1 3
11 4.01 8.28 11.94 13.36 17 140 31 3
11 3.7 8.7 12.96 12.21 21 155 39.9 3
11 3.7 8.41 12.42 11.15 20 148 36.4 3
12 3.68 7.93 12.2 11.39 19 135 30.2 3
11 3.9 8.68 11.06 10.35 18 146 35.5 3
12 3.6 8.39 11.13 11.17 20 144 32.6 3
12 4.08 8.96 11.17 10 11 156 41.2 2
12 3.7 8.14 10.82 10.35 22 146 30.5 3
11 4.04 8.95 12.81 12.33 21 155 38.3 3
11 4.03 8.94 11.7 12.7 22 145 38 3
11 4 8.56 10.38 10.1 16 140 31 3
11 3.63 8.26 11.89 12.9 22 142 36 3
12 3.59 8.4 12.44 14.2 12 150 38 3
11 3.66 8.07 11.33 10 24 146 36 3
11 3.92 8.87 13.37 13.5 21 142 32 3
12 3.84 8.63 11.26 11 10 143 38 2
11 3.69 8.02 11.31 12.1 18 145 35 3
12 3.62 8.25 11.15 11.9 13 144 35 3
11 3.92 9.07 11.84 12.9 21 142 35 3
11 3.4 8.14 12.37 13.7 21 141 32 3
11 3.88 9.07 17.04 17 19 155 39 3
12 3.73 8.5 11.97 11.42 17 152 39 3
12 3.72 8.5 12.07 12.9 14 147 38 3
11 3.68 8.08 13.5 11.1 18 151 38 3
12 3.65 8.38 10.8 10.21 16 138 32 3
11 3.78 8.88 11.88 12.7 17 150 36 3
12 3.51 8.5 11.13 10.9 9 162 39 3
12 3.47 8.03 11.29 11 22 155 37 2
12 3.61 9.03 13.12 12.85 19 160 40 3
11 3.93 8.32 11.13 12.1 16 147 36 3
11 3.67 8.54 12.23 11.04 18 151 35 3
12 3.59 8.08 11.17 10.27 17 141 35 3
12 3.65 8.47 11.78 11.65 19 147 40 3
11 3.48 7.84 11.72 11.03 18 143 46 3
12 3.59 8.1 11.39 13.67 18 148 31 3
12 3.68 8.19 11.84 9.47 20 143 30 3
12 3.6 8.6 11.16 10.46 20 155 55 3
11 3.76 8.33 12.18 10.96 20 142 30 3
11 3.84 8.28 13.4 10.38 23 138 31 3
12 3.87 8.23 11.16 9.23 15 158 47 3
12 3.88 8.81 12.68 13.7 21 154 40 3
11 3.59 8.4 10.41 12.47 15 150 37 3
11 3.78 8.61 12.49 14.36 19 145 37 3
11 3.63 8.07 11.41 8.84 17 139 32 3
11 3.88 8.3 9.39 13.71 6 150 36 3
11 3.68 8.46 11.33 15.58 13 153 40 3
12 3.62 8.3 11.6 11.53 13 155 42 3
12 3.69 8.7 10.84 11.33 18 148 30 3
11 3.65 8.87 11.18 15.08 9 156 39 3
12 3.68 8.16 10.97 11.39 21 143 34 3
11 3.82 8.31 11.11 13.89 19 147 36 3
11 3.72 8.47 11.46 13.76 20 146 38 3
11 3.6 8.39 12.38 14.24 17 146 36 3
12 3.84 8.42 11.94 12.35 12 153 41 3
11 3.19 8.53 12.71 14.52 15 153 33 3
12 3.68 8.51 11.52 11.42 19 150 38.5 2
12 3.6 9.28 13.09 15.69 999 154 42.6 3
11 3.87 8.59 13.71 13.18 20 144 40.5 3
11 3.65 8.74 10.8 10.37 17 147 37.1 3
12 3.38 7.8 10.74 11.31 10 143 32.5 3
11 3.59 7.97 10.72 13.31 19 143 33 3
11 3.32 8.01 10.7 19.69 21 143 33 3
11 3.61 7.98 10.47 13.09 20 152 38 3
11 3.49 8.47 12.75 9.16 13 138 29 3
11 3.58 8.5 12.62 11.5 15 155 43.5 3
12 3.48 8.07 11.3 10.09 17 151 43 3
12 3.74 8.31 11.22 10.72 23 148 36.5 3
11 3.87 8.22 9.97 11.5 18 141 33 3
11 3.61 8 11.38 11.53 18 141 32.5 3
11 3.62 7.87 10.28 9.63 13 137 27 2
12 3.51 8.42 11.47 11.75 17 148 37 2
11 3.68 8.24 11.79 11.84 22 137 26 3
12 3.38 8.38 11.35 11.55 20 155 36 2
12 3.47 8.28 11.97 12.66 19 151 37 3
11 3.7 8.56 11.6 14.44 999 147 36 3
11 3.81 8.28 10.92 9.9 20 146 32 3
12 3.83 8.57 11.61 12.28 19 158 46 3
11 3.4 8.23 12.22 11.91 18 155 37 3
11 3.76 8.5 11.08 12.95 17 144 33 3
11 3.98 8.47 11.77 10.7 21 136 31 3
11 3.75 8.71 11.58 11.72 19 140 34 3
11 3.73 8.14 11.71 9.64 19 144 32 3
12 3.88 8.57 12.58 11 19 149 36 3
12 3.72 8.66 10.98 13.39 20 134 31 3
11 3.57 8.1 11.49 9.95 19 155 44 2
11 3.94 8.2 13.47 12.43 16 140 31 3
11 3.56 8.23 11.53 12.62 21 138 35 3
11 3.76 8.26 11.16 14.92 17 148 37 3
11 3.56 8.33 11.35 13.09 20 144 34 3
11 3.76 7.91 13.2 14.24 17 137 35 3
11 3.84 8.37 11.23 10.68 20 144 47 3
12 3.66 8.46 11.47 11.19 21 145 36 3
11 3.97 8.94 14.87 16.75 16 129 25 3
11 3.54 8.62 11.98 14.13 20 157 41 3
11 3.76 8.01 11.21 12 15 136 32 3
11 3.75 7.99 10.54 11.68 22 134 34 3
11 3.82 8.58 15.2 12.04 17 148 37 3
11 3.8 8.52 12.58 11.82 22 131 32 3
12 3.92 8.6 11.29 12.13 18 148 40 3
11 3.81 8.5 12.26 13.7 22 153 36 3
11 3.81 8.08 11.34 11.31 18 142 34 3
12 3.43 9.17 12.12 10.04 21 155 44 3
11 3.78 8.28 11.73 10.61 19 141 37 3
11 3.9 8.14 11.53 17.24 12 134 27 3
12 3.84 8.52 11.12 11.1 18 148 45 3
12 3.34 8.22 11.32 10.78 23 147 33 3
11 3.79 8.86 11.87 12.51 21 138 33 3
11 3.48 8.85 13.23 10.39 18 145 37 3
11 3.48 9.23 14.18 11.6 22 155 42 3
11 3.76 7.84 11.39 12.36 20 136 31 3
12 3.83 8.65 12.52 11.01 17 140 39 3
12 3.21 8.87 11.5 9.94 20 152 37 2
11 3.81 8.41 12.59 18.01 19 147 38.8 3
11 3.74 7.99 10.8 11 14 140 32 3
11 3.18 8.04 12.41 13.73 21 143 33 3
11 3.99 7.76 10.98 12.5 21 146 37.4 3
11 3.51 8.03 11.42 13.02 19 135 35 3
11 3.26 8.12 10.97 9.63 21 145 33 2
12 3.56 8.16 10.3 11.53 9 146 35 2
11 4.38 9.42 15.16 13.32 21 150 44 3
12 3.86 8.18 11.11 14.08 10 137 31 3
12 3.24 8.53 10.47 10.56 19 153 46 2
11 3.53 8.51 11.17 9.2 14 146 39 3
11 3.79 8.81 11.92 16.76 16 144 30 3
11 3.41 8.74 11.98 11.12 16 160 41 3
12 3.6 7.9 10.46 13.69 14 157 37.5 3
12 3.45 8.08 10.28 9.81 17 158 44 2
12 3.7 8.87 12.37 11.6 20 147 36 3
11 3.9 8.82 11.11 12.89 17 146 39.8 3
12 3.88 8.94 12.28 13.19 19 150 40 3
11 3.41 8.75 14.44 15 22 147 36 3
11 3.61 8.62 12.6 12.3 11 147 43 3
11 3.68 7.54 10.72 12.71 16 143 36 3
11 3.36 7.97 10.31 9.78 999 149 36 3
12 3.62 8.21 11.51 11.84 19 143 37 3
11 4.01 8.89 14.46 12.68 21 145 41 3
11 3.99 8.04 11.6 11.86 18 149 45.6 3
12 999 999 999 999 16 151 40 3
12 3.62 8.02 10.29 11.6 17 135 31 3
11 3.66 8.47 12.29 13.85 19 148 41 3
12 3.3 8.69 12.65 9.38 15 161 46 3
11 4.08 8.28 11.38 14.14 19 155 51.5 3
11 3.62 8.64 12.16 11.68 19 156 38 3
12 3.24 8.63 10.98 9.62 14 155 38 3
12 3.78 8.86 11.97 11.92 14 159 48 3
11 3.75 8.13 11.02 13.11 17 147 35.7 3
12 3.24 8.44 12.37 13.92 21 150 37 3
12 3.72 8.5 11.98 13.16 18 150 38 3
11 3.8 8.63 11.38 12.19 16 145 37 3
11 3.63 7.69 10.87 12.92 999 146 32.4 3
11 3.66 7.96 11.77 12.8 20 154 39 3
12 999 999 999 999 14 146 38 3
11 3.7 8.88 16.73 13.49 18 154 43 3
11 3.57 7.66 11.96 13.16 999 137 34.1 3
12 4 8.6 11.97 999 20 137 38 3
12 3.8 7.9 10.74 11.09 17 143 34.7 3
12 999 999 999 999 16 143 38 3
11 3.82 7.89 9.63 12.98 16 149 32.4 3
11 3.47 8.57 11.41 10.69 18 139 30 3
12 3.38 8.5 11.97 12.97 21 143 35 3
11 3.96 8.87 11.07 10.12 20 146 33 2
11 3.87 9.32 11.57 12.29 15 147 34.4 3
12 3.91 9.49 10.76 11.19 20 153 43.8 3
11 3.48 8.47 11.63 11.94 15 155 40.5 3
11 3.82 9.34 12.73 13 19 149 39.4 3
11 3.68 9.03 12.94 999 21 143 34 3
11 3.74 8.86 13.88 11.74 19 148 44 3
11 3.72 8.63 12.92 12.27 21 148 33 3
11 3.79 9.22 11.88 999 18 151 37 3
11 3.7 8.88 12.73 10.98 20 157 50 3
11 3.51 8.68 12.36 9.61 18 145 36 3
11 3.66 7.78 12.02 11.98 23 140 32 3
11 3.19 8.78 12.22 11.78 15 147 31.9 3
11 3.94 8.51 12.66 12.8 19 145 37.2 3
12 3.56 8 11.35 11.15 16 148 37.8 3
11 3.61 8.64 12.09 999 22 146 34.3 3
12 3.57 8.15 11.64 13.13 21 148 40.5 3
12 3.74 8.33 13.5 999 20 156 34.4 3
11 4.2 8.91 12.7 11.47 17 144 39.2 3
11 4.06 8.72 12.47 14.2 19 145 37.3 3
11 3.47 8.3 10.99 11.43 19 151 37 3
11 4.16 9.6 14.26 12.17 20 149 38.4 3
12 3.57 8.2 10.38 11.02 19 138 38 3
12 3.73 8.92 13.1 12.92 20 151 36.2 3
11 3.51 8.28 12.04 10.35 7 152 37 3
11 3.82 8.24 13.52 13.1 19 160 44 3
11 3.86 9.08 12.66 13.26 17 140 31 3
11 3.8 8.92 12.24 12.28 20 147 31.6 3
11 3.63 7.83 11.16 12.51 24 155 35 3
11 3.75 8.71 11.91 17.1 22 146 34.6 3
11 999 999 999 999 22 171 58 3
11 3.68 8.71 11.23 999 14 152 40.6 3
12 3.72 8.28 10.9 10.84 23 150 36 3
11 3.66 8.57 12.18 17.23 16 144 32 3
12 3.56 8.68 12.07 10.76 19 151 39 3
12 999 8.96 14.69 12.32 17 152 36 3
12 3.68 8.52 11.91 13.59 15 157 42 3
11 3.72 8.44 11.54 14.08 16 152 42 3
11 3.79 9.5 12.06 12.73 14 154 42 3
11 3.64 8.51 11.42 11.24 16 143 34 3
11 3.38 7.91 10.7 10.98 20 150 34 3
11 4.16 9.19 12.4 11.47 21 148 33.2 3
11 3.44 8.28 12.2 13.6 11 150 35 3
11 4.06 9.28 14.12 999 17 158 40 3
11 4.12 9.33 13.84 13.14 22 143 28.9 3
12 3.42 8.12 11.92 12.88 14 145 33 3
11 3.65 8.72 11.87 11.31 21 133 37 3
11 3.87 8.78 11.08 14.98 18 138 29.2 3
11 3.82 8.8 13.66 12.17 19 154 37 3
11 999 999 999 999 10 155 42 2
11 3.63 8.14 12.06 11.68 7 139 31 3
11 3.38 8 11.07 10.18 22 147 37 3
11 3.68 8.28 11.07 10.12 14 145 35 3
11 3.63 8.24 11.57 11.63 22 139 35 3
12 3.46 8.38 11.53 11.56 20 152 44.5 3
11 3.98 8.97 15.28 12.19 21 153 41.3 3
11 3.78 8.87 12.16 13.23 24 145 34.6 3
12 3.47 9.02 14.12 14.47 17 155 43.4 3
12 3.47 7.9 13.46 12.37 17 151 39.3 3
11 3.49 8.39 11.68 10.79 10 145 36 2
11 3.54 9 11.28 9.56 13 156 46.1 3
12 3.68 8.68 12.08 12.73 15 153 40.8 3
11 3.56 8.84 12.58 11.59 20 999 99 3
11 3.88 9.02 11.54 9.97 17 146 36.4 3
11 3.56 8.68 12.28 11.69 7 154 36.3 2
12 3.5 8.76 11.46 13.69 17 144 35 3
11 3.52 8.71 12.58 12.13 19 146 34.3 3
12 3.86 8.63 12.96 13.68 18 153 34 3
12 3.57 9.32 11.23 10.28 19 159 48 3
11 3.6 9.43 13.68 12.37 17 152 45 3
11 3.66 8.04 11.25 11.99 21 144 36 3
12 3.32 8.88 11.56 10.6 15 145 33 3
11 3.88 9.06 12.29 12.3 22 148 34 3
11 3.52 8.52 13.96 14.21 22 154 33 3
12 3.83 9 11.49 11 14 149 35 3
12 3.8 8.63 11.06 12.22 18 144 33 3
11 3.46 8.36 11.39 14 16 153 39 3
12 3.45 8.38 11.73 11.15 21 151 37 3
11 3.63 8.28 11.07 10.7 17 145 40 3
11 3.36 8.03 10.44 11.47 15 146 36 3
12 3.38 7.63 10.29 11.09 15 152 39 2
11 3.84 8.29 11.47 13 16 156 38 3
12 3.68 8.52 14.2 13.18 23 151 38 3
11 3.4 8.3 11.1 10.25 23 146 37 2
12 999 999 999 999 16 145 28 3
12 3.63 8.33 11.2 13.54 23 159 42 3
12 3.49 8.31 11.78 11.03 19 143 36 3
11 3.68 7.94 12.06 999 19 140 31 3
11 3.74 8.09 11.28 999 18 134 24 3
11 3.72 8.78 12.13 14.04 14 160 42 3
11 3.25 8.62 11.71 12.06 19 151 35 3
[truncated: 117,639 more chars]
